# Supplementary material for: Microbial Composition and Co-occurrence Patterns in the Gut Microbial Community of Normal and Obese Mice in Response to Astaxanthin
Source: Front Microbiol. 2021 Sep 6;12:671271. doi: 10.3389/fmicb.2021.671271 (PMC8450573; doi:10.3389/fmicb.2021.671271)
Supplement: Supplementary file 1 [file Data_Sheet_1.ZIP]

Archive with 4 entries (3 files):
- supplementary materials/
- supplementary materials/Table S1.docx
- supplementary materials/Table S2.xlsx
- supplementary materials/Table S3.docx
