# Supplementary material for: Microbial Composition and Co-occurrence Patterns in the Gut Microbial Community of Normal and Obese Mice in Response to Astaxanthin
Source: Front Microbiol. 2021 Sep 6;12:671271. doi: 10.3389/fmicb.2021.671271 (PMC8450573; doi:10.3389/fmicb.2021.671271)
Supplement: Supplementary file 1 [file Data_Sheet_1.ZIP › supplementary materials/Table S2.xlsx]

## Sheet: OTU table & network parameters
GreenGene_ID	Global network O			Global Network A			Global network NO			Global Network NA			Global Network MO			Global Network MA			NO01	NO02	NO03	NO04	NO05	NO06	NO07	NA01	NA02	NA03	NA04	NA05	NA06	NA07	NA08	NA09	MO01	MO02	MO03	MO04	MO05	MO06	MO07	MO08	MA01	MA02	MA03	MA04	MA05	MA06	MA07
	Module#_O	Pi_O	Zi_O	Module#_A	Pi_A	Zi_A	Module#_NO	Pi_NO	Zi_NO	Module#_NA	Pi_NA	Zi_NA	Module#_MO	Pi_MO	Zi_MO	Module#_MA	Pi_MA	Zi_MA
175215	#N/A	#N/A	#N/A	#N/A	#N/A	#N/A	#N/A	#N/A	#N/A	#N/A	#N/A	#N/A	#N/A	#N/A	#N/A	#N/A	#N/A	#N/A	0	0	0	0	0	0	0	0	0	0	0	0	0	0	0	0	1	0	0	0	0	0	0	0	0	0	1	0	0	0	0
541135	#N/A	#N/A	#N/A	#N/A	#N/A	#N/A	#N/A	#N/A	#N/A	#N/A	#N/A	#N/A	#N/A	#N/A	#N/A	#N/A	#N/A	#N/A	0	0	0	0	0	0	0	0	0	0	0	0	0	1	0	0	0	0	0	0	0	0	0	0	3	0	0	0	0	0	0
276629	2	0.56	-0.336893	#N/A	#N/A	#N/A	#N/A	#N/A	#N/A	15	0	1.68589	#N/A	#N/A	#N/A	4	0.444444	-0.667761	1	5	2	3	0	1	2	9	0	2	0	2	0	1	5	4	0	0	1	0	1	0	4	0	2	3	1	0	0	0	0
358030	#N/A	#N/A	#N/A	#N/A	#N/A	#N/A	#N/A	#N/A	#N/A	#N/A	#N/A	#N/A	#N/A	#N/A	#N/A	#N/A	#N/A	#N/A	0	15	0	0	0	0	0	0	0	0	0	0	0	0	0	0	0	11	0	0	0	0	0	0	0	0	0	0	0	0	1
276190	#N/A	#N/A	#N/A	#N/A	#N/A	#N/A	#N/A	#N/A	#N/A	#N/A	#N/A	#N/A	#N/A	#N/A	#N/A	#N/A	#N/A	#N/A	0	0	0	0	0	0	0	0	0	0	0	0	0	0	0	0	0	0	1	0	0	0	0	0	0	0	0	0	0	0	0
262101	#N/A	#N/A	#N/A	3	0	-0.762001	12	0	0.496493	#N/A	#N/A	#N/A	7	0	0.432969	4	0	-0.317982	1	75	29	17	12	39	0	37	2	88	21	80	39	2	7	8	4	19	22	27	9	21	30	5	22	27	23	7	8	4	8
193591	4	0.375	0.461084	0	0	0.556022	5	0	-0.527382	11	0.518519	2.9542	4	0	-0.0346688	1	0	0.422865	19	24	12	12	27	7	5	17	10	15	17	15	17	19	42	29	11	7	6	3	6	9	4	0	0	20	17	2	5	7	16
263980	#N/A	#N/A	#N/A	#N/A	#N/A	#N/A	#N/A	#N/A	#N/A	#N/A	#N/A	#N/A	#N/A	#N/A	#N/A	#N/A	#N/A	#N/A	0	0	0	0	0	0	0	0	0	0	0	1	0	0	0	0	0	0	0	0	0	0	1	2	0	1	0	0	0	0	0
4353745	4	0	-0.102463	9	0.375	1.11803	1	0	2.6966	9	0.56	1.08012	#N/A	#N/A	#N/A	1	0	1.22522	17	10	9	6	14	1	2	16	13	12	14	9	7	20	25	29	5	8	1	4	5	0	3	0	1	10	7	2	8	5	15
197853	#N/A	#N/A	#N/A	#N/A	#N/A	#N/A	#N/A	#N/A	#N/A	#N/A	#N/A	#N/A	#N/A	#N/A	#N/A	#N/A	#N/A	#N/A	0	0	0	0	0	0	0	0	0	0	0	0	0	0	0	0	0	0	1	3	0	0	1	0	0	1	0	0	0	0	0
330296	#N/A	#N/A	#N/A	#N/A	#N/A	#N/A	#N/A	#N/A	#N/A	#N/A	#N/A	#N/A	#N/A	#N/A	#N/A	#N/A	#N/A	#N/A	0	1	0	0	0	0	0	0	0	0	0	0	0	0	0	0	162	0	0	0	0	1	0	0	0	0	0	0	0	0	0
193358	#N/A	#N/A	#N/A	#N/A	#N/A	#N/A	#N/A	#N/A	#N/A	#N/A	#N/A	#N/A	#N/A	#N/A	#N/A	#N/A	#N/A	#N/A	0	0	0	0	0	0	0	0	0	0	1	0	0	0	0	0	0	0	2	0	1	0	0	0	0	1	0	0	0	0	0
184451	#N/A	#N/A	#N/A	#N/A	#N/A	#N/A	#N/A	#N/A	#N/A	2	0	-0.248891	22	0	-0.0696733	#N/A	#N/A	#N/A	0	0	0	0	0	0	0	4	3	2	0	1	0	0	0	1	0	3	1	8	0	0	0	1	4	4	1	0	0	1	0
196270	#N/A	#N/A	#N/A	#N/A	#N/A	#N/A	#N/A	#N/A	#N/A	#N/A	#N/A	#N/A	#N/A	#N/A	#N/A	#N/A	#N/A	#N/A	1	0	0	0	0	0	0	0	0	0	0	0	0	0	0	0	0	0	0	0	0	0	0	0	0	0	0	0	0	0	0
276531	#N/A	#N/A	#N/A	36	0	0	9	0	0	3	0	-0.910752	0	0	-0.449108	7	0	-1	0	51	2	6	16	0	0	276	10	0	2	11	3	0	2	1	2	14	34	0	0	4	0	2	6	6	3	1	11	1	0
318732	#N/A	#N/A	#N/A	#N/A	#N/A	#N/A	#N/A	#N/A	#N/A	#N/A	#N/A	#N/A	#N/A	#N/A	#N/A	#N/A	#N/A	#N/A	0	0	0	0	0	0	0	1	0	0	0	0	0	0	0	0	0	0	0	0	0	0	0	0	0	0	0	0	0	0	0
180564	#N/A	#N/A	#N/A	#N/A	#N/A	#N/A	#N/A	#N/A	#N/A	#N/A	#N/A	#N/A	#N/A	#N/A	#N/A	#N/A	#N/A	#N/A	0	0	0	0	0	0	0	1	0	0	0	0	0	0	0	0	0	0	0	0	0	0	0	0	0	1	0	0	0	0	0
3957916	2	0	-0.082169	#N/A	#N/A	#N/A	#N/A	#N/A	#N/A	#N/A	#N/A	#N/A	15	0	-0.811107	#N/A	#N/A	#N/A	1	0	0	0	1	0	0	0	0	1	0	1	0	0	0	0	1	0	1	2	0	1	1	1	1	0	0	1	2	0	0
260529	#N/A	#N/A	#N/A	#N/A	#N/A	#N/A	#N/A	#N/A	#N/A	#N/A	#N/A	#N/A	#N/A	#N/A	#N/A	#N/A	#N/A	#N/A	0	1	0	0	1	0	1	0	0	0	0	0	0	0	0	0	0	0	0	0	0	1	0	0	0	0	0	0	0	0	0
520808	#N/A	#N/A	#N/A	#N/A	#N/A	#N/A	#N/A	#N/A	#N/A	#N/A	#N/A	#N/A	#N/A	#N/A	#N/A	#N/A	#N/A	#N/A	0	0	0	0	0	0	0	0	0	0	0	0	0	0	0	0	0	0	1	0	0	0	0	0	0	0	0	0	0	0	0
339886	#N/A	#N/A	#N/A	1	0	0.133513	1	0	0.16343	1	0	-1.17191	22	0	1.81151	#N/A	#N/A	#N/A	22	20	25	6	12	8	7	42	20	4	2	5	15	6	16	11	30	54	19	57	4	20	40	13	35	39	20	3	43	5	40
297143	#N/A	#N/A	#N/A	#N/A	#N/A	#N/A	#N/A	#N/A	#N/A	#N/A	#N/A	#N/A	#N/A	#N/A	#N/A	#N/A	#N/A	#N/A	0	0	0	0	0	0	0	0	0	0	0	0	0	0	0	0	0	0	0	1	0	1	0	0	0	0	0	0	0	0	0
4357712	4	0	3.84237	2	0	0.849706	15	0	0.904534	0	0	0.511992	4	0	1.73344	3	0	0.528675	28	31	27	6	27	5	14	10	24	23	57	30	25	85	38	36	15	12	16	7	24	16	8	1	0	33	13	9	11	4	11
331881	#N/A	#N/A	#N/A	#N/A	#N/A	#N/A	#N/A	#N/A	#N/A	#N/A	#N/A	#N/A	#N/A	#N/A	#N/A	#N/A	#N/A	#N/A	0	0	0	0	0	0	0	0	0	0	0	0	0	0	0	0	0	0	1	5	0	1	0	0	0	0	0	0	0	0	0
168383	#N/A	#N/A	#N/A	#N/A	#N/A	#N/A	#N/A	#N/A	#N/A	#N/A	#N/A	#N/A	#N/A	#N/A	#N/A	#N/A	#N/A	#N/A	0	0	0	0	0	0	0	0	0	0	0	0	0	0	0	0	0	1	0	0	0	0	0	0	0	0	0	0	0	0	0
413695	#N/A	#N/A	#N/A	#N/A	#N/A	#N/A	#N/A	#N/A	#N/A	#N/A	#N/A	#N/A	#N/A	#N/A	#N/A	#N/A	#N/A	#N/A	0	0	0	0	3	1	0	0	0	0	0	0	0	0	1	0	0	3	2	0	0	0	0	0	0	0	0	0	0	0	0
277265	0	0	0.813489	#N/A	#N/A	#N/A	#N/A	#N/A	#N/A	8	0	0.512148	12	0	0.312348	36	0	0	10034	5257	0	1702	2877	3	3833	3	1	1	0	7	338	1	6	10	1376	448	16	11	83	976	8	4634	298	27	6974	61	0	17	38
230933	#N/A	#N/A	#N/A	#N/A	#N/A	#N/A	#N/A	#N/A	#N/A	#N/A	#N/A	#N/A	#N/A	#N/A	#N/A	#N/A	#N/A	#N/A	0	0	0	0	0	0	0	1	0	0	0	0	0	0	0	0	0	1	0	0	0	0	0	0	0	0	0	0	0	0	0
311174	#N/A	#N/A	#N/A	#N/A	#N/A	#N/A	#N/A	#N/A	#N/A	#N/A	#N/A	#N/A	#N/A	#N/A	#N/A	#N/A	#N/A	#N/A	1	0	0	0	0	0	0	0	0	0	0	0	0	1	0	0	0	0	0	0	0	0	0	0	1	0	0	0	0	0	0
2949920	#N/A	#N/A	#N/A	#N/A	#N/A	#N/A	#N/A	#N/A	#N/A	#N/A	#N/A	#N/A	#N/A	#N/A	#N/A	#N/A	#N/A	#N/A	1	0	0	0	0	0	0	0	0	0	0	0	0	0	0	0	0	1	0	3	0	1	0	0	0	0	0	0	0	0	0
578786	#N/A	#N/A	#N/A	#N/A	#N/A	#N/A	#N/A	#N/A	#N/A	#N/A	#N/A	#N/A	6	0	2.02485	#N/A	#N/A	#N/A	0	0	0	0	0	0	0	0	0	0	0	1	0	0	0	0	0	1	0	3	0	4	2	0	0	0	0	0	0	0	2
230421	#N/A	#N/A	#N/A	#N/A	#N/A	#N/A	#N/A	#N/A	#N/A	#N/A	#N/A	#N/A	#N/A	#N/A	#N/A	#N/A	#N/A	#N/A	0	0	0	0	0	0	0	0	0	0	0	0	0	0	0	46	0	0	0	0	0	0	0	0	0	0	0	0	0	0	0
311172	#N/A	#N/A	#N/A	#N/A	#N/A	#N/A	#N/A	#N/A	#N/A	#N/A	#N/A	#N/A	#N/A	#N/A	#N/A	#N/A	#N/A	#N/A	0	0	0	0	0	0	0	0	0	0	0	0	0	0	0	0	0	0	0	0	0	1	0	0	0	0	0	0	0	0	0
4430922	#N/A	#N/A	#N/A	#N/A	#N/A	#N/A	#N/A	#N/A	#N/A	#N/A	#N/A	#N/A	#N/A	#N/A	#N/A	#N/A	#N/A	#N/A	0	0	0	0	0	0	0	0	0	0	0	0	0	0	0	0	0	0	0	1	0	0	0	0	0	0	0	0	0	0	0
180362	#N/A	#N/A	#N/A	#N/A	#N/A	#N/A	#N/A	#N/A	#N/A	#N/A	#N/A	#N/A	#N/A	#N/A	#N/A	#N/A	#N/A	#N/A	0	0	0	0	0	0	0	0	0	0	0	0	0	0	0	0	0	0	0	0	0	0	0	1	0	0	0	0	0	0	0
309302	#N/A	#N/A	#N/A	#N/A	#N/A	#N/A	3	0.5	-0.960769	#N/A	#N/A	#N/A	#N/A	#N/A	#N/A	#N/A	#N/A	#N/A	1	1	1	30	2	0	0	3	3	1	0	1	3	0	0	1	10	13	2	6	1	0	3	3	0	2	0	0	1	0	5
1111582	3	0	0	#N/A	#N/A	#N/A	#N/A	#N/A	#N/A	#N/A	#N/A	#N/A	7	0	-0.207825	5	0.5	-1.01414	0	1	1	0	1	0	0	0	0	0	1	2	0	0	1	1	2	5	0	5	1	0	2	0	0	0	3	2	0	0	3
2700687	#N/A	#N/A	#N/A	#N/A	#N/A	#N/A	#N/A	#N/A	#N/A	#N/A	#N/A	#N/A	#N/A	#N/A	#N/A	#N/A	#N/A	#N/A	3	0	0	1	1	0	0	2	1	0	0	0	0	0	0	1	0	1	0	0	0	0	1	0	2	0	0	0	0	0	1
766563	#N/A	#N/A	#N/A	#N/A	#N/A	#N/A	#N/A	#N/A	#N/A	#N/A	#N/A	#N/A	#N/A	#N/A	#N/A	#N/A	#N/A	#N/A	1	0	1	0	0	1	0	0	0	0	0	1	0	0	0	0	1	1	0	3	0	0	0	0	0	1	0	0	0	0	0
318231	#N/A	#N/A	#N/A	#N/A	#N/A	#N/A	#N/A	#N/A	#N/A	#N/A	#N/A	#N/A	#N/A	#N/A	#N/A	#N/A	#N/A	#N/A	1	0	0	3	0	0	0	0	0	0	0	0	0	0	0	0	0	0	0	0	0	1	0	0	0	0	0	0	0	0	0
195512	#N/A	#N/A	#N/A	#N/A	#N/A	#N/A	#N/A	#N/A	#N/A	#N/A	#N/A	#N/A	#N/A	#N/A	#N/A	#N/A	#N/A	#N/A	0	0	0	0	0	0	0	0	0	0	0	0	0	0	1	0	0	0	0	0	0	0	0	0	0	0	0	0	0	0	0
766768	#N/A	#N/A	#N/A	#N/A	#N/A	#N/A	#N/A	#N/A	#N/A	#N/A	#N/A	#N/A	#N/A	#N/A	#N/A	#N/A	#N/A	#N/A	0	0	0	0	0	0	0	0	0	0	0	0	0	0	0	0	0	0	0	1	0	0	2	0	0	0	0	0	0	0	0
198839	#N/A	#N/A	#N/A	#N/A	#N/A	#N/A	#N/A	#N/A	#N/A	#N/A	#N/A	#N/A	#N/A	#N/A	#N/A	#N/A	#N/A	#N/A	0	0	0	0	0	0	0	0	0	0	0	0	0	0	0	0	0	0	0	0	0	0	0	0	1	0	0	0	0	0	0
2122024	#N/A	#N/A	#N/A	#N/A	#N/A	#N/A	#N/A	#N/A	#N/A	#N/A	#N/A	#N/A	#N/A	#N/A	#N/A	#N/A	#N/A	#N/A	0	0	0	0	0	0	0	0	0	0	0	0	0	0	0	0	0	0	0	0	0	0	0	0	0	1	0	0	0	0	1
341749	#N/A	#N/A	#N/A	#N/A	#N/A	#N/A	9	0	0	#N/A	#N/A	#N/A	#N/A	#N/A	#N/A	#N/A	#N/A	#N/A	0	10	3	5	2	0	0	2	7	0	0	6	0	0	18	11	0	0	0	3	0	0	0	0	12	1	1	2	0	0	0
172777	#N/A	#N/A	#N/A	#N/A	#N/A	#N/A	#N/A	#N/A	#N/A	#N/A	#N/A	#N/A	#N/A	#N/A	#N/A	#N/A	#N/A	#N/A	0	0	0	0	0	0	0	0	1	0	0	1	0	0	0	0	0	0	0	0	0	0	0	0	0	0	0	0	0	0	0
158540	#N/A	#N/A	#N/A	#N/A	#N/A	#N/A	#N/A	#N/A	#N/A	#N/A	#N/A	#N/A	#N/A	#N/A	#N/A	#N/A	#N/A	#N/A	0	0	0	0	1	0	0	0	0	0	0	0	0	0	0	0	0	0	0	0	0	0	0	0	0	0	0	0	0	0	0
334617	12	0	-0.635223	17	0	0	35	0	0	3	0	-0.477772	8	0	-0.333333	8	0	1.22474	7	4	0	9	5	2	5	8	6	1	5	2	7	0	8	5	14	15	4	4	2	6	21	3	6	3	0	3	7	3	7
262633	#N/A	#N/A	#N/A	#N/A	#N/A	#N/A	#N/A	#N/A	#N/A	#N/A	#N/A	#N/A	#N/A	#N/A	#N/A	#N/A	#N/A	#N/A	0	0	0	0	0	0	0	0	0	0	0	0	0	0	0	0	7	0	0	0	0	0	0	0	0	0	3	0	0	0	0
552528	#N/A	#N/A	#N/A	#N/A	#N/A	#N/A	#N/A	#N/A	#N/A	#N/A	#N/A	#N/A	#N/A	#N/A	#N/A	#N/A	#N/A	#N/A	0	0	0	0	1	1	1	0	0	0	0	0	2	0	0	2	0	0	0	0	0	0	0	0	0	0	0	2	0	0	1
3117556	2	0.71875	-0.336893	#N/A	#N/A	#N/A	#N/A	#N/A	#N/A	#N/A	#N/A	#N/A	32	0	0	#N/A	#N/A	#N/A	0	0	0	0	0	1	1	0	0	2	1	0	1	1	1	0	1	2	1	1	1	0	1	0	1	0	1	0	1	1	0
270448	#N/A	#N/A	#N/A	#N/A	#N/A	#N/A	#N/A	#N/A	#N/A	#N/A	#N/A	#N/A	#N/A	#N/A	#N/A	#N/A	#N/A	#N/A	0	0	0	0	0	0	0	0	0	0	0	0	0	0	0	0	0	0	0	0	0	0	0	0	1	0	0	0	0	0	0
270446	#N/A	#N/A	#N/A	#N/A	#N/A	#N/A	#N/A	#N/A	#N/A	#N/A	#N/A	#N/A	#N/A	#N/A	#N/A	#N/A	#N/A	#N/A	1	0	0	0	0	0	0	0	0	0	0	0	0	0	0	0	1	0	0	2	0	0	0	0	0	1	0	0	1	0	0
186352	#N/A	#N/A	#N/A	#N/A	#N/A	#N/A	#N/A	#N/A	#N/A	#N/A	#N/A	#N/A	#N/A	#N/A	#N/A	#N/A	#N/A	#N/A	0	0	0	0	0	0	0	0	0	0	0	0	0	0	0	0	0	0	0	0	0	0	0	0	0	0	0	0	1	0	0
324326	#N/A	#N/A	#N/A	#N/A	#N/A	#N/A	#N/A	#N/A	#N/A	#N/A	#N/A	#N/A	#N/A	#N/A	#N/A	#N/A	#N/A	#N/A	0	0	0	1	19	8	0	0	22	30	7	0	0	0	0	0	0	1	27	0	0	0	0	0	0	0	0	0	0	0	0
2851803	#N/A	#N/A	#N/A	#N/A	#N/A	#N/A	3	0	0.640513	#N/A	#N/A	#N/A	#N/A	#N/A	#N/A	#N/A	#N/A	#N/A	0	1	0	0	1	1	1	0	0	0	3	0	1	0	4	1	1	0	0	0	0	0	1	0	0	0	0	0	0	0	1
191516	#N/A	#N/A	#N/A	#N/A	#N/A	#N/A	#N/A	#N/A	#N/A	#N/A	#N/A	#N/A	#N/A	#N/A	#N/A	#N/A	#N/A	#N/A	0	0	0	0	0	0	0	0	0	0	0	0	0	0	0	0	1	1	0	0	0	0	0	0	0	0	0	0	0	0	0
95553	#N/A	#N/A	#N/A	#N/A	#N/A	#N/A	#N/A	#N/A	#N/A	#N/A	#N/A	#N/A	#N/A	#N/A	#N/A	#N/A	#N/A	#N/A	0	0	0	0	0	0	0	0	0	0	0	0	0	0	0	0	0	0	0	0	0	0	0	0	2	0	2	0	0	0	0
177222	#N/A	#N/A	#N/A	#N/A	#N/A	#N/A	#N/A	#N/A	#N/A	#N/A	#N/A	#N/A	#N/A	#N/A	#N/A	#N/A	#N/A	#N/A	0	1	0	0	0	0	0	0	0	0	1	0	0	0	1	0	0	0	0	0	0	0	0	0	0	1	0	0	0	0	0
558444	#N/A	#N/A	#N/A	#N/A	#N/A	#N/A	0	0	-1.84676	3	0	-0.910752	2	0	-0.445021	#N/A	#N/A	#N/A	19	136	19	1	29	9	4	17	155	201	3	19	110	0	57	59	2	2	0	2	32	5	1	3	117	3	25	81	0	1	3
265000	#N/A	#N/A	#N/A	#N/A	#N/A	#N/A	#N/A	#N/A	#N/A	#N/A	#N/A	#N/A	#N/A	#N/A	#N/A	#N/A	#N/A	#N/A	0	0	0	0	0	0	0	0	0	0	0	0	0	0	0	0	0	0	0	0	0	0	1	0	0	0	0	0	0	0	0
192557	#N/A	#N/A	#N/A	#N/A	#N/A	#N/A	#N/A	#N/A	#N/A	#N/A	#N/A	#N/A	#N/A	#N/A	#N/A	#N/A	#N/A	#N/A	0	0	0	0	0	0	0	0	0	0	0	0	0	0	0	0	0	1	0	0	1	0	0	0	0	0	0	1	0	0	0
554372	#N/A	#N/A	#N/A	#N/A	#N/A	#N/A	#N/A	#N/A	#N/A	#N/A	#N/A	#N/A	10	0	-0.436648	#N/A	#N/A	#N/A	0	1	2	3	0	0	0	0	4	0	0	0	0	3	0	1	2	8	0	3	0	1	0	0	0	2	0	0	0	1	3
199233	#N/A	#N/A	#N/A	#N/A	#N/A	#N/A	3	0	-0.160128	#N/A	#N/A	#N/A	#N/A	#N/A	#N/A	#N/A	#N/A	#N/A	0	1	1	2	1	0	1	3	0	0	0	0	0	0	1	0	0	0	0	0	0	0	0	0	0	0	0	0	0	0	0
4476780	#N/A	#N/A	#N/A	#N/A	#N/A	#N/A	#N/A	#N/A	#N/A	#N/A	#N/A	#N/A	#N/A	#N/A	#N/A	#N/A	#N/A	#N/A	0	1	0	0	0	0	0	0	0	0	0	0	0	0	0	0	0	0	0	0	0	0	0	0	0	0	0	0	0	0	0
185917	#N/A	#N/A	#N/A	#N/A	#N/A	#N/A	#N/A	#N/A	#N/A	#N/A	#N/A	#N/A	#N/A	#N/A	#N/A	#N/A	#N/A	#N/A	0	0	0	0	0	0	0	0	0	0	0	0	0	0	1	0	0	0	0	0	0	0	0	0	0	0	0	0	0	0	0
344400	#N/A	#N/A	#N/A	#N/A	#N/A	#N/A	#N/A	#N/A	#N/A	#N/A	#N/A	#N/A	#N/A	#N/A	#N/A	#N/A	#N/A	#N/A	0	0	0	0	0	0	0	0	0	0	0	0	0	0	0	0	0	0	0	0	0	0	0	0	0	0	0	0	0	1	0
274018	#N/A	#N/A	#N/A	#N/A	#N/A	#N/A	#N/A	#N/A	#N/A	#N/A	#N/A	#N/A	#N/A	#N/A	#N/A	#N/A	#N/A	#N/A	0	0	0	0	0	0	0	0	0	0	0	0	0	0	1	0	0	0	0	0	0	0	0	0	0	0	0	0	0	0	0
3438276	#N/A	#N/A	#N/A	#N/A	#N/A	#N/A	#N/A	#N/A	#N/A	#N/A	#N/A	#N/A	#N/A	#N/A	#N/A	#N/A	#N/A	#N/A	0	0	0	0	0	0	0	0	0	0	0	0	0	0	0	0	0	0	0	0	1	0	2	1	0	0	0	0	0	0	0
344844	#N/A	#N/A	#N/A	#N/A	#N/A	#N/A	#N/A	#N/A	#N/A	#N/A	#N/A	#N/A	#N/A	#N/A	#N/A	#N/A	#N/A	#N/A	0	0	0	0	0	0	0	0	0	0	0	0	0	0	0	0	0	0	0	1	0	0	0	0	0	0	0	0	0	0	0
191199	#N/A	#N/A	#N/A	#N/A	#N/A	#N/A	#N/A	#N/A	#N/A	#N/A	#N/A	#N/A	19	0.5	-1.23123	2	0	-0.732589	10	5	1	2	3	14	2	10	5	3	3	8	4	10	2	2	6	5	4	4	2	4	3	3	3	5	5	2	3	0	4
294545	#N/A	#N/A	#N/A	#N/A	#N/A	#N/A	#N/A	#N/A	#N/A	#N/A	#N/A	#N/A	#N/A	#N/A	#N/A	#N/A	#N/A	#N/A	0	0	0	0	0	0	0	0	0	0	0	0	0	0	0	0	0	1	0	0	0	0	0	0	0	0	0	0	0	0	0
343264	#N/A	#N/A	#N/A	#N/A	#N/A	#N/A	#N/A	#N/A	#N/A	#N/A	#N/A	#N/A	#N/A	#N/A	#N/A	#N/A	#N/A	#N/A	0	0	0	0	0	0	0	0	0	0	0	0	0	0	0	0	0	849	0	0	0	0	0	0	0	0	0	0	0	0	0
133341	#N/A	#N/A	#N/A	#N/A	#N/A	#N/A	#N/A	#N/A	#N/A	#N/A	#N/A	#N/A	#N/A	#N/A	#N/A	#N/A	#N/A	#N/A	0	0	0	0	0	0	0	0	0	0	0	0	0	0	0	0	0	0	0	0	0	0	0	3	0	0	0	0	0	0	0
827522	#N/A	#N/A	#N/A	#N/A	#N/A	#N/A	#N/A	#N/A	#N/A	#N/A	#N/A	#N/A	#N/A	#N/A	#N/A	#N/A	#N/A	#N/A	0	0	0	0	0	1	0	0	0	0	0	0	0	0	0	0	0	0	0	0	0	0	0	0	0	0	0	0	0	0	1
295146	#N/A	#N/A	#N/A	#N/A	#N/A	#N/A	#N/A	#N/A	#N/A	#N/A	#N/A	#N/A	#N/A	#N/A	#N/A	#N/A	#N/A	#N/A	0	0	0	0	0	0	0	0	0	0	0	0	1	0	0	0	0	0	0	0	0	0	0	0	0	0	0	0	0	0	0
182061	#N/A	#N/A	#N/A	#N/A	#N/A	#N/A	#N/A	#N/A	#N/A	#N/A	#N/A	#N/A	#N/A	#N/A	#N/A	#N/A	#N/A	#N/A	0	0	0	0	0	0	1	2	1	0	0	0	0	0	0	0	0	1	0	0	0	0	0	0	0	1	0	0	0	0	1
187535	#N/A	#N/A	#N/A	#N/A	#N/A	#N/A	#N/A	#N/A	#N/A	#N/A	#N/A	#N/A	#N/A	#N/A	#N/A	#N/A	#N/A	#N/A	0	0	0	0	0	0	0	0	0	0	0	0	0	1	0	0	0	0	0	0	0	0	0	0	0	0	0	0	0	0	0
313431	#N/A	#N/A	#N/A	#N/A	#N/A	#N/A	13	0.197531	0.076805	#N/A	#N/A	#N/A	#N/A	#N/A	#N/A	#N/A	#N/A	#N/A	45	0	0	7	6	4	0	3	0	0	0	0	0	0	0	0	0	0	0	0	0	0	0	0	0	0	0	0	0	0	0
570367	#N/A	#N/A	#N/A	#N/A	#N/A	#N/A	#N/A	#N/A	#N/A	#N/A	#N/A	#N/A	#N/A	#N/A	#N/A	#N/A	#N/A	#N/A	0	0	0	0	0	0	0	0	0	0	0	0	0	0	0	0	0	0	0	0	0	0	0	0	2	0	0	0	0	0	0
268706	#N/A	#N/A	#N/A	#N/A	#N/A	#N/A	#N/A	#N/A	#N/A	#N/A	#N/A	#N/A	1	0	2.50565	#N/A	#N/A	#N/A	0	0	0	0	1	0	0	0	3	0	0	3	0	0	0	0	1	4	1	2	0	0	0	0	0	0	0	0	0	0	0
4404461	2	0.375	-0.336893	35	0	0	27	0	0	3	0	-0.477772	0	0	-0.697054	#N/A	#N/A	#N/A	4	2	0	1	2	0	1	3	2	0	4	3	3	0	3	3	3	2	3	6	0	6	4	4	5	1	2	0	0	2	5
113417	33	0	0	#N/A	#N/A	#N/A	14	0	0.816497	12	0	0	3	0	-0.981981	1	0.416667	2.02758	680	580	351	575	427	414	334	1251	771	255	337	600	1333	389	1540	500	2710	1357	1068	2540	215	369	1943	423	1065	598	647	357	896	1175	2516
197453	#N/A	#N/A	#N/A	#N/A	#N/A	#N/A	#N/A	#N/A	#N/A	#N/A	#N/A	#N/A	#N/A	#N/A	#N/A	#N/A	#N/A	#N/A	0	0	0	0	0	0	0	0	0	0	0	0	0	0	0	0	0	0	0	0	0	0	0	0	0	0	0	0	0	0	0
569818	#N/A	#N/A	#N/A	#N/A	#N/A	#N/A	#N/A	#N/A	#N/A	#N/A	#N/A	#N/A	#N/A	#N/A	#N/A	#N/A	#N/A	#N/A	0	0	0	1	1	0	0	0	2	0	0	0	1	1	0	0	1	1	0	0	0	0	0	0	0	1	0	0	0	0	0
1106830	#N/A	#N/A	#N/A	#N/A	#N/A	#N/A	#N/A	#N/A	#N/A	#N/A	#N/A	#N/A	#N/A	#N/A	#N/A	#N/A	#N/A	#N/A	0	0	0	1	0	0	0	0	0	0	0	0	0	0	0	0	0	0	0	0	0	0	0	0	0	0	0	0	0	0	0
302641	#N/A	#N/A	#N/A	#N/A	#N/A	#N/A	#N/A	#N/A	#N/A	#N/A	#N/A	#N/A	#N/A	#N/A	#N/A	#N/A	#N/A	#N/A	0	0	0	36	0	0	0	19	0	0	5	0	3	0	0	1	8	1	9	2	0	0	2	0	0	0	0	0	0	0	1
325126	#N/A	#N/A	#N/A	#N/A	#N/A	#N/A	#N/A	#N/A	#N/A	19	0	-1.41421	10	0	-0.966863	#N/A	#N/A	#N/A	4	0	0	2	2	0	0	2	0	1	0	4	1	2	0	0	4	3	0	8	0	5	0	0	0	0	0	0	0	0	12
2658058	#N/A	#N/A	#N/A	#N/A	#N/A	#N/A	#N/A	#N/A	#N/A	#N/A	#N/A	#N/A	#N/A	#N/A	#N/A	#N/A	#N/A	#N/A	0	0	0	0	0	0	0	0	0	0	0	0	0	0	0	0	0	0	0	2	0	1	0	0	0	0	0	0	0	0	1
193829	#N/A	#N/A	#N/A	#N/A	#N/A	#N/A	#N/A	#N/A	#N/A	#N/A	#N/A	#N/A	#N/A	#N/A	#N/A	1	0.197531	1.6264	0	1	9	0	0	0	0	0	0	0	1	3	0	3	0	11	0	0	0	1	0	0	3	0	0	0	1	0	3	1	4
199307	8	0	-0.745043	8	0	-1.26491	#N/A	#N/A	#N/A	20	0	-0.75	0	0	0.0467821	#N/A	#N/A	#N/A	3	5	0	6	14	4	10	52	22	11	3	0	14	0	0	13	8	48	10	26	0	3	17	5	20	0	0	0	4	1	0
271692	#N/A	#N/A	#N/A	#N/A	#N/A	#N/A	#N/A	#N/A	#N/A	#N/A	#N/A	#N/A	16	0	-0.37081	#N/A	#N/A	#N/A	0	0	0	0	7	0	1	0	0	0	0	0	0	0	0	0	0	3	9	9	0	0	3	0	0	3	0	0	0	0	1
345158	#N/A	#N/A	#N/A	#N/A	#N/A	#N/A	#N/A	#N/A	#N/A	#N/A	#N/A	#N/A	#N/A	#N/A	#N/A	#N/A	#N/A	#N/A	0	0	0	0	0	0	0	0	0	0	0	0	0	0	0	0	0	0	0	3	0	0	0	0	1	0	1	1	0	0	1
694337	#N/A	#N/A	#N/A	#N/A	#N/A	#N/A	#N/A	#N/A	#N/A	#N/A	#N/A	#N/A	#N/A	#N/A	#N/A	#N/A	#N/A	#N/A	11	0	0	0	2	0	0	0	1	0	0	0	1	0	1	0	0	0	0	0	0	5	15	0	0	0	0	0	0	0	0
331248	#N/A	#N/A	#N/A	#N/A	#N/A	#N/A	#N/A	#N/A	#N/A	#N/A	#N/A	#N/A	#N/A	#N/A	#N/A	#N/A	#N/A	#N/A	0	0	0	0	0	0	0	0	0	0	0	0	0	1	0	0	0	0	0	0	0	0	0	2	0	0	0	0	0	0	0
416341	#N/A	#N/A	#N/A	#N/A	#N/A	#N/A	#N/A	#N/A	#N/A	#N/A	#N/A	#N/A	19	0	0.441383	2	0	1.77692	0	0	0	0	0	1	0	0	0	1	0	0	1	0	0	0	1	3	13	14	0	101	13	0	21	39	3	0	7	0	17
265828	0	0.444444	-0.271163	#N/A	#N/A	#N/A	#N/A	#N/A	#N/A	#N/A	#N/A	#N/A	16	0	1.82034	#N/A	#N/A	#N/A	9	21	0	7	6	0	20	0	0	0	0	0	4	0	0	0	3	0	0	0	2	12	0	44	0	0	31	23	0	0	0
331717	2	0	-0.082169	14	0	-0.515711	4	0	1.1547	10	0	-1	5	0	2.17474	25	0	0	3	1	10	1	4	6	1	15	3	2	1	0	5	2	2	7	12	9	5	6	10	1	6	7	5	4	10	4	9	3	6
364179	#N/A	#N/A	#N/A	#N/A	#N/A	#N/A	#N/A	#N/A	#N/A	#N/A	#N/A	#N/A	#N/A	#N/A	#N/A	#N/A	#N/A	#N/A	0	0	0	0	1	0	0	0	0	0	0	0	0	0	0	0	0	0	0	0	0	0	0	0	0	0	0	0	0	0	0
364175	#N/A	#N/A	#N/A	#N/A	#N/A	#N/A	#N/A	#N/A	#N/A	#N/A	#N/A	#N/A	#N/A	#N/A	#N/A	#N/A	#N/A	#N/A	0	0	0	0	0	0	0	0	0	0	0	0	0	0	0	0	0	0	0	0	0	0	0	0	0	0	0	0	0	0	1
317389	#N/A	#N/A	#N/A	#N/A	#N/A	#N/A	#N/A	#N/A	#N/A	#N/A	#N/A	#N/A	1	0.277778	1.31876	#N/A	#N/A	#N/A	19	0	0	0	0	2	0	2	2	5	0	0	2	0	0	0	6	7	6	4	0	1	0	0	0	0	0	0	48	1	0
335401	#N/A	#N/A	#N/A	#N/A	#N/A	#N/A	#N/A	#N/A	#N/A	#N/A	#N/A	#N/A	#N/A	#N/A	#N/A	#N/A	#N/A	#N/A	1	0	0	0	0	1	0	1	0	1	0	0	1	0	0	0	0	0	0	0	0	1	0	0	0	0	0	1	0	0	0
271533	#N/A	#N/A	#N/A	#N/A	#N/A	#N/A	#N/A	#N/A	#N/A	#N/A	#N/A	#N/A	#N/A	#N/A	#N/A	#N/A	#N/A	#N/A	0	0	0	0	0	0	0	1	0	0	0	0	0	0	0	0	1	0	2	0	0	2	0	0	0	1	1	2	0	0	0
299281	#N/A	#N/A	#N/A	1	0.5	-0.96426	#N/A	#N/A	#N/A	#N/A	#N/A	#N/A	17	0	-0.763763	12	0	-0.693375	2	0	1	3	0	0	1	0	0	1	1	2	0	0	0	1	1	1	1	0	0	1	1	0	0	1	3	2	2	1	1
269726	#N/A	#N/A	#N/A	#N/A	#N/A	#N/A	#N/A	#N/A	#N/A	#N/A	#N/A	#N/A	#N/A	#N/A	#N/A	#N/A	#N/A	#N/A	0	0	0	0	0	1	0	0	0	0	0	0	0	0	0	0	0	0	0	0	0	1	0	0	0	0	0	0	0	0	0
408513	5	0.5	-0.752773	3	0	1.4605	1	0	-0.343203	3	0	1.25415	34	0	0	4	0.592593	0.0317982	64	40	13	61	73	14	8	49	62	17	36	75	86	4	113	23	101	165	56	65	2	27	50	43	52	35	18	4	35	25	75
187404	#N/A	#N/A	#N/A	#N/A	#N/A	#N/A	#N/A	#N/A	#N/A	#N/A	#N/A	#N/A	#N/A	#N/A	#N/A	#N/A	#N/A	#N/A	3	12	5	0	0	0	0	0	0	0	11	0	0	0	0	0	0	0	0	0	0	0	0	0	0	0	0	0	0	0	0
655725	#N/A	#N/A	#N/A	#N/A	#N/A	#N/A	#N/A	#N/A	#N/A	#N/A	#N/A	#N/A	#N/A	#N/A	#N/A	#N/A	#N/A	#N/A	0	0	0	0	0	0	0	0	0	0	0	0	0	0	0	0	0	0	0	0	1	0	1	0	1	0	0	0	0	0	0
275987	#N/A	#N/A	#N/A	#N/A	#N/A	#N/A	#N/A	#N/A	#N/A	#N/A	#N/A	#N/A	#N/A	#N/A	#N/A	#N/A	#N/A	#N/A	0	0	0	0	0	0	0	0	0	0	0	0	0	0	0	0	0	0	0	0	0	0	0	0	0	0	0	0	0	0	1
134762	#N/A	#N/A	#N/A	#N/A	#N/A	#N/A	0	0	-0.829156	#N/A	#N/A	#N/A	22	0	-1.32379	#N/A	#N/A	#N/A	1	1	1	0	1	1	0	1	0	1	0	0	0	1	0	1	1	0	3	4	1	1	1	0	1	0	0	0	0	1	0
210950	#N/A	#N/A	#N/A	#N/A	#N/A	#N/A	#N/A	#N/A	#N/A	#N/A	#N/A	#N/A	#N/A	#N/A	#N/A	#N/A	#N/A	#N/A	0	0	1	0	0	0	0	0	0	0	0	0	0	0	0	0	1	0	0	1	0	0	0	0	0	0	0	0	0	0	0
347575	#N/A	#N/A	#N/A	#N/A	#N/A	#N/A	#N/A	#N/A	#N/A	#N/A	#N/A	#N/A	#N/A	#N/A	#N/A	#N/A	#N/A	#N/A	0	0	0	0	0	0	0	0	0	0	0	0	0	0	0	0	0	0	0	1	0	0	0	0	1	0	1	0	0	0	0
264352	#N/A	#N/A	#N/A	#N/A	#N/A	#N/A	#N/A	#N/A	#N/A	#N/A	#N/A	#N/A	#N/A	#N/A	#N/A	#N/A	#N/A	#N/A	0	0	1	0	0	0	0	0	0	0	0	0	1	0	2	1	0	0	0	0	1	0	0	0	0	0	2	0	1	1	0
1067143	15	0	1	#N/A	#N/A	#N/A	7	0	-0.461027	7	0	-0.774597	3	0	0.981981	5	0.165289	2.82893	215	1	103	164	85	105	147	0	92	130	52	24	86	70	169	180	253	1	124	184	18	54	1	112	195	1	136	51	131	181	162
296420	#N/A	#N/A	#N/A	#N/A	#N/A	#N/A	#N/A	#N/A	#N/A	#N/A	#N/A	#N/A	#N/A	#N/A	#N/A	#N/A	#N/A	#N/A	0	0	0	0	0	0	0	0	0	0	0	0	0	0	0	0	0	0	0	1	1	1	2	2	0	0	0	0	0	0	0
3584772	#N/A	#N/A	#N/A	#N/A	#N/A	#N/A	#N/A	#N/A	#N/A	#N/A	#N/A	#N/A	#N/A	#N/A	#N/A	#N/A	#N/A	#N/A	0	0	0	0	0	2	0	0	0	0	0	0	1	0	0	0	0	0	0	0	0	0	0	0	0	0	0	0	0	0	0
3439402	#N/A	#N/A	#N/A	#N/A	#N/A	#N/A	#N/A	#N/A	#N/A	#N/A	#N/A	#N/A	#N/A	#N/A	#N/A	#N/A	#N/A	#N/A	0	0	1	0	0	0	0	0	0	0	0	0	0	0	0	0	0	0	0	0	0	0	0	0	0	1	0	0	0	0	0
555945	5	0.625	0	0	0	0.0514835	#N/A	#N/A	#N/A	#N/A	#N/A	#N/A	1	0	-1.05501	#N/A	#N/A	#N/A	2	1	0	0	0	0	1	2	0	0	0	0	2	5	0	2	2	66	188	1942	1	123	126	69	39	23	174	22	2	14	425
272192	#N/A	#N/A	#N/A	10	0	0.185695	#N/A	#N/A	#N/A	#N/A	#N/A	#N/A	#N/A	#N/A	#N/A	3	0	-0.777463	0	1	0	1	1	0	0	0	0	1	0	0	4	0	2	0	16	1	1	1	0	1	6	3	1	1	0	1	4	0	2
339180	#N/A	#N/A	#N/A	#N/A	#N/A	#N/A	#N/A	#N/A	#N/A	#N/A	#N/A	#N/A	#N/A	#N/A	#N/A	#N/A	#N/A	#N/A	0	80	0	0	0	0	0	0	0	868	258	0	0	0	0	0	0	0	0	1	0	0	0	0	0	0	0	0	0	0	0
258946	#N/A	#N/A	#N/A	#N/A	#N/A	#N/A	#N/A	#N/A	#N/A	#N/A	#N/A	#N/A	#N/A	#N/A	#N/A	#N/A	#N/A	#N/A	0	0	0	1	0	0	0	0	0	0	0	0	0	0	0	0	0	0	1	0	0	0	0	0	0	0	0	0	0	0	0
4390211	#N/A	#N/A	#N/A	#N/A	#N/A	#N/A	#N/A	#N/A	#N/A	#N/A	#N/A	#N/A	#N/A	#N/A	#N/A	#N/A	#N/A	#N/A	0	0	0	1	0	0	0	0	0	0	0	0	0	0	0	0	0	1	0	0	0	0	1	0	0	0	0	0	0	0	0
197074	#N/A	#N/A	#N/A	#N/A	#N/A	#N/A	#N/A	#N/A	#N/A	#N/A	#N/A	#N/A	#N/A	#N/A	#N/A	#N/A	#N/A	#N/A	0	0	0	0	0	0	0	0	0	1	0	0	0	1	0	0	0	0	0	4	1	0	0	0	0	0	0	0	0	0	0
352612	34	0	0	#N/A	#N/A	#N/A	19	0	-1	#N/A	#N/A	#N/A	33	0	0	#N/A	#N/A	#N/A	0	32	0	12	6	1	0	0	11	1	0	0	0	1	3	16	8	6	8	0	0	3	5	4	10	0	17	0	21	2	13
338852	#N/A	#N/A	#N/A	#N/A	#N/A	#N/A	#N/A	#N/A	#N/A	#N/A	#N/A	#N/A	#N/A	#N/A	#N/A	#N/A	#N/A	#N/A	0	1	0	0	0	0	0	0	0	0	0	0	0	0	0	0	0	0	0	0	0	0	0	0	0	0	0	0	0	0	0
561312	#N/A	#N/A	#N/A	#N/A	#N/A	#N/A	#N/A	#N/A	#N/A	#N/A	#N/A	#N/A	#N/A	#N/A	#N/A	#N/A	#N/A	#N/A	0	0	0	0	0	0	0	0	0	0	0	0	0	0	0	0	0	0	0	0	0	0	0	0	0	0	0	0	0	0	0
342504	3	0	0.849837	#N/A	#N/A	#N/A	5	0	-0.816428	21	0	1	#N/A	#N/A	#N/A	35	0	0	163	146	77	74	45	67	29	10	0	63	0	0	37	28	14	33	64	94	18	276	37	70	33	138	55	196	101	23	70	20	23
324888	#N/A	#N/A	#N/A	#N/A	#N/A	#N/A	#N/A	#N/A	#N/A	#N/A	#N/A	#N/A	#N/A	#N/A	#N/A	#N/A	#N/A	#N/A	0	0	0	0	0	0	0	0	0	0	0	0	0	0	0	0	0	0	0	0	0	0	0	2	0	0	0	0	0	0	0
272757	#N/A	#N/A	#N/A	#N/A	#N/A	#N/A	#N/A	#N/A	#N/A	#N/A	#N/A	#N/A	#N/A	#N/A	#N/A	#N/A	#N/A	#N/A	0	1	0	0	0	0	0	0	0	0	0	0	0	0	0	0	1	0	0	0	1	0	0	0	0	0	0	0	0	0	0
525199	#N/A	#N/A	#N/A	#N/A	#N/A	#N/A	#N/A	#N/A	#N/A	#N/A	#N/A	#N/A	#N/A	#N/A	#N/A	#N/A	#N/A	#N/A	0	0	0	0	0	0	0	0	0	0	0	0	0	0	1	0	0	0	0	0	0	0	0	0	0	0	0	0	0	0	1
267892	#N/A	#N/A	#N/A	#N/A	#N/A	#N/A	#N/A	#N/A	#N/A	#N/A	#N/A	#N/A	#N/A	#N/A	#N/A	#N/A	#N/A	#N/A	0	0	0	0	0	0	0	0	0	0	0	0	0	0	0	0	1	7	0	0	0	0	1	0	0	0	0	0	0	0	3
207284	#N/A	#N/A	#N/A	0	0	-0.957593	2	0	-1.15322	40	0	0	23	0	-0.707107	#N/A	#N/A	#N/A	3	2	2	4	1	1	3	1	0	3	3	5	0	2	7	3	2	2	0	0	0	1	1	0	0	1	1	1	0	2	1
268720	#N/A	#N/A	#N/A	#N/A	#N/A	#N/A	#N/A	#N/A	#N/A	#N/A	#N/A	#N/A	#N/A	#N/A	#N/A	#N/A	#N/A	#N/A	0	1	0	2	1	0	0	0	0	0	0	0	0	0	0	0	1	1	0	0	0	0	0	0	0	0	0	1	0	0	1
585869	#N/A	#N/A	#N/A	#N/A	#N/A	#N/A	#N/A	#N/A	#N/A	#N/A	#N/A	#N/A	#N/A	#N/A	#N/A	#N/A	#N/A	#N/A	0	0	0	0	0	0	0	0	0	0	0	0	0	0	0	0	0	0	0	0	0	0	0	0	5	0	0	0	0	0	0
313095	#N/A	#N/A	#N/A	#N/A	#N/A	#N/A	#N/A	#N/A	#N/A	#N/A	#N/A	#N/A	#N/A	#N/A	#N/A	#N/A	#N/A	#N/A	0	1	0	0	0	0	0	0	2	0	0	0	0	0	0	0	0	0	0	0	0	0	0	0	0	0	0	0	0	0	0
659831	#N/A	#N/A	#N/A	#N/A	#N/A	#N/A	#N/A	#N/A	#N/A	#N/A	#N/A	#N/A	#N/A	#N/A	#N/A	#N/A	#N/A	#N/A	0	0	0	0	0	0	0	0	0	0	0	0	0	0	0	0	0	2	0	0	0	0	0	0	0	0	0	1	0	0	0
637934	#N/A	#N/A	#N/A	#N/A	#N/A	#N/A	#N/A	#N/A	#N/A	#N/A	#N/A	#N/A	#N/A	#N/A	#N/A	#N/A	#N/A	#N/A	0	0	1	2	0	0	0	2	3	0	0	0	2	0	0	0	0	2	0	0	0	0	0	1	0	0	0	1	0	1	0
269037	#N/A	#N/A	#N/A	#N/A	#N/A	#N/A	#N/A	#N/A	#N/A	#N/A	#N/A	#N/A	24	0	2.12132	#N/A	#N/A	#N/A	0	0	0	0	0	0	0	0	0	0	1	0	0	0	0	0	0	0	0	3	1	0	1	1	0	0	0	0	0	0	0
175646	1	0	2.06155	#N/A	#N/A	#N/A	#N/A	#N/A	#N/A	36	0	0	5	0	3.7593	#N/A	#N/A	#N/A	40	59	38	75	163	42	35	182	39	114	6	25	59	26	50	97	175	214	145	279	31	21	159	92	186	78	195	34	72	53	60
356353	#N/A	#N/A	#N/A	#N/A	#N/A	#N/A	#N/A	#N/A	#N/A	#N/A	#N/A	#N/A	#N/A	#N/A	#N/A	#N/A	#N/A	#N/A	0	0	0	0	0	0	0	0	0	0	0	0	0	0	0	0	0	0	0	0	0	0	4	0	0	0	0	0	0	0	0
3256931	#N/A	#N/A	#N/A	#N/A	#N/A	#N/A	#N/A	#N/A	#N/A	#N/A	#N/A	#N/A	#N/A	#N/A	#N/A	#N/A	#N/A	#N/A	0	0	0	0	0	0	0	0	0	1	0	0	1	0	0	0	0	0	0	0	0	0	0	0	0	0	0	0	0	0	0
334296	#N/A	#N/A	#N/A	#N/A	#N/A	#N/A	#N/A	#N/A	#N/A	#N/A	#N/A	#N/A	#N/A	#N/A	#N/A	#N/A	#N/A	#N/A	0	0	0	0	0	0	0	1	0	0	0	0	0	1	0	0	1	0	0	1	0	0	0	0	0	0	0	0	0	0	0
273806	#N/A	#N/A	#N/A	#N/A	#N/A	#N/A	#N/A	#N/A	#N/A	#N/A	#N/A	#N/A	#N/A	#N/A	#N/A	#N/A	#N/A	#N/A	0	0	0	0	0	0	0	0	0	0	0	0	0	0	0	0	0	0	0	1	0	0	0	0	0	0	0	0	1	0	0
171527	#N/A	#N/A	#N/A	#N/A	#N/A	#N/A	#N/A	#N/A	#N/A	#N/A	#N/A	#N/A	#N/A	#N/A	#N/A	#N/A	#N/A	#N/A	0	0	0	0	0	0	0	0	0	0	0	0	0	0	0	0	0	1	0	0	0	0	0	0	0	0	0	0	0	0	0
579750	11	0	-0.754829	1	0	0.682399	13	0	-0.14593	8	0	-1.28037	14	0	0.267261	#N/A	#N/A	#N/A	15	0	0	3	6	10	0	5	32	0	0	0	22	3	1	3	1	7	0	0	2	12	2	0	11	15	0	0	0	0	4
279048	#N/A	#N/A	#N/A	#N/A	#N/A	#N/A	#N/A	#N/A	#N/A	#N/A	#N/A	#N/A	#N/A	#N/A	#N/A	#N/A	#N/A	#N/A	30	0	0	0	9	15	0	2	0	0	4	0	0	0	22	49	0	0	0	0	0	0	0	0	0	0	0	0	0	0	0
179853	#N/A	#N/A	#N/A	#N/A	#N/A	#N/A	#N/A	#N/A	#N/A	#N/A	#N/A	#N/A	#N/A	#N/A	#N/A	#N/A	#N/A	#N/A	0	0	0	0	0	0	0	0	0	1	0	0	0	1	0	0	0	0	0	0	0	0	0	0	0	0	0	0	0	0	0
272576	#N/A	#N/A	#N/A	#N/A	#N/A	#N/A	#N/A	#N/A	#N/A	#N/A	#N/A	#N/A	#N/A	#N/A	#N/A	#N/A	#N/A	#N/A	0	0	0	0	0	0	0	0	0	0	0	0	0	0	0	0	0	0	0	0	0	0	1	0	0	0	1	0	0	0	0
194487	#N/A	#N/A	#N/A	#N/A	#N/A	#N/A	#N/A	#N/A	#N/A	#N/A	#N/A	#N/A	29	0	-1.41421	#N/A	#N/A	#N/A	3	0	0	0	0	0	0	0	0	0	0	0	0	0	0	0	2	5	0	24	0	1	5	4	1	0	0	0	0	0	0
262917	13	0.64	-0.441726	#N/A	#N/A	#N/A	#N/A	#N/A	#N/A	#N/A	#N/A	#N/A	10	0	-0.436648	0	0.375	0.737737	1	1	0	0	0	0	0	0	0	0	0	0	0	0	0	0	14	17	0	6	2	12	0	11	1	1	0	1	0	2	0
359809	2	0	0.682002	0	0.375	0.0514835	12	0.375	-0.582839	11	0	0	1	0	-0.461566	2	0	-1.09109	1	1747	1358	1136	7	1425	0	434	3	679	1680	867	483	733	960	3931	0	1	3	26	8	0	0	0	1	443	40	0	0	2	2
298723	#N/A	#N/A	#N/A	#N/A	#N/A	#N/A	6	0	0.0910975	#N/A	#N/A	#N/A	#N/A	#N/A	#N/A	#N/A	#N/A	#N/A	1	10	5	3	1	0	0	10	5	2	2	0	1	0	4	10	0	100	0	0	0	4	0	0	0	0	0	4	0	1	0
316381	32	0	0	14	0	-0.515711	5	0.32	0.0507098	#N/A	#N/A	#N/A	0	0	-0.697054	#N/A	#N/A	#N/A	8	12	2	9	6	3	2	5	6	2	5	0	7	1	15	11	16	13	12	20	2	13	10	5	6	3	4	3	7	8	17
2137001	#N/A	#N/A	#N/A	#N/A	#N/A	#N/A	#N/A	#N/A	#N/A	#N/A	#N/A	#N/A	#N/A	#N/A	#N/A	#N/A	#N/A	#N/A	0	1	0	0	1	0	0	0	0	0	0	0	0	0	0	0	0	0	0	0	0	0	0	0	0	0	0	0	0	0	1
1740498	#N/A	#N/A	#N/A	0	0	0.556022	2	0.32	1.46261	11	0	0	19	0	0.859536	1	0.32	0.0216854	23	26	11	13	30	2	2	23	10	7	18	6	6	18	59	43	11	12	6	5	1	9	5	0	0	17	7	1	7	6	24
188432	#N/A	#N/A	#N/A	#N/A	#N/A	#N/A	#N/A	#N/A	#N/A	#N/A	#N/A	#N/A	#N/A	#N/A	#N/A	#N/A	#N/A	#N/A	0	0	0	0	0	0	0	0	0	0	0	0	0	0	0	0	0	0	0	0	0	0	0	0	0	1	0	0	0	0	0
263207	#N/A	#N/A	#N/A	#N/A	#N/A	#N/A	#N/A	#N/A	#N/A	#N/A	#N/A	#N/A	#N/A	#N/A	#N/A	#N/A	#N/A	#N/A	0	0	0	0	0	0	0	0	0	1	0	1	1	0	1	0	0	0	0	2	0	0	0	0	0	0	0	1	1	0	0
373449	2	0.6	0.427279	1	0	-0.415374	#N/A	#N/A	#N/A	10	0	-1	#N/A	#N/A	#N/A	2	0	-0.374088	0	10	4	15	0	3	10	8	3	6	1	0	9	5	2	13	0	0	0	0	5	1	10	0	4	13	2	0	0	1	2
322004	#N/A	#N/A	#N/A	#N/A	#N/A	#N/A	#N/A	#N/A	#N/A	#N/A	#N/A	#N/A	#N/A	#N/A	#N/A	#N/A	#N/A	#N/A	0	0	0	0	0	0	0	0	0	0	0	0	0	0	0	0	0	0	0	0	0	0	0	0	0	0	0	1	0	0	0
3484503	#N/A	#N/A	#N/A	#N/A	#N/A	#N/A	#N/A	#N/A	#N/A	#N/A	#N/A	#N/A	#N/A	#N/A	#N/A	#N/A	#N/A	#N/A	0	0	0	0	0	0	0	0	0	0	0	0	0	0	0	0	0	0	0	0	2	0	0	0	0	0	0	0	0	0	0
577294	#N/A	#N/A	#N/A	22	0	0	#N/A	#N/A	#N/A	19	0	0.707107	#N/A	#N/A	#N/A	5	0	-1.01414	0	1	2	3	5	18	1	0	2	2	0	5	13	8	0	1	0	0	5	1	6	6	2	1	3	0	7	39	1	0	0
326013	#N/A	#N/A	#N/A	#N/A	#N/A	#N/A	#N/A	#N/A	#N/A	#N/A	#N/A	#N/A	#N/A	#N/A	#N/A	#N/A	#N/A	#N/A	0	0	0	0	0	1	0	0	0	0	0	0	0	0	0	0	0	0	0	1	0	0	0	0	0	0	0	0	0	0	0
272175	3	0.244898	3.39935	#N/A	#N/A	#N/A	6	0	-1.00207	#N/A	#N/A	#N/A	2	0	-0.741702	1	0	0.422865	351	434	123	433	96	39	85	270	183	485	99	405	287	68	693	204	624	266	360	474	61	200	257	178	380	120	363	182	155	258	917
311718	#N/A	#N/A	#N/A	#N/A	#N/A	#N/A	#N/A	#N/A	#N/A	#N/A	#N/A	#N/A	2	0.165289	1.63174	#N/A	#N/A	#N/A	0	0	0	0	0	0	0	0	0	0	0	0	1	0	0	0	1	1	0	1	0	0	1	0	1	0	0	0	0	0	1
345882	#N/A	#N/A	#N/A	#N/A	#N/A	#N/A	#N/A	#N/A	#N/A	48	0	0	#N/A	#N/A	#N/A	#N/A	#N/A	#N/A	0	1	0	0	0	0	0	0	45	6	28	12	0	252	95	0	0	0	0	0	0	0	0	0	0	0	0	0	0	0	0
170328	#N/A	#N/A	#N/A	#N/A	#N/A	#N/A	#N/A	#N/A	#N/A	#N/A	#N/A	#N/A	#N/A	#N/A	#N/A	#N/A	#N/A	#N/A	0	0	0	0	0	0	0	0	1	0	0	0	0	0	0	0	0	0	0	0	0	0	0	0	0	0	0	0	0	0	0
343906	#N/A	#N/A	#N/A	#N/A	#N/A	#N/A	#N/A	#N/A	#N/A	#N/A	#N/A	#N/A	#N/A	#N/A	#N/A	#N/A	#N/A	#N/A	31	0	0	0	21	0	1	2	0	16	0	0	0	0	0	0	1	6	0	0	4	0	0	0	293	9	1	0	0	0	61
1602307	#N/A	#N/A	#N/A	#N/A	#N/A	#N/A	#N/A	#N/A	#N/A	#N/A	#N/A	#N/A	#N/A	#N/A	#N/A	#N/A	#N/A	#N/A	0	0	0	0	0	0	0	0	0	0	0	1	0	1	0	0	0	0	0	0	0	0	0	0	0	0	0	0	0	0	0
245324	#N/A	#N/A	#N/A	#N/A	#N/A	#N/A	#N/A	#N/A	#N/A	#N/A	#N/A	#N/A	#N/A	#N/A	#N/A	#N/A	#N/A	#N/A	0	0	0	0	0	0	0	4	0	0	0	2	0	0	1	1	0	0	0	2	0	0	0	1	3	0	0	0	1	0	2
174353	#N/A	#N/A	#N/A	#N/A	#N/A	#N/A	#N/A	#N/A	#N/A	#N/A	#N/A	#N/A	#N/A	#N/A	#N/A	#N/A	#N/A	#N/A	0	0	0	0	0	0	0	0	0	0	0	0	0	0	0	0	0	0	0	0	0	0	0	0	0	1	0	0	0	0	0
262825	#N/A	#N/A	#N/A	#N/A	#N/A	#N/A	#N/A	#N/A	#N/A	#N/A	#N/A	#N/A	#N/A	#N/A	#N/A	#N/A	#N/A	#N/A	0	4	0	14	0	0	0	0	0	0	1	0	0	0	1	0	1	0	0	0	0	0	1	0	0	0	0	0	2	0	0
529192	#N/A	#N/A	#N/A	#N/A	#N/A	#N/A	#N/A	#N/A	#N/A	#N/A	#N/A	#N/A	#N/A	#N/A	#N/A	#N/A	#N/A	#N/A	0	0	0	2	0	0	0	0	0	3	2	0	0	0	0	0	0	0	0	0	0	0	0	0	0	1	0	0	0	0	0
352034	#N/A	#N/A	#N/A	#N/A	#N/A	#N/A	#N/A	#N/A	#N/A	#N/A	#N/A	#N/A	#N/A	#N/A	#N/A	#N/A	#N/A	#N/A	0	0	0	0	0	0	0	0	0	0	0	0	0	1	0	3	0	0	0	0	0	1	0	0	0	0	0	0	0	1	0
228061	#N/A	#N/A	#N/A	#N/A	#N/A	#N/A	#N/A	#N/A	#N/A	#N/A	#N/A	#N/A	#N/A	#N/A	#N/A	#N/A	#N/A	#N/A	0	0	0	0	0	0	0	0	0	0	0	0	0	0	0	0	0	0	0	0	0	0	0	0	0	0	0	0	0	0	0
158399	#N/A	#N/A	#N/A	#N/A	#N/A	#N/A	#N/A	#N/A	#N/A	#N/A	#N/A	#N/A	#N/A	#N/A	#N/A	#N/A	#N/A	#N/A	0	0	1	0	0	0	0	0	0	0	0	0	0	0	0	0	0	0	0	0	0	0	0	0	0	0	0	0	0	0	0
2237211	#N/A	#N/A	#N/A	#N/A	#N/A	#N/A	#N/A	#N/A	#N/A	#N/A	#N/A	#N/A	#N/A	#N/A	#N/A	#N/A	#N/A	#N/A	0	0	0	0	0	0	0	0	0	0	0	0	0	0	0	0	0	0	0	0	0	0	0	0	0	0	0	0	1	0	0
393504	6	0	1.04881	0	0	-0.957593	#N/A	#N/A	#N/A	42	0	0	#N/A	#N/A	#N/A	4	0	-1.01754	0	17	0	0	0	0	0	62	18	3	1	0	0	0	0	12	56	45	80	69	6	19	176	9	17	57	38	200	8	8	7
312269	#N/A	#N/A	#N/A	#N/A	#N/A	#N/A	#N/A	#N/A	#N/A	#N/A	#N/A	#N/A	#N/A	#N/A	#N/A	#N/A	#N/A	#N/A	0	3	0	0	2	0	0	0	0	0	0	0	0	0	0	1	0	0	1	0	0	0	0	0	1	0	0	0	0	0	0
2875735	#N/A	#N/A	#N/A	4	0	-0.866025	3	0	1.44115	0	0	-0.341328	11	0	0.707107	3	0	-0.124394	2	3	3	0	2	1	1	0	2	5	6	5	5	14	5	5	0	0	2	1	1	3	0	0	0	7	0	2	1	0	3
109060	#N/A	#N/A	#N/A	#N/A	#N/A	#N/A	#N/A	#N/A	#N/A	#N/A	#N/A	#N/A	#N/A	#N/A	#N/A	#N/A	#N/A	#N/A	0	0	1	0	0	0	0	0	0	0	0	0	0	0	0	0	0	0	0	0	0	0	0	0	0	0	0	0	0	0	0
743911	#N/A	#N/A	#N/A	#N/A	#N/A	#N/A	#N/A	#N/A	#N/A	#N/A	#N/A	#N/A	#N/A	#N/A	#N/A	#N/A	#N/A	#N/A	0	0	0	0	0	0	0	0	1	0	0	0	0	0	0	0	0	0	0	0	0	0	0	0	0	0	0	0	0	0	0
267470	#N/A	#N/A	#N/A	#N/A	#N/A	#N/A	#N/A	#N/A	#N/A	#N/A	#N/A	#N/A	#N/A	#N/A	#N/A	#N/A	#N/A	#N/A	0	0	0	0	0	0	0	0	0	0	0	0	0	0	0	0	0	1	0	0	0	0	0	0	0	0	0	0	0	0	0
318571	#N/A	#N/A	#N/A	#N/A	#N/A	#N/A	#N/A	#N/A	#N/A	#N/A	#N/A	#N/A	#N/A	#N/A	#N/A	#N/A	#N/A	#N/A	0	0	0	0	0	0	0	0	0	0	0	0	1	0	0	0	0	0	0	0	0	0	1	0	0	0	0	0	0	1	0
263992	2	0	-0.84634	#N/A	#N/A	#N/A	12	0.32	-0.0431733	#N/A	#N/A	#N/A	#N/A	#N/A	#N/A	#N/A	#N/A	#N/A	1	0	1	3	3	1	0	0	0	0	2	1	0	0	0	0	1	0	2	0	2	0	0	0	1	0	0	0	1	0	0
351972	12	0.44898	0.69046	18	0	0	1	0.5	-1.35647	5	0	-1.24207	5	0	0.59017	7	0	-1	569	409	188	319	595	164	52	294	131	397	298	107	151	99	717	222	576	468	585	942	192	139	396	288	436	216	345	107	420	259	678
214889	#N/A	#N/A	#N/A	#N/A	#N/A	#N/A	#N/A	#N/A	#N/A	#N/A	#N/A	#N/A	#N/A	#N/A	#N/A	#N/A	#N/A	#N/A	0	0	0	0	0	0	0	0	0	0	0	0	0	0	0	0	0	0	0	0	0	1	0	0	0	0	0	0	0	0	0
190815	#N/A	#N/A	#N/A	#N/A	#N/A	#N/A	#N/A	#N/A	#N/A	#N/A	#N/A	#N/A	#N/A	#N/A	#N/A	#N/A	#N/A	#N/A	1	0	0	1	0	0	0	0	0	0	0	1	0	0	0	0	0	1	0	0	0	0	0	0	0	0	0	0	0	0	0
348376	#N/A	#N/A	#N/A	#N/A	#N/A	#N/A	#N/A	#N/A	#N/A	#N/A	#N/A	#N/A	#N/A	#N/A	#N/A	#N/A	#N/A	#N/A	0	0	0	0	0	0	0	0	0	0	0	0	0	23	0	0	0	0	0	0	0	0	0	0	0	0	0	0	0	0	0
2122726	#N/A	#N/A	#N/A	#N/A	#N/A	#N/A	#N/A	#N/A	#N/A	#N/A	#N/A	#N/A	#N/A	#N/A	#N/A	#N/A	#N/A	#N/A	1	0	0	0	0	4	0	0	0	0	0	0	0	0	0	0	0	1	1	3	0	0	2	1	0	0	0	0	0	0	0
261935	#N/A	#N/A	#N/A	#N/A	#N/A	#N/A	#N/A	#N/A	#N/A	#N/A	#N/A	#N/A	#N/A	#N/A	#N/A	#N/A	#N/A	#N/A	0	0	1	0	0	0	0	0	0	0	0	0	1	0	0	1	0	0	0	0	0	0	0	0	0	0	0	0	0	0	1
355440	#N/A	#N/A	#N/A	#N/A	#N/A	#N/A	#N/A	#N/A	#N/A	#N/A	#N/A	#N/A	#N/A	#N/A	#N/A	#N/A	#N/A	#N/A	0	0	0	0	0	0	0	0	0	1	0	0	0	0	0	0	0	0	0	0	0	0	0	0	0	0	0	0	0	0	0
181574	#N/A	#N/A	#N/A	#N/A	#N/A	#N/A	#N/A	#N/A	#N/A	14	0	-0.982467	#N/A	#N/A	#N/A	#N/A	#N/A	#N/A	0	0	66	0	0	0	74	63	0	35	41	0	0	95	34	155	1	0	0	0	0	0	0	0	0	0	1	0	0	0	0
276052	#N/A	#N/A	#N/A	#N/A	#N/A	#N/A	6	0	-1.00207	#N/A	#N/A	#N/A	13	0	-0.590511	#N/A	#N/A	#N/A	5	1	19	47	20	0	0	36	31	2	0	93	36	1	13	0	0	50	50	192	0	28	50	0	0	8	10	0	172	89	112
189585	#N/A	#N/A	#N/A	#N/A	#N/A	#N/A	#N/A	#N/A	#N/A	#N/A	#N/A	#N/A	6	0.32	1.18528	#N/A	#N/A	#N/A	0	0	0	0	0	0	0	1	0	0	0	0	0	0	0	0	0	1	0	1	0	1	1	0	0	1	0	0	0	1	0
192865	#N/A	#N/A	#N/A	#N/A	#N/A	#N/A	#N/A	#N/A	#N/A	#N/A	#N/A	#N/A	#N/A	#N/A	#N/A	0	0	-0.130189	0	0	1	1	1	0	0	0	0	1	0	0	0	0	0	0	1	1	0	0	0	0	0	2	2	1	1	1	0	1	0
348748	#N/A	#N/A	#N/A	#N/A	#N/A	#N/A	#N/A	#N/A	#N/A	#N/A	#N/A	#N/A	#N/A	#N/A	#N/A	#N/A	#N/A	#N/A	0	0	0	0	0	0	0	35	0	0	0	0	0	0	44	0	0	0	0	0	0	0	0	0	4	0	0	0	0	0	0
355494	#N/A	#N/A	#N/A	#N/A	#N/A	#N/A	#N/A	#N/A	#N/A	#N/A	#N/A	#N/A	#N/A	#N/A	#N/A	#N/A	#N/A	#N/A	0	0	0	0	0	0	0	0	0	1	0	0	0	0	0	0	0	0	0	0	0	0	0	0	0	0	0	0	0	0	0
261841	#N/A	#N/A	#N/A	#N/A	#N/A	#N/A	#N/A	#N/A	#N/A	#N/A	#N/A	#N/A	#N/A	#N/A	#N/A	#N/A	#N/A	#N/A	0	0	0	0	0	0	0	0	0	0	0	0	0	0	0	0	0	0	0	1	0	0	0	0	0	0	0	0	0	0	0
2558420	3	0	0	1	0.277778	1.23129	14	0	-1.22474	9	0	-1.08012	#N/A	#N/A	#N/A	2	0	-0.015587	0	0	1	1	6	11	2	0	0	2	1	6	10	3	0	2	1	0	9	0	3	4	2	0	0	0	3	14	2	2	0
173654	#N/A	#N/A	#N/A	#N/A	#N/A	#N/A	#N/A	#N/A	#N/A	#N/A	#N/A	#N/A	#N/A	#N/A	#N/A	#N/A	#N/A	#N/A	0	0	0	0	0	0	0	0	0	0	0	0	0	0	0	0	0	0	0	0	0	0	0	0	0	0	0	0	0	0	1
460611	7	0.625	-0.276686	#N/A	#N/A	#N/A	20	0	0	#N/A	#N/A	#N/A	#N/A	#N/A	#N/A	#N/A	#N/A	#N/A	5	21	10	6	6	2	6	24	3829	3	549	0	1029	14	13	22	1	0	66	0	0	6	0	0	0	0	0	0	0	0	0
259614	#N/A	#N/A	#N/A	#N/A	#N/A	#N/A	#N/A	#N/A	#N/A	#N/A	#N/A	#N/A	#N/A	#N/A	#N/A	#N/A	#N/A	#N/A	0	0	0	0	0	0	0	0	0	0	0	0	0	0	0	0	1	1	0	1	0	0	0	0	0	0	0	0	0	0	0
334751	#N/A	#N/A	#N/A	#N/A	#N/A	#N/A	#N/A	#N/A	#N/A	#N/A	#N/A	#N/A	#N/A	#N/A	#N/A	#N/A	#N/A	#N/A	0	0	0	0	0	0	0	0	0	0	0	0	0	1	0	0	0	0	0	0	0	0	0	0	0	0	0	0	0	0	0
3673770	#N/A	#N/A	#N/A	#N/A	#N/A	#N/A	#N/A	#N/A	#N/A	#N/A	#N/A	#N/A	#N/A	#N/A	#N/A	#N/A	#N/A	#N/A	1	0	0	0	0	1	0	0	0	0	0	0	0	0	0	0	0	1	0	0	0	0	0	0	0	0	0	0	0	0	0
4364744	0	0	-0.813489	#N/A	#N/A	#N/A	#N/A	#N/A	#N/A	#N/A	#N/A	#N/A	20	0	-1.22474	#N/A	#N/A	#N/A	0	0	1	0	0	3	0	0	0	0	0	0	0	0	0	0	0	2	3	7	2	1	1	3	1	0	0	0	0	0	0
327765	#N/A	#N/A	#N/A	#N/A	#N/A	#N/A	#N/A	#N/A	#N/A	#N/A	#N/A	#N/A	#N/A	#N/A	#N/A	#N/A	#N/A	#N/A	0	0	0	0	0	0	0	0	0	1	0	0	0	0	0	0	0	0	0	3	0	0	0	0	1	0	0	0	0	0	1
322585	#N/A	#N/A	#N/A	#N/A	#N/A	#N/A	#N/A	#N/A	#N/A	#N/A	#N/A	#N/A	#N/A	#N/A	#N/A	#N/A	#N/A	#N/A	0	0	0	1	0	0	0	0	0	0	0	0	0	0	0	0	1	0	0	0	0	1	0	0	1	0	0	4	0	0	0
198945	#N/A	#N/A	#N/A	#N/A	#N/A	#N/A	#N/A	#N/A	#N/A	#N/A	#N/A	#N/A	#N/A	#N/A	#N/A	#N/A	#N/A	#N/A	0	0	0	0	0	0	0	0	0	0	0	0	0	0	0	0	0	0	0	0	0	0	0	0	0	0	0	0	0	0	0
292091	#N/A	#N/A	#N/A	#N/A	#N/A	#N/A	#N/A	#N/A	#N/A	#N/A	#N/A	#N/A	#N/A	#N/A	#N/A	#N/A	#N/A	#N/A	0	0	0	0	0	0	0	0	0	0	0	0	0	0	0	0	0	0	0	0	0	0	0	1	0	0	0	0	0	0	0
181719	4	0.5	-0.66601	12	0	0.324443	6	0	-0.455488	8	0	1.40841	1	0	0.131876	2	0	-0.732589	25	6	7	3	13	2	3	6	8	1	0	2	17	5	12	6	16	14	15	19	0	6	0	2	3	0	3	5	14	11	4
830080	#N/A	#N/A	#N/A	#N/A	#N/A	#N/A	#N/A	#N/A	#N/A	#N/A	#N/A	#N/A	#N/A	#N/A	#N/A	#N/A	#N/A	#N/A	67	0	0	0	0	0	0	0	0	0	0	0	0	40	0	85	0	0	0	0	0	0	0	0	0	0	0	0	0	0	0
165611	#N/A	#N/A	#N/A	#N/A	#N/A	#N/A	#N/A	#N/A	#N/A	#N/A	#N/A	#N/A	#N/A	#N/A	#N/A	#N/A	#N/A	#N/A	0	0	0	0	0	0	0	0	0	0	0	1	0	0	0	0	0	0	0	0	0	0	0	0	0	0	0	0	0	0	0
181717	#N/A	#N/A	#N/A	#N/A	#N/A	#N/A	#N/A	#N/A	#N/A	#N/A	#N/A	#N/A	#N/A	#N/A	#N/A	#N/A	#N/A	#N/A	0	0	0	0	0	0	0	0	0	2	0	0	0	0	0	1	0	0	0	0	0	0	0	0	0	0	0	0	0	0	0
181714	#N/A	#N/A	#N/A	#N/A	#N/A	#N/A	#N/A	#N/A	#N/A	#N/A	#N/A	#N/A	#N/A	#N/A	#N/A	#N/A	#N/A	#N/A	0	0	1	0	0	0	0	0	0	0	0	0	0	0	0	0	0	0	0	0	0	0	0	0	0	0	0	0	0	0	0
4341886	#N/A	#N/A	#N/A	#N/A	#N/A	#N/A	#N/A	#N/A	#N/A	#N/A	#N/A	#N/A	#N/A	#N/A	#N/A	#N/A	#N/A	#N/A	0	0	0	0	0	0	0	0	0	1	0	0	0	0	0	0	0	7	2	0	2	0	0	0	0	0	0	0	0	0	0
730939	#N/A	#N/A	#N/A	#N/A	#N/A	#N/A	#N/A	#N/A	#N/A	#N/A	#N/A	#N/A	#N/A	#N/A	#N/A	#N/A	#N/A	#N/A	7	1	0	0	0	0	0	0	0	0	0	0	0	0	0	0	0	0	0	0	0	0	0	0	0	0	0	0	0	0	0
215751	#N/A	#N/A	#N/A	#N/A	#N/A	#N/A	4	0	1.1547	#N/A	#N/A	#N/A	#N/A	#N/A	#N/A	#N/A	#N/A	#N/A	5	54	65	28	20	3	21	109	0	8	0	0	0	0	37	68	5	0	0	0	0	21	0	12	0	0	0	0	0	0	0
198809	#N/A	#N/A	#N/A	#N/A	#N/A	#N/A	#N/A	#N/A	#N/A	#N/A	#N/A	#N/A	#N/A	#N/A	#N/A	#N/A	#N/A	#N/A	1	0	0	0	0	0	0	0	1	0	0	0	0	0	0	0	0	0	0	0	0	1	0	0	0	0	0	0	0	0	0
292892	#N/A	#N/A	#N/A	#N/A	#N/A	#N/A	#N/A	#N/A	#N/A	#N/A	#N/A	#N/A	#N/A	#N/A	#N/A	#N/A	#N/A	#N/A	1	0	0	0	0	0	0	0	0	0	0	0	0	0	0	0	0	0	0	0	0	0	0	0	0	1	0	0	0	0	0
4008675	#N/A	#N/A	#N/A	4	0	-0.866025	6	0.32	0.637683	6	0	-0.92094	3	0	-0.981981	1	0	-0.780674	3	2	3	1	5	0	0	3	1	1	3	3	1	4	5	2	2	1	0	0	1	0	2	0	0	3	3	1	1	1	1
195522	#N/A	#N/A	#N/A	#N/A	#N/A	#N/A	#N/A	#N/A	#N/A	#N/A	#N/A	#N/A	#N/A	#N/A	#N/A	#N/A	#N/A	#N/A	0	0	0	0	0	0	0	0	0	0	0	0	0	0	0	0	0	0	0	0	2	0	0	0	0	0	0	0	0	0	0
828435	#N/A	#N/A	#N/A	#N/A	#N/A	#N/A	#N/A	#N/A	#N/A	#N/A	#N/A	#N/A	#N/A	#N/A	#N/A	#N/A	#N/A	#N/A	3	0	0	0	0	0	0	0	0	0	0	0	0	7	0	0	0	0	0	0	0	0	0	0	0	0	0	0	0	0	0
349503	#N/A	#N/A	#N/A	#N/A	#N/A	#N/A	#N/A	#N/A	#N/A	#N/A	#N/A	#N/A	#N/A	#N/A	#N/A	#N/A	#N/A	#N/A	0	0	0	0	0	0	0	0	0	0	0	0	0	0	0	0	0	1	0	0	0	0	0	0	0	0	0	0	0	0	0
313898	#N/A	#N/A	#N/A	#N/A	#N/A	#N/A	#N/A	#N/A	#N/A	#N/A	#N/A	#N/A	#N/A	#N/A	#N/A	#N/A	#N/A	#N/A	0	0	0	0	0	0	0	0	0	0	0	0	0	0	0	0	0	0	0	0	0	0	0	0	0	0	0	1	0	0	0
193784	#N/A	#N/A	#N/A	#N/A	#N/A	#N/A	#N/A	#N/A	#N/A	#N/A	#N/A	#N/A	#N/A	#N/A	#N/A	#N/A	#N/A	#N/A	0	0	0	0	0	0	0	0	0	1	0	0	0	0	0	0	0	0	0	0	0	0	0	0	0	0	0	0	0	0	1
340600	#N/A	#N/A	#N/A	#N/A	#N/A	#N/A	#N/A	#N/A	#N/A	#N/A	#N/A	#N/A	#N/A	#N/A	#N/A	#N/A	#N/A	#N/A	0	0	0	0	0	0	0	0	0	0	0	0	0	0	0	0	1	1	0	0	0	0	1	0	0	0	1	0	0	0	0
259056	2	0	-0.84634	0	0	-0.453055	#N/A	#N/A	#N/A	#N/A	#N/A	#N/A	#N/A	#N/A	#N/A	#N/A	#N/A	#N/A	0	1	1	0	0	0	0	0	2	1	0	2	0	1	0	0	1	0	5	3	1	3	8	7	0	2	3	4	0	2	1
353982	3	0	-0.849837	6	0	-1.22474	15	0.444444	-0.603023	12	0	0	#N/A	#N/A	#N/A	9	0	0.845154	567	513	346	360	291	130	99	124	525	231	159	0	202	224	679	1	1192	1709	652	1344	243	545	0	703	917	228	12	1	917	431	653
191216	#N/A	#N/A	#N/A	#N/A	#N/A	#N/A	#N/A	#N/A	#N/A	#N/A	#N/A	#N/A	#N/A	#N/A	#N/A	#N/A	#N/A	#N/A	1	0	0	0	1	0	0	0	0	0	0	0	0	0	0	0	0	0	0	0	0	0	0	1	1	0	0	0	0	0	0
3721621	#N/A	#N/A	#N/A	#N/A	#N/A	#N/A	#N/A	#N/A	#N/A	#N/A	#N/A	#N/A	29	0	0	#N/A	#N/A	#N/A	0	0	1	0	0	0	0	0	0	0	0	0	0	0	0	0	0	1	0	3	0	0	1	1	0	0	0	0	0	0	0
191218	#N/A	#N/A	#N/A	#N/A	#N/A	#N/A	#N/A	#N/A	#N/A	#N/A	#N/A	#N/A	#N/A	#N/A	#N/A	#N/A	#N/A	#N/A	0	0	0	0	0	0	0	0	0	0	0	0	0	0	0	0	0	0	0	1	0	0	0	0	0	0	0	0	0	0	0
190035	#N/A	#N/A	#N/A	#N/A	#N/A	#N/A	#N/A	#N/A	#N/A	#N/A	#N/A	#N/A	#N/A	#N/A	#N/A	#N/A	#N/A	#N/A	0	0	0	0	0	0	0	0	0	1	0	0	0	0	0	0	0	0	0	0	0	0	0	0	0	0	0	0	0	0	0
205417	#N/A	#N/A	#N/A	#N/A	#N/A	#N/A	#N/A	#N/A	#N/A	#N/A	#N/A	#N/A	#N/A	#N/A	#N/A	#N/A	#N/A	#N/A	0	0	0	0	0	0	0	0	0	0	0	0	0	0	0	0	0	0	0	1	0	0	0	0	0	0	0	0	0	0	0
4056429	#N/A	#N/A	#N/A	#N/A	#N/A	#N/A	#N/A	#N/A	#N/A	#N/A	#N/A	#N/A	#N/A	#N/A	#N/A	#N/A	#N/A	#N/A	0	0	0	0	0	0	0	1	0	0	0	0	0	0	0	0	0	1	0	0	0	0	0	0	0	0	0	0	0	0	0
521982	15	0	1	22	0	0	10	0	-0.688247	44	0	0	#N/A	#N/A	#N/A	5	0	-0.160128	293	0	153	185	98	151	229	0	118	181	85	41	109	110	198	216	331	1	149	186	33	91	0	202	210	0	180	101	163	264	139
176071	#N/A	#N/A	#N/A	#N/A	#N/A	#N/A	#N/A	#N/A	#N/A	#N/A	#N/A	#N/A	#N/A	#N/A	#N/A	#N/A	#N/A	#N/A	0	0	0	0	0	0	0	0	0	0	0	0	0	0	0	0	0	0	0	0	0	0	0	0	0	1	0	0	0	0	0
4481937	#N/A	#N/A	#N/A	#N/A	#N/A	#N/A	#N/A	#N/A	#N/A	#N/A	#N/A	#N/A	#N/A	#N/A	#N/A	#N/A	#N/A	#N/A	0	0	0	0	0	0	0	0	0	0	0	0	0	0	0	0	0	0	0	0	0	0	1	0	0	0	1	0	0	0	0
289306	9	0	-0.754829	#N/A	#N/A	#N/A	5	0.5	-0.816428	#N/A	#N/A	#N/A	17	0	2.29129	0	0.32	1.60566	0	1	2	3	0	1	0	1	2	1	0	2	5	0	1	0	5	4	6	0	1	11	8	10	0	0	1	1	3	0	3
553352	#N/A	#N/A	#N/A	#N/A	#N/A	#N/A	#N/A	#N/A	#N/A	#N/A	#N/A	#N/A	#N/A	#N/A	#N/A	#N/A	#N/A	#N/A	60	0	0	0	6	0	0	34	7	0	0	0	0	59	0	0	0	0	0	0	1	0	0	144	57	0	1	0	0	0	0
334935	#N/A	#N/A	#N/A	#N/A	#N/A	#N/A	#N/A	#N/A	#N/A	#N/A	#N/A	#N/A	#N/A	#N/A	#N/A	#N/A	#N/A	#N/A	0	0	0	0	0	0	0	0	0	1	0	0	0	0	0	0	0	0	0	0	0	3	0	0	0	0	1	0	0	0	0
261209	#N/A	#N/A	#N/A	1	0.64	-0.415374	5	0	-0.238336	2	0	-0.78223	49	0	0	14	0	0.606977	13	16	4	19	10	4	1	11	6	9	4	5	2	3	9	6	7	10	7	16	3	9	8	8	9	7	4	4	5	9	16
263415	#N/A	#N/A	#N/A	#N/A	#N/A	#N/A	#N/A	#N/A	#N/A	#N/A	#N/A	#N/A	#N/A	#N/A	#N/A	#N/A	#N/A	#N/A	0	0	0	0	0	0	1	0	0	0	0	0	0	0	0	0	0	1	0	1	0	0	0	0	1	0	0	0	0	0	0
204093	5	0	-0.752773	4	0	-0.19245	15	0	0.150756	5	0	-0.130744	0	0.48	-0.201163	0	0	-0.998115	3	8	1	0	4	0	3	5	2	0	2	0	1	1	7	3	12	7	5	5	0	3	4	1	2	0	2	2	4	2	3
248126	#N/A	#N/A	#N/A	#N/A	#N/A	#N/A	#N/A	#N/A	#N/A	#N/A	#N/A	#N/A	#N/A	#N/A	#N/A	#N/A	#N/A	#N/A	0	0	0	0	0	0	0	0	0	0	0	0	0	0	0	0	0	0	2	0	0	0	0	0	0	0	0	0	0	0	0
167509	#N/A	#N/A	#N/A	#N/A	#N/A	#N/A	#N/A	#N/A	#N/A	#N/A	#N/A	#N/A	#N/A	#N/A	#N/A	#N/A	#N/A	#N/A	0	0	0	0	1	0	0	0	0	0	0	0	0	0	0	0	1	0	0	0	1	0	0	0	0	0	0	0	0	0	1
265030	#N/A	#N/A	#N/A	#N/A	#N/A	#N/A	#N/A	#N/A	#N/A	#N/A	#N/A	#N/A	#N/A	#N/A	#N/A	#N/A	#N/A	#N/A	0	0	0	0	0	0	0	0	0	0	0	1	0	0	1	1	0	1	0	1	0	2	0	0	0	2	1	1	0	0	0
313764	#N/A	#N/A	#N/A	#N/A	#N/A	#N/A	#N/A	#N/A	#N/A	#N/A	#N/A	#N/A	5	0	-0.994396	17	0	1	0	1	1	0	0	0	0	0	0	0	1	1	0	0	0	0	1	0	1	2	0	2	1	0	0	1	4	3	0	1	0
536754	#N/A	#N/A	#N/A	#N/A	#N/A	#N/A	#N/A	#N/A	#N/A	#N/A	#N/A	#N/A	#N/A	#N/A	#N/A	#N/A	#N/A	#N/A	0	2	0	0	0	0	0	0	0	0	1	0	0	0	0	0	0	0	0	0	0	0	0	0	1	0	0	0	0	0	0
270059	0	0	0.813489	9	0	1.11803	2	0	0.590671	1	0	-0.171499	3	0	0	5	0	-1.01414	11	29	9	17	3	4	11	3	14	20	34	10	11	24	12	5	26	22	41	9	29	32	17	23	8	31	7	46	21	17	19
210092	#N/A	#N/A	#N/A	#N/A	#N/A	#N/A	#N/A	#N/A	#N/A	#N/A	#N/A	#N/A	#N/A	#N/A	#N/A	#N/A	#N/A	#N/A	0	1	0	0	0	0	0	0	0	0	0	0	0	0	0	0	0	0	0	0	0	0	0	1	0	0	0	0	0	0	0
349431	#N/A	#N/A	#N/A	#N/A	#N/A	#N/A	#N/A	#N/A	#N/A	#N/A	#N/A	#N/A	#N/A	#N/A	#N/A	#N/A	#N/A	#N/A	0	0	0	0	0	0	0	0	0	1	0	0	0	0	0	0	0	0	0	0	0	0	0	0	0	0	0	0	0	0	0
271230	#N/A	#N/A	#N/A	#N/A	#N/A	#N/A	#N/A	#N/A	#N/A	#N/A	#N/A	#N/A	13	0	-0.590511	#N/A	#N/A	#N/A	21	0	0	0	0	0	0	0	0	0	0	0	0	0	0	0	0	102	31	1	0	16	85	0	0	0	0	0	0	0	0
1076316	#N/A	#N/A	#N/A	#N/A	#N/A	#N/A	#N/A	#N/A	#N/A	#N/A	#N/A	#N/A	#N/A	#N/A	#N/A	#N/A	#N/A	#N/A	5	0	0	0	0	0	0	0	0	0	0	0	0	0	0	0	0	0	0	0	0	0	0	0	0	0	0	0	0	0	0
443620	2	0.708333	0.172555	30	0	0	#N/A	#N/A	#N/A	8	0	-1.28037	19	0.244898	0.859536	0	0.5	-0.998115	41	8	4	11	7	8	2	62	8	5	10	11	63	2	38	5	91	51	28	44	4	27	29	8	3	5	5	3	14	2	34
290253	6	0.31405	3.14643	#N/A	#N/A	#N/A	5	0.21875	0.917848	14	0	2.12006	19	0	-1.23123	31	0	0	418	721	318	626	148	87	200	539	409	574	421	270	251	444	828	551	1234	1278	892	746	351	433	579	349	782	574	175	784	777	524	930
268733	#N/A	#N/A	#N/A	#N/A	#N/A	#N/A	#N/A	#N/A	#N/A	#N/A	#N/A	#N/A	2	0.142012	2.22511	#N/A	#N/A	#N/A	1	0	0	0	0	0	0	0	0	0	0	0	0	0	0	0	2	2	0	5	0	0	2	0	0	0	0	0	0	0	1
269156	#N/A	#N/A	#N/A	#N/A	#N/A	#N/A	#N/A	#N/A	#N/A	#N/A	#N/A	#N/A	#N/A	#N/A	#N/A	#N/A	#N/A	#N/A	0	0	0	0	0	0	0	1	0	0	0	0	0	0	0	0	0	0	0	0	0	0	0	1	0	0	0	0	0	0	0
211234	#N/A	#N/A	#N/A	#N/A	#N/A	#N/A	#N/A	#N/A	#N/A	#N/A	#N/A	#N/A	#N/A	#N/A	#N/A	#N/A	#N/A	#N/A	0	0	0	0	3	0	0	0	0	0	1	0	0	0	0	0	0	0	0	0	0	0	0	0	0	0	0	0	0	0	0
170926	#N/A	#N/A	#N/A	0	0	-0.957593	4	0	-1.01036	12	0.5	-1.65831	0	0.408163	-0.449108	#N/A	#N/A	#N/A	34	0	4	64	0	7	51	37	40	15	54	16	0	0	15	17	11	37	36	28	0	11	63	14	3	2	0	0	8	5	0
315485	3	0	0	3	0	2.3495	#N/A	#N/A	#N/A	3	0.375	-0.0447911	2	0	-0.14834	4	0	1.08114	7	7	7	2	10	2	1	8	6	1	1	2	2	0	4	6	28	17	10	129	2	0	21	3	13	14	21	0	53	3	13
459276	#N/A	#N/A	#N/A	#N/A	#N/A	#N/A	#N/A	#N/A	#N/A	#N/A	#N/A	#N/A	#N/A	#N/A	#N/A	#N/A	#N/A	#N/A	0	1	0	0	0	0	0	0	0	0	0	0	0	0	0	0	0	0	0	1	0	0	0	0	0	0	0	0	0	0	1
351734	#N/A	#N/A	#N/A	#N/A	#N/A	#N/A	#N/A	#N/A	#N/A	#N/A	#N/A	#N/A	#N/A	#N/A	#N/A	#N/A	#N/A	#N/A	0	0	0	0	0	0	0	0	0	0	0	0	0	0	0	1	0	0	0	0	0	0	0	0	0	0	0	0	0	0	0
234314	#N/A	#N/A	#N/A	#N/A	#N/A	#N/A	#N/A	#N/A	#N/A	#N/A	#N/A	#N/A	#N/A	#N/A	#N/A	#N/A	#N/A	#N/A	0	0	0	0	0	0	0	0	0	0	0	0	0	0	0	0	0	0	0	0	1	0	0	0	0	0	0	0	0	0	0
274912	#N/A	#N/A	#N/A	#N/A	#N/A	#N/A	#N/A	#N/A	#N/A	#N/A	#N/A	#N/A	#N/A	#N/A	#N/A	#N/A	#N/A	#N/A	0	2	0	0	0	0	0	1	0	0	1	1	2	0	0	0	0	0	0	1	0	1	0	1	1	1	0	0	0	0	0
1906483	#N/A	#N/A	#N/A	#N/A	#N/A	#N/A	#N/A	#N/A	#N/A	#N/A	#N/A	#N/A	#N/A	#N/A	#N/A	#N/A	#N/A	#N/A	0	0	0	1	0	0	0	0	0	0	0	0	0	1	0	1	0	0	0	0	0	0	0	1	0	0	0	0	0	0	0
232257	#N/A	#N/A	#N/A	#N/A	#N/A	#N/A	#N/A	#N/A	#N/A	#N/A	#N/A	#N/A	2	0	-1.03838	#N/A	#N/A	#N/A	0	0	0	4	1	0	0	0	4	1	0	1	0	0	1	0	5	7	2	5	0	0	3	0	1	0	0	0	0	2	3
261519	#N/A	#N/A	#N/A	#N/A	#N/A	#N/A	#N/A	#N/A	#N/A	#N/A	#N/A	#N/A	#N/A	#N/A	#N/A	#N/A	#N/A	#N/A	0	0	0	0	1	0	0	0	0	0	1	0	0	0	0	0	0	0	0	0	0	1	0	0	0	0	0	0	0	0	0
4446898	#N/A	#N/A	#N/A	#N/A	#N/A	#N/A	#N/A	#N/A	#N/A	#N/A	#N/A	#N/A	#N/A	#N/A	#N/A	#N/A	#N/A	#N/A	1	0	0	0	0	0	0	0	0	1	0	0	0	0	0	0	0	0	0	0	0	0	0	0	0	0	0	0	0	0	0
274597	#N/A	#N/A	#N/A	#N/A	#N/A	#N/A	#N/A	#N/A	#N/A	#N/A	#N/A	#N/A	#N/A	#N/A	#N/A	#N/A	#N/A	#N/A	0	0	0	0	0	0	0	1	0	0	0	0	0	0	0	0	0	0	0	0	0	0	0	0	0	0	0	0	0	0	0
347496	#N/A	#N/A	#N/A	#N/A	#N/A	#N/A	#N/A	#N/A	#N/A	#N/A	#N/A	#N/A	1	0.56	0.131876	#N/A	#N/A	#N/A	0	0	0	0	0	0	3	21	0	4	0	0	0	0	0	0	76	143	3	44	0	0	0	0	36	3	10	0	77	0	0
208409	#N/A	#N/A	#N/A	#N/A	#N/A	#N/A	#N/A	#N/A	#N/A	18	0	0	3	0	0	#N/A	#N/A	#N/A	21	14	7	3	4	20	12	27	8	5	3	14	20	16	3	6	11	17	9	10	14	14	9	8	13	23	7	8	5	4	8
324524	#N/A	#N/A	#N/A	29	0	0	13	0.142012	0.967743	2	0	-0.248891	#N/A	#N/A	#N/A	#N/A	#N/A	#N/A	31	1	40	14	18	24	0	8	12	8	15	19	2	7	4	1	4	1	14	0	0	0	0	3	0	1	1	4	13	0	1
312145	#N/A	#N/A	#N/A	#N/A	#N/A	#N/A	16	0	-0.353553	#N/A	#N/A	#N/A	#N/A	#N/A	#N/A	#N/A	#N/A	#N/A	1	1	0	0	1	1	0	0	0	0	0	0	0	0	0	0	1	2	0	0	0	0	1	0	1	0	0	0	0	0	0
1931575	11	0	0.323498	#N/A	#N/A	#N/A	13	0.18	0.29954	#N/A	#N/A	#N/A	23	0	0	#N/A	#N/A	#N/A	13	0	0	1	9	1	0	7	8	0	0	0	5	0	1	0	1	9	0	0	0	3	1	0	8	13	0	0	0	0	1
157121	#N/A	#N/A	#N/A	#N/A	#N/A	#N/A	#N/A	#N/A	#N/A	#N/A	#N/A	#N/A	#N/A	#N/A	#N/A	#N/A	#N/A	#N/A	3	0	0	0	2	0	0	0	1	0	0	0	0	0	0	0	0	0	0	0	0	0	0	0	0	0	0	0	0	0	1
333178	#N/A	#N/A	#N/A	#N/A	#N/A	#N/A	3	0	-0.960769	12	0	0	#N/A	#N/A	#N/A	#N/A	#N/A	#N/A	3	1	8	0	1	0	0	0	1	1	0	1	0	7	1	1	1	0	0	0	3	0	1	0	2	0	4	0	0	0	0
4329450	#N/A	#N/A	#N/A	#N/A	#N/A	#N/A	16	0	-0.353553	#N/A	#N/A	#N/A	#N/A	#N/A	#N/A	#N/A	#N/A	#N/A	1	1	0	0	1	2	0	2	0	0	0	0	2	0	1	0	0	0	0	2	0	0	1	0	0	3	0	0	0	0	0
799034	2	0.444444	-0.591617	2	0.375	0.849706	13	0	-0.814133	#N/A	#N/A	#N/A	5	0	-0.994396	#N/A	#N/A	#N/A	3	0	0	19	3	18	0	4	1	75	0	0	0	0	3	0	93	264	35	0	0	0	55	0	20	75	5	0	0	0	0
338926	8	0	-0.745043	3	0	-0.3175	13	0	-0.14593	3	0.32	0.388189	53	0	0	3	0.375	0.528675	11	2	0	5	8	4	0	12	6	5	0	3	11	0	3	3	23	3	7	10	5	8	7	3	12	28	12	6	69	0	8
333695	#N/A	#N/A	#N/A	#N/A	#N/A	#N/A	#N/A	#N/A	#N/A	#N/A	#N/A	#N/A	#N/A	#N/A	#N/A	#N/A	#N/A	#N/A	0	0	0	0	0	1	0	0	0	0	0	0	0	0	0	0	0	0	0	0	0	1	0	0	0	0	0	0	0	0	0
484304	#N/A	#N/A	#N/A	#N/A	#N/A	#N/A	#N/A	#N/A	#N/A	#N/A	#N/A	#N/A	#N/A	#N/A	#N/A	#N/A	#N/A	#N/A	0	0	1	0	0	0	0	0	0	0	0	0	0	0	0	0	0	0	0	0	0	0	0	0	0	0	0	0	0	0	0
198575	#N/A	#N/A	#N/A	#N/A	#N/A	#N/A	#N/A	#N/A	#N/A	#N/A	#N/A	#N/A	#N/A	#N/A	#N/A	#N/A	#N/A	#N/A	0	0	0	0	0	0	0	0	0	0	0	0	1	0	0	0	0	0	0	0	0	0	0	0	0	0	0	0	0	0	0
3443256	#N/A	#N/A	#N/A	#N/A	#N/A	#N/A	#N/A	#N/A	#N/A	#N/A	#N/A	#N/A	#N/A	#N/A	#N/A	#N/A	#N/A	#N/A	0	0	0	0	0	0	0	0	0	0	0	0	0	0	0	0	1	0	0	0	0	0	0	0	0	0	0	0	0	0	0
365634	#N/A	#N/A	#N/A	#N/A	#N/A	#N/A	#N/A	#N/A	#N/A	#N/A	#N/A	#N/A	#N/A	#N/A	#N/A	#N/A	#N/A	#N/A	0	0	0	0	0	0	0	0	0	0	0	0	0	0	0	0	0	0	0	0	0	0	0	0	0	0	0	0	0	0	0
4015274	#N/A	#N/A	#N/A	#N/A	#N/A	#N/A	#N/A	#N/A	#N/A	#N/A	#N/A	#N/A	#N/A	#N/A	#N/A	#N/A	#N/A	#N/A	0	0	0	0	0	0	0	1	1	0	0	0	0	0	0	0	0	0	0	0	0	0	0	0	1	0	0	0	0	0	0
157802	#N/A	#N/A	#N/A	#N/A	#N/A	#N/A	#N/A	#N/A	#N/A	#N/A	#N/A	#N/A	#N/A	#N/A	#N/A	#N/A	#N/A	#N/A	1	0	0	0	0	0	0	0	0	2	0	0	0	0	0	0	0	0	0	0	0	0	0	0	0	0	0	0	0	0	0
4015273	#N/A	#N/A	#N/A	#N/A	#N/A	#N/A	#N/A	#N/A	#N/A	#N/A	#N/A	#N/A	7	0	-0.84862	26	0	0	0	0	2	0	0	0	1	3	0	0	0	0	0	0	1	0	2	1	0	1	3	0	3	0	2	3	0	0	0	1	1
214699	#N/A	#N/A	#N/A	#N/A	#N/A	#N/A	#N/A	#N/A	#N/A	#N/A	#N/A	#N/A	#N/A	#N/A	#N/A	#N/A	#N/A	#N/A	0	1	0	0	0	0	1	0	0	0	1	0	0	0	0	0	0	0	0	0	1	0	1	2	0	0	0	0	0	0	1
197060	#N/A	#N/A	#N/A	#N/A	#N/A	#N/A	#N/A	#N/A	#N/A	#N/A	#N/A	#N/A	8	0	-1.66667	#N/A	#N/A	#N/A	1	0	0	0	0	0	0	0	0	0	0	0	0	0	0	0	2	3	0	7	0	1	1	0	1	0	0	0	0	0	0
191841	#N/A	#N/A	#N/A	#N/A	#N/A	#N/A	#N/A	#N/A	#N/A	#N/A	#N/A	#N/A	#N/A	#N/A	#N/A	#N/A	#N/A	#N/A	0	0	0	0	0	0	0	0	0	0	0	1	0	0	0	0	0	0	0	0	0	0	0	0	0	0	0	0	0	0	0
285497	#N/A	#N/A	#N/A	#N/A	#N/A	#N/A	#N/A	#N/A	#N/A	#N/A	#N/A	#N/A	#N/A	#N/A	#N/A	#N/A	#N/A	#N/A	0	0	0	0	0	0	0	0	0	0	0	0	0	0	0	0	0	1	2	1	0	0	0	0	0	0	0	0	0	0	0
344726	5	0.5	-0.752773	#N/A	#N/A	#N/A	3	0	-0.160128	6	0	-0.334887	13	0	-0.590511	2	0	1.77692	57	13	1	0	28	22	37	15	28	31	1	15	27	7	29	0	103	454	592	1265	12	2958	717	94	1748	1754	56	3	1024	2	2495
840291	#N/A	#N/A	#N/A	#N/A	#N/A	#N/A	#N/A	#N/A	#N/A	#N/A	#N/A	#N/A	#N/A	#N/A	#N/A	#N/A	#N/A	#N/A	0	0	0	1	0	0	0	0	0	0	0	0	0	0	0	0	0	0	2	0	0	0	0	2	0	0	0	0	0	0	0
272767	#N/A	#N/A	#N/A	#N/A	#N/A	#N/A	#N/A	#N/A	#N/A	#N/A	#N/A	#N/A	#N/A	#N/A	#N/A	#N/A	#N/A	#N/A	0	0	0	0	0	0	0	0	0	0	0	0	0	0	0	0	0	0	1	0	0	0	1	0	0	0	0	0	0	0	0
322464	#N/A	#N/A	#N/A	#N/A	#N/A	#N/A	17	0	0.5	#N/A	#N/A	#N/A	6	0	-1.33343	#N/A	#N/A	#N/A	111	30	35	19	3	52	6	47	90	33	108	146	149	174	40	34	77	80	58	0	3	4	53	48	26	0	2	38	0	2	71
322466	#N/A	#N/A	#N/A	#N/A	#N/A	#N/A	7	0	2.51644	2	0	0.817786	3	0	-0.981981	#N/A	#N/A	#N/A	1	101	1	14	12	0	7	37	33	38	14	118	0	20	141	64	0	2	7	0	0	2	3	1	1	25	1	13	12	15	15
147195	#N/A	#N/A	#N/A	#N/A	#N/A	#N/A	#N/A	#N/A	#N/A	#N/A	#N/A	#N/A	#N/A	#N/A	#N/A	#N/A	#N/A	#N/A	0	0	0	0	0	0	0	0	0	0	0	0	0	0	0	1	0	0	0	0	0	0	0	0	1	1	0	0	0	0	0
263744	1	0.444444	-0.121268	#N/A	#N/A	#N/A	#N/A	#N/A	#N/A	#N/A	#N/A	#N/A	5	0.21875	1.38245	#N/A	#N/A	#N/A	0	0	0	1	2	0	0	0	0	0	0	6	0	0	0	0	1	3	1	1	0	0	1	1	0	0	0	0	0	0	2
296041	#N/A	#N/A	#N/A	#N/A	#N/A	#N/A	#N/A	#N/A	#N/A	#N/A	#N/A	#N/A	#N/A	#N/A	#N/A	#N/A	#N/A	#N/A	0	0	0	0	0	0	0	0	0	0	0	1	0	0	0	0	0	0	0	0	0	0	0	0	0	0	0	0	0	0	0
4407703	#N/A	#N/A	#N/A	#N/A	#N/A	#N/A	#N/A	#N/A	#N/A	#N/A	#N/A	#N/A	#N/A	#N/A	#N/A	#N/A	#N/A	#N/A	0	0	0	0	1	0	0	0	0	0	0	0	0	0	0	0	0	2	0	0	0	0	4	0	1	0	0	0	0	0	0
275533	#N/A	#N/A	#N/A	#N/A	#N/A	#N/A	#N/A	#N/A	#N/A	#N/A	#N/A	#N/A	#N/A	#N/A	#N/A	#N/A	#N/A	#N/A	0	0	0	0	0	0	0	0	0	0	0	0	0	0	1	0	0	0	0	0	0	0	0	0	0	0	0	0	0	0	0
4416988	#N/A	#N/A	#N/A	#N/A	#N/A	#N/A	3	0	-0.160128	#N/A	#N/A	#N/A	7	0	2.99615	#N/A	#N/A	#N/A	4	9	4	0	3	1	1	0	2	1	0	1	0	0	2	0	2	3	2	10	3	124	2	1	3	0	4	2	0	1	5
175323	#N/A	#N/A	#N/A	#N/A	#N/A	#N/A	#N/A	#N/A	#N/A	#N/A	#N/A	#N/A	#N/A	#N/A	#N/A	#N/A	#N/A	#N/A	0	0	0	0	0	0	0	0	0	0	0	0	0	0	0	0	1	0	0	0	0	0	0	0	0	0	0	0	0	0	0
353195	#N/A	#N/A	#N/A	#N/A	#N/A	#N/A	#N/A	#N/A	#N/A	#N/A	#N/A	#N/A	#N/A	#N/A	#N/A	#N/A	#N/A	#N/A	0	0	0	0	0	0	0	0	0	0	0	0	0	0	0	0	0	0	0	0	0	1	0	0	0	0	0	0	0	0	0
258710	#N/A	#N/A	#N/A	#N/A	#N/A	#N/A	#N/A	#N/A	#N/A	#N/A	#N/A	#N/A	#N/A	#N/A	#N/A	#N/A	#N/A	#N/A	0	0	0	0	0	0	0	0	0	0	0	0	0	0	0	0	0	0	0	0	0	0	0	0	0	0	0	1	0	0	0
258717	#N/A	#N/A	#N/A	#N/A	#N/A	#N/A	#N/A	#N/A	#N/A	#N/A	#N/A	#N/A	#N/A	#N/A	#N/A	#N/A	#N/A	#N/A	1	0	0	0	0	0	0	0	0	0	0	0	0	0	0	0	0	0	0	0	0	0	0	0	0	0	0	0	0	0	0
433676	#N/A	#N/A	#N/A	#N/A	#N/A	#N/A	#N/A	#N/A	#N/A	20	0	-0.75	#N/A	#N/A	#N/A	#N/A	#N/A	#N/A	2	0	0	0	0	2	0	3	2	11	2	0	1	0	0	1	1	0	0	0	0	0	0	0	13	0	0	0	0	0	0
440840	2	0	0.682002	13	0	-0.894427	#N/A	#N/A	#N/A	4	0	-0.0264999	45	0	0	18	0	0	285	39	1	0	47	18	13	99	34	48	0	2	51	2	108	8	2992	10434	68	2738	20	740	79	532	906	160	81	48	14	105	606
382998	2	0.32	-0.082169	#N/A	#N/A	#N/A	2	0	-0.281272	9	0	0	0	0.375	-0.201163	#N/A	#N/A	#N/A	4	2	1	1	0	0	2	5	4	7	3	0	0	1	7	5	7	11	10	8	0	8	6	7	3	1	4	8	11	4	17
273364	#N/A	#N/A	#N/A	#N/A	#N/A	#N/A	#N/A	#N/A	#N/A	#N/A	#N/A	#N/A	12	0	1.87409	#N/A	#N/A	#N/A	0	0	0	0	0	0	0	0	0	0	0	0	0	0	0	0	0	0	1	3	1	0	2	0	0	1	0	0	0	0	0
4308154	#N/A	#N/A	#N/A	#N/A	#N/A	#N/A	#N/A	#N/A	#N/A	#N/A	#N/A	#N/A	#N/A	#N/A	#N/A	#N/A	#N/A	#N/A	0	0	0	0	0	0	0	0	0	0	0	0	0	0	0	0	0	0	0	0	0	0	0	0	0	0	0	0	0	0	1
785526	#N/A	#N/A	#N/A	#N/A	#N/A	#N/A	#N/A	#N/A	#N/A	#N/A	#N/A	#N/A	#N/A	#N/A	#N/A	#N/A	#N/A	#N/A	0	0	0	0	0	0	0	0	0	0	0	0	0	0	0	0	0	0	0	0	0	0	0	0	0	0	0	0	0	1	0
364034	#N/A	#N/A	#N/A	#N/A	#N/A	#N/A	5	0	0.0507098	30	0	0	#N/A	#N/A	#N/A	0	0.5	1.60566	1	1	45	3	1	4	0	0	3	3	1	1	1	1	61	1	1	0	35	0	8	0	0	0	0	0	7	1	165	0	21
194656	10	0	0.408248	#N/A	#N/A	#N/A	13	0	-0.368664	#N/A	#N/A	#N/A	28	0	-0.57735	1	0	-1.18185	4	27	0	13	8	7	21	10	18	5	11	13	4	2	17	0	48	26	45	0	10	11	71	6	15	0	0	18	1	25	43
2216525	6	0	1.04881	18	0	0	#N/A	#N/A	#N/A	#N/A	#N/A	#N/A	#N/A	#N/A	#N/A	2	0	-0.732589	0	14	0	0	0	0	0	11	0	5	11	0	3	0	16	0	4	38	21	164	19	5	44	10	1	17	2	0	32	0	20
271706	#N/A	#N/A	#N/A	#N/A	#N/A	#N/A	#N/A	#N/A	#N/A	#N/A	#N/A	#N/A	#N/A	#N/A	#N/A	#N/A	#N/A	#N/A	0	0	0	0	0	0	2	0	0	0	0	0	0	0	0	0	0	540	0	1	0	6	0	0	1	337	10	0	0	0	0
271705	#N/A	#N/A	#N/A	#N/A	#N/A	#N/A	#N/A	#N/A	#N/A	#N/A	#N/A	#N/A	#N/A	#N/A	#N/A	#N/A	#N/A	#N/A	0	0	0	0	0	0	0	0	4	0	0	0	0	0	0	0	0	0	0	0	0	0	0	0	0	0	0	0	0	0	0
324985	#N/A	#N/A	#N/A	#N/A	#N/A	#N/A	#N/A	#N/A	#N/A	#N/A	#N/A	#N/A	#N/A	#N/A	#N/A	#N/A	#N/A	#N/A	0	0	0	0	0	0	0	0	1	0	0	0	0	0	0	0	0	0	0	0	0	0	0	0	0	0	0	0	0	0	0
184329	#N/A	#N/A	#N/A	#N/A	#N/A	#N/A	#N/A	#N/A	#N/A	#N/A	#N/A	#N/A	#N/A	#N/A	#N/A	#N/A	#N/A	#N/A	0	0	0	0	0	0	0	0	0	0	0	0	0	0	0	0	0	0	0	0	0	1	0	0	0	1	0	0	0	0	0
258957	#N/A	#N/A	#N/A	#N/A	#N/A	#N/A	#N/A	#N/A	#N/A	#N/A	#N/A	#N/A	#N/A	#N/A	#N/A	#N/A	#N/A	#N/A	29	0	0	0	20	0	0	0	0	0	0	0	58	17	9	7	0	96	0	0	0	0	21	0	0	20	0	0	0	1	10
264760	#N/A	#N/A	#N/A	#N/A	#N/A	#N/A	#N/A	#N/A	#N/A	#N/A	#N/A	#N/A	#N/A	#N/A	#N/A	#N/A	#N/A	#N/A	0	0	0	0	0	0	0	0	0	0	0	1	0	0	0	0	0	0	0	0	0	0	1	0	0	0	0	0	0	0	0
264764	#N/A	#N/A	#N/A	#N/A	#N/A	#N/A	#N/A	#N/A	#N/A	#N/A	#N/A	#N/A	#N/A	#N/A	#N/A	#N/A	#N/A	#N/A	0	0	0	0	0	0	0	0	0	0	0	0	0	0	0	0	0	0	0	1	0	0	0	0	0	0	0	0	0	0	0
174126	#N/A	#N/A	#N/A	#N/A	#N/A	#N/A	#N/A	#N/A	#N/A	#N/A	#N/A	#N/A	#N/A	#N/A	#N/A	#N/A	#N/A	#N/A	0	0	0	0	0	0	0	0	0	0	0	0	0	0	0	0	0	0	0	0	0	0	0	0	1	0	0	0	0	0	0
411254	#N/A	#N/A	#N/A	#N/A	#N/A	#N/A	#N/A	#N/A	#N/A	#N/A	#N/A	#N/A	#N/A	#N/A	#N/A	#N/A	#N/A	#N/A	0	11	0	0	0	0	0	1	2	0	0	0	1	0	0	0	2	1	0	0	0	0	6	0	0	0	0	0	13	0	0
189778	#N/A	#N/A	#N/A	#N/A	#N/A	#N/A	#N/A	#N/A	#N/A	10	0	0	#N/A	#N/A	#N/A	#N/A	#N/A	#N/A	1	3	0	0	0	3	0	1	1	0	2	2	2	8	0	1	0	0	0	0	0	0	0	0	0	0	0	0	0	0	0
268865	12	0	-1.07712	#N/A	#N/A	#N/A	12	0.34	2.11549	46	0	0	7	0	-0.84862	3	0	-0.777463	2	0	1	1	1	1	0	2	1	0	1	2	1	1	2	0	4	2	6	2	2	0	1	2	5	1	1	1	0	0	3
350188	7	0	-0.899229	#N/A	#N/A	#N/A	9	0	-1.06066	#N/A	#N/A	#N/A	14	0.5	-1.06904	#N/A	#N/A	#N/A	0	1	1	172	19	0	0	0	8	0	0	0	0	0	110	0	1	0	2	1	0	0	8	1	0	0	0	0	2	0	1
185277	#N/A	#N/A	#N/A	#N/A	#N/A	#N/A	#N/A	#N/A	#N/A	#N/A	#N/A	#N/A	#N/A	#N/A	#N/A	#N/A	#N/A	#N/A	0	0	0	0	0	0	0	0	0	1	1	0	1	0	0	0	0	0	0	1	0	0	0	0	0	0	0	2	1	0	0
229452	#N/A	#N/A	#N/A	8	0	0.379473	0	0	-0.829156	2	0	-0.78223	53	0	0	14	0.375	0	6	11	4	18	3	3	31	22	9	2	13	4	0	6	7	18	0	38	1	41	2	1	2	5	24	1	0	0	3	4	21
214651	#N/A	#N/A	#N/A	#N/A	#N/A	#N/A	#N/A	#N/A	#N/A	#N/A	#N/A	#N/A	#N/A	#N/A	#N/A	#N/A	#N/A	#N/A	0	0	0	0	0	0	0	0	0	0	1	0	0	0	0	0	0	0	0	0	0	0	0	0	0	0	0	0	0	0	0
4381092	#N/A	#N/A	#N/A	#N/A	#N/A	#N/A	#N/A	#N/A	#N/A	#N/A	#N/A	#N/A	2	0.152778	1.92843	#N/A	#N/A	#N/A	2	0	2	0	0	1	0	0	0	0	0	0	0	0	0	0	2	2	0	12	0	0	2	0	0	0	0	0	0	0	0
229455	#N/A	#N/A	#N/A	#N/A	#N/A	#N/A	#N/A	#N/A	#N/A	#N/A	#N/A	#N/A	#N/A	#N/A	#N/A	#N/A	#N/A	#N/A	0	0	0	0	0	0	0	0	1	0	0	0	0	0	0	0	0	0	0	0	0	0	0	0	0	0	0	0	0	0	0
178480	2	0	-0.336893	#N/A	#N/A	#N/A	#N/A	#N/A	#N/A	#N/A	#N/A	#N/A	18	0	0.447214	#N/A	#N/A	#N/A	1	0	0	0	1	0	0	0	0	0	0	2	0	0	0	0	0	2	1	1	1	0	1	1	0	0	0	0	0	0	2
727945	#N/A	#N/A	#N/A	#N/A	#N/A	#N/A	#N/A	#N/A	#N/A	#N/A	#N/A	#N/A	#N/A	#N/A	#N/A	#N/A	#N/A	#N/A	0	0	1	0	1	0	0	0	3	0	0	1	0	0	0	0	0	0	0	0	0	0	0	1	0	0	0	0	0	0	0
197279	#N/A	#N/A	#N/A	#N/A	#N/A	#N/A	#N/A	#N/A	#N/A	#N/A	#N/A	#N/A	#N/A	#N/A	#N/A	#N/A	#N/A	#N/A	0	0	1	0	0	0	0	1	0	0	0	0	0	0	0	0	0	0	0	0	0	0	0	0	0	0	0	0	0	0	0
273705	#N/A	#N/A	#N/A	#N/A	#N/A	#N/A	#N/A	#N/A	#N/A	#N/A	#N/A	#N/A	#N/A	#N/A	#N/A	#N/A	#N/A	#N/A	0	0	0	0	0	0	0	0	0	0	0	0	0	0	0	0	4	0	0	0	0	0	0	0	0	0	0	0	0	0	0
716006	#N/A	#N/A	#N/A	4	0	-0.866025	0	0.32	1.20605	12	0	0	5	0	-0.598255	4	0	-0.667761	3	1	5	0	5	4	0	3	3	4	3	6	4	3	3	6	7	7	8	17	3	3	6	3	12	5	2	4	10	2	5
1105454	#N/A	#N/A	#N/A	#N/A	#N/A	#N/A	#N/A	#N/A	#N/A	#N/A	#N/A	#N/A	#N/A	#N/A	#N/A	#N/A	#N/A	#N/A	0	0	0	0	0	0	0	0	0	0	1	0	0	0	0	0	0	0	0	0	0	0	0	0	0	0	0	1	0	0	0
352008	#N/A	#N/A	#N/A	#N/A	#N/A	#N/A	#N/A	#N/A	#N/A	#N/A	#N/A	#N/A	#N/A	#N/A	#N/A	#N/A	#N/A	#N/A	1	0	0	0	0	0	0	1	1	0	0	0	0	0	0	0	1	0	0	0	0	0	0	0	0	0	0	0	0	0	0
308734	#N/A	#N/A	#N/A	#N/A	#N/A	#N/A	#N/A	#N/A	#N/A	#N/A	#N/A	#N/A	#N/A	#N/A	#N/A	#N/A	#N/A	#N/A	0	0	0	0	1	1	0	0	0	4	0	0	0	0	0	0	0	0	0	0	0	0	0	0	0	0	0	0	0	0	0
374557	#N/A	#N/A	#N/A	#N/A	#N/A	#N/A	13	0	-0.368664	#N/A	#N/A	#N/A	#N/A	#N/A	#N/A	#N/A	#N/A	#N/A	7	0	0	2	2	3	0	1	8	0	0	0	3	0	1	0	0	3	0	0	0	3	1	0	5	7	1	0	0	0	1
338133	24	0	0	#N/A	#N/A	#N/A	2	0	-0.281272	#N/A	#N/A	#N/A	11	0	-0.707107	15	0	-1.22474	2	3	1	2	1	1	4	4	1	0	4	1	7	1	1	4	3	2	8	5	5	7	2	3	5	5	4	3	2	9	5
325850	#N/A	#N/A	#N/A	#N/A	#N/A	#N/A	#N/A	#N/A	#N/A	#N/A	#N/A	#N/A	#N/A	#N/A	#N/A	5	0	-1.01414	0	9	21	0	62	0	0	0	0	32	97	13	17	24	249	167	0	1	0	0	0	0	0	7	37	2	192	76	143	658	22
259993	#N/A	#N/A	#N/A	#N/A	#N/A	#N/A	#N/A	#N/A	#N/A	#N/A	#N/A	#N/A	#N/A	#N/A	#N/A	#N/A	#N/A	#N/A	1	0	0	0	0	0	0	0	0	0	0	0	0	0	0	0	0	0	0	0	0	0	0	0	0	0	0	0	0	0	0
2157225	#N/A	#N/A	#N/A	#N/A	#N/A	#N/A	#N/A	#N/A	#N/A	#N/A	#N/A	#N/A	#N/A	#N/A	#N/A	#N/A	#N/A	#N/A	0	0	0	0	0	0	0	0	0	0	0	0	0	0	0	0	0	0	0	0	0	0	0	1	0	0	0	0	0	0	0
446691	#N/A	#N/A	#N/A	#N/A	#N/A	#N/A	#N/A	#N/A	#N/A	#N/A	#N/A	#N/A	#N/A	#N/A	#N/A	#N/A	#N/A	#N/A	0	0	0	0	0	0	0	0	0	0	9	0	0	0	0	0	0	0	0	0	0	0	0	0	0	0	0	0	0	0	0
266595	#N/A	#N/A	#N/A	#N/A	#N/A	#N/A	#N/A	#N/A	#N/A	#N/A	#N/A	#N/A	#N/A	#N/A	#N/A	#N/A	#N/A	#N/A	1	0	0	0	0	0	0	0	0	0	0	0	0	0	0	0	0	1	0	1	0	0	0	1	0	0	0	0	0	0	0
392918	#N/A	#N/A	#N/A	#N/A	#N/A	#N/A	#N/A	#N/A	#N/A	#N/A	#N/A	#N/A	#N/A	#N/A	#N/A	3	0.21875	3.14095	0	0	1	1439	0	1	0	1	0	1	0	20	0	0	1	0	0	0	0	0	0	0	0	1	0	0	0	1	0	1318	1
188282	#N/A	#N/A	#N/A	#N/A	#N/A	#N/A	#N/A	#N/A	#N/A	#N/A	#N/A	#N/A	#N/A	#N/A	#N/A	#N/A	#N/A	#N/A	0	0	0	0	0	0	0	0	0	0	0	0	0	0	0	0	0	0	0	1	0	0	0	0	0	0	0	0	0	0	0
194878	#N/A	#N/A	#N/A	#N/A	#N/A	#N/A	#N/A	#N/A	#N/A	#N/A	#N/A	#N/A	#N/A	#N/A	#N/A	#N/A	#N/A	#N/A	0	0	0	0	0	0	0	0	0	0	0	0	0	0	0	0	0	0	1	0	0	0	0	0	0	0	0	0	0	0	0
383971	#N/A	#N/A	#N/A	#N/A	#N/A	#N/A	#N/A	#N/A	#N/A	#N/A	#N/A	#N/A	1	0	0.725319	#N/A	#N/A	#N/A	0	0	0	0	1	0	1	1	1	0	0	1	0	0	0	1	0	2	2	1	1	0	0	0	0	0	0	0	1	2	1
338553	#N/A	#N/A	#N/A	#N/A	#N/A	#N/A	#N/A	#N/A	#N/A	#N/A	#N/A	#N/A	#N/A	#N/A	#N/A	#N/A	#N/A	#N/A	0	0	0	0	0	0	0	0	0	0	0	0	0	0	0	0	0	0	0	0	0	0	1	0	0	0	1	0	0	0	0
206817	#N/A	#N/A	#N/A	#N/A	#N/A	#N/A	#N/A	#N/A	#N/A	#N/A	#N/A	#N/A	#N/A	#N/A	#N/A	#N/A	#N/A	#N/A	2	0	0	1	0	0	0	1	0	0	0	0	0	0	0	0	0	0	0	0	0	0	0	0	0	0	0	0	0	0	0
276513	#N/A	#N/A	#N/A	#N/A	#N/A	#N/A	#N/A	#N/A	#N/A	#N/A	#N/A	#N/A	#N/A	#N/A	#N/A	#N/A	#N/A	#N/A	2	1	0	1	0	0	0	0	1	0	0	0	0	0	0	0	6	1	0	0	0	0	0	0	0	0	0	0	3	0	0
1047041	#N/A	#N/A	#N/A	#N/A	#N/A	#N/A	#N/A	#N/A	#N/A	#N/A	#N/A	#N/A	#N/A	#N/A	#N/A	#N/A	#N/A	#N/A	0	0	0	0	0	0	0	0	0	0	0	0	0	0	0	0	0	1	0	0	0	0	0	0	0	0	0	0	0	0	0
276046	#N/A	#N/A	#N/A	9	0.5	-1.11803	5	0	-0.816428	24	0	0	3	0	-0.981981	5	0.444444	-0.587137	1	3	3	1	0	5	0	1	0	6	0	7	1	0	1	1	1	1	2	2	0	2	0	2	3	0	1	0	1	0	2
177068	#N/A	#N/A	#N/A	#N/A	#N/A	#N/A	#N/A	#N/A	#N/A	#N/A	#N/A	#N/A	#N/A	#N/A	#N/A	#N/A	#N/A	#N/A	1	1	0	0	0	0	0	0	0	1	0	0	0	1	0	0	0	0	1	0	1	0	0	0	0	0	0	3	1	0	0
197891	#N/A	#N/A	#N/A	#N/A	#N/A	#N/A	#N/A	#N/A	#N/A	#N/A	#N/A	#N/A	#N/A	#N/A	#N/A	#N/A	#N/A	#N/A	0	0	0	0	0	0	0	2	0	0	0	0	2	1	0	0	0	1	0	0	0	0	2	0	0	0	1	0	0	1	1
177061	#N/A	#N/A	#N/A	#N/A	#N/A	#N/A	#N/A	#N/A	#N/A	#N/A	#N/A	#N/A	#N/A	#N/A	#N/A	#N/A	#N/A	#N/A	0	0	0	1	0	0	0	0	0	0	0	0	0	0	0	0	0	0	0	0	0	0	0	0	1	0	0	0	0	0	0
277396	#N/A	#N/A	#N/A	#N/A	#N/A	#N/A	1	0.32	0.16343	#N/A	#N/A	#N/A	#N/A	#N/A	#N/A	#N/A	#N/A	#N/A	3	0	1	1	2	0	0	0	0	0	1	0	4	0	3	4	0	1	0	1	0	1	0	0	1	0	1	0	1	0	0
1082294	#N/A	#N/A	#N/A	#N/A	#N/A	#N/A	#N/A	#N/A	#N/A	#N/A	#N/A	#N/A	#N/A	#N/A	#N/A	#N/A	#N/A	#N/A	1	0	0	0	0	0	0	0	0	0	0	0	0	0	0	0	1	0	0	0	0	0	0	0	0	0	1	0	0	0	0
267514	#N/A	#N/A	#N/A	#N/A	#N/A	#N/A	#N/A	#N/A	#N/A	#N/A	#N/A	#N/A	#N/A	#N/A	#N/A	#N/A	#N/A	#N/A	0	0	0	0	0	0	0	1	0	0	0	0	0	0	0	0	0	0	1	0	0	0	1	0	0	0	0	0	0	0	0
261698	#N/A	#N/A	#N/A	#N/A	#N/A	#N/A	#N/A	#N/A	#N/A	#N/A	#N/A	#N/A	#N/A	#N/A	#N/A	#N/A	#N/A	#N/A	0	0	0	0	0	0	0	0	0	0	0	0	0	0	0	0	0	0	0	0	0	0	0	0	0	0	0	0	0	0	0
2318497	#N/A	#N/A	#N/A	#N/A	#N/A	#N/A	#N/A	#N/A	#N/A	#N/A	#N/A	#N/A	#N/A	#N/A	#N/A	#N/A	#N/A	#N/A	0	0	0	0	0	0	0	0	0	0	0	0	0	0	0	0	0	3	0	1	0	0	1	0	0	0	0	0	0	0	0
227819	#N/A	#N/A	#N/A	#N/A	#N/A	#N/A	#N/A	#N/A	#N/A	#N/A	#N/A	#N/A	#N/A	#N/A	#N/A	#N/A	#N/A	#N/A	0	0	0	0	0	0	0	0	0	0	0	0	0	0	0	0	0	1	0	0	0	0	0	0	0	0	0	0	0	0	0
515265	#N/A	#N/A	#N/A	#N/A	#N/A	#N/A	#N/A	#N/A	#N/A	#N/A	#N/A	#N/A	#N/A	#N/A	#N/A	#N/A	#N/A	#N/A	0	0	0	0	0	0	0	1	0	0	0	0	0	0	0	0	1	1	0	0	0	0	0	0	0	0	0	0	0	0	0
1110378	12	0.493827	1.13235	#N/A	#N/A	#N/A	8	0	1.12315	#N/A	#N/A	#N/A	0	0	0.0467821	2	0.56	-0.374088	57	30	2	91	23	25	17	51	50	17	18	27	128	18	23	4	48	95	138	92	1	44	101	77	149	89	51	2	75	33	55
210383	#N/A	#N/A	#N/A	10	0	1.11417	#N/A	#N/A	#N/A	#N/A	#N/A	#N/A	#N/A	#N/A	#N/A	0	0	-0.130189	0	1	2	0	4	0	0	0	3	1	0	0	0	0	4	1	5	0	1	0	3	0	0	0	5	0	4	1	4	2	1
1521602	#N/A	#N/A	#N/A	#N/A	#N/A	#N/A	#N/A	#N/A	#N/A	#N/A	#N/A	#N/A	#N/A	#N/A	#N/A	#N/A	#N/A	#N/A	0	0	0	0	0	0	0	0	0	0	0	0	0	0	0	0	0	0	0	2	0	0	0	1	0	0	0	0	0	0	0
4379961	#N/A	#N/A	#N/A	#N/A	#N/A	#N/A	#N/A	#N/A	#N/A	#N/A	#N/A	#N/A	#N/A	#N/A	#N/A	#N/A	#N/A	#N/A	0	0	0	0	0	0	0	0	0	0	0	0	1	0	0	0	0	1	0	0	0	0	0	0	0	0	0	0	0	0	0
579608	2	0	-0.84634	32	0	0	0	0	1.20605	39	0	0	5	0	1.38245	#N/A	#N/A	#N/A	2	0	6	0	1	2	0	2	0	1	0	2	1	2	1	0	5	2	4	4	0	0	4	2	4	3	2	0	1	1	0
842596	#N/A	#N/A	#N/A	#N/A	#N/A	#N/A	#N/A	#N/A	#N/A	#N/A	#N/A	#N/A	#N/A	#N/A	#N/A	#N/A	#N/A	#N/A	1	0	0	1	0	0	0	0	1	1	0	0	0	0	0	0	1	1	0	0	0	0	0	0	3	0	0	0	1	0	0
863682	#N/A	#N/A	#N/A	#N/A	#N/A	#N/A	#N/A	#N/A	#N/A	#N/A	#N/A	#N/A	#N/A	#N/A	#N/A	#N/A	#N/A	#N/A	0	0	0	0	0	0	0	0	0	0	0	0	0	1	0	0	0	0	0	0	0	0	0	0	0	0	0	0	0	0	0
189489	2	0	3.99341	#N/A	#N/A	#N/A	4	0.375	0.433013	#N/A	#N/A	#N/A	#N/A	#N/A	#N/A	#N/A	#N/A	#N/A	1	16	16	7	2	1	6	4	0	4	0	0	0	0	2	15	0	0	0	0	0	2	0	0	0	0	0	0	0	0	0
527762	#N/A	#N/A	#N/A	#N/A	#N/A	#N/A	#N/A	#N/A	#N/A	#N/A	#N/A	#N/A	#N/A	#N/A	#N/A	#N/A	#N/A	#N/A	0	0	0	0	0	0	0	0	0	0	0	0	0	0	1	0	0	0	0	0	0	0	0	0	0	0	0	0	0	0	0
181707	#N/A	#N/A	#N/A	#N/A	#N/A	#N/A	#N/A	#N/A	#N/A	#N/A	#N/A	#N/A	#N/A	#N/A	#N/A	#N/A	#N/A	#N/A	0	0	0	0	0	0	0	0	4	1	0	0	0	0	0	0	0	0	0	1	1	0	0	0	1	0	0	0	0	0	0
339992	#N/A	#N/A	#N/A	#N/A	#N/A	#N/A	#N/A	#N/A	#N/A	#N/A	#N/A	#N/A	#N/A	#N/A	#N/A	#N/A	#N/A	#N/A	0	0	0	0	0	0	0	0	0	1	0	0	0	0	0	0	0	0	0	0	0	0	0	0	0	0	0	0	0	0	0
177113	#N/A	#N/A	#N/A	#N/A	#N/A	#N/A	#N/A	#N/A	#N/A	#N/A	#N/A	#N/A	#N/A	#N/A	#N/A	#N/A	#N/A	#N/A	0	0	0	0	0	0	0	1	0	0	0	1	0	0	1	0	1	1	0	0	0	0	1	0	0	0	0	0	0	0	0
215214	#N/A	#N/A	#N/A	#N/A	#N/A	#N/A	5	0	-0.527382	10	0	0	#N/A	#N/A	#N/A	#N/A	#N/A	#N/A	5	5	0	5	2	2	0	3	3	1	1	0	1	12	1	8	0	0	0	0	0	0	0	0	0	0	0	0	0	0	0
593369	#N/A	#N/A	#N/A	#N/A	#N/A	#N/A	#N/A	#N/A	#N/A	#N/A	#N/A	#N/A	#N/A	#N/A	#N/A	#N/A	#N/A	#N/A	0	0	0	0	0	0	0	0	0	0	0	0	0	0	1	0	0	0	0	1	0	0	0	1	0	0	0	0	1	0	1
191445	#N/A	#N/A	#N/A	#N/A	#N/A	#N/A	15	0	-0.603023	1	0	-0.171499	#N/A	#N/A	#N/A	#N/A	#N/A	#N/A	13	158	2	1	61	20	8	30	35	9	10	4	49	14	14	19	2	12	6	4	5	12	14	3	54	3	52	42	16	6	13
351593	#N/A	#N/A	#N/A	#N/A	#N/A	#N/A	#N/A	#N/A	#N/A	#N/A	#N/A	#N/A	#N/A	#N/A	#N/A	#N/A	#N/A	#N/A	0	0	0	0	0	0	0	0	0	0	0	31	0	0	0	0	0	166	0	0	0	16	0	0	0	0	0	0	0	0	0
259263	#N/A	#N/A	#N/A	#N/A	#N/A	#N/A	#N/A	#N/A	#N/A	#N/A	#N/A	#N/A	#N/A	#N/A	#N/A	#N/A	#N/A	#N/A	0	0	0	0	0	1	0	0	0	0	0	0	0	0	0	1	0	0	1	0	1	0	1	0	0	0	0	0	0	0	0
262654	#N/A	#N/A	#N/A	#N/A	#N/A	#N/A	#N/A	#N/A	#N/A	#N/A	#N/A	#N/A	#N/A	#N/A	#N/A	#N/A	#N/A	#N/A	0	0	0	0	0	0	0	0	0	0	0	0	0	0	0	0	0	1	0	0	0	0	0	0	0	0	0	0	0	0	0
4369272	#N/A	#N/A	#N/A	#N/A	#N/A	#N/A	#N/A	#N/A	#N/A	#N/A	#N/A	#N/A	#N/A	#N/A	#N/A	#N/A	#N/A	#N/A	0	0	0	0	0	37	0	6	0	0	0	0	0	0	0	0	0	0	22	0	10	9	0	0	2	0	0	0	0	0	0
342105	#N/A	#N/A	#N/A	#N/A	#N/A	#N/A	13	0.625	-1.2596	25	0	0	#N/A	#N/A	#N/A	#N/A	#N/A	#N/A	1	0	0	2	4	2	0	5	0	1	3	0	2	0	1	0	3	3	0	17	16	13	8	8	5	4	9	36	12	5	5
191205	#N/A	#N/A	#N/A	#N/A	#N/A	#N/A	#N/A	#N/A	#N/A	#N/A	#N/A	#N/A	#N/A	#N/A	#N/A	#N/A	#N/A	#N/A	0	0	0	0	0	0	0	0	0	0	0	0	0	0	0	0	1	0	0	0	0	1	0	0	0	0	0	0	0	0	0
165241	#N/A	#N/A	#N/A	#N/A	#N/A	#N/A	#N/A	#N/A	#N/A	#N/A	#N/A	#N/A	#N/A	#N/A	#N/A	#N/A	#N/A	#N/A	0	1	1	1	0	0	0	0	0	0	0	0	1	0	0	1	1	0	0	1	0	2	0	0	0	1	0	0	0	0	0
354097	#N/A	#N/A	#N/A	#N/A	#N/A	#N/A	#N/A	#N/A	#N/A	#N/A	#N/A	#N/A	#N/A	#N/A	#N/A	#N/A	#N/A	#N/A	0	0	0	0	0	0	0	0	0	0	0	0	0	0	0	0	0	0	0	1	0	0	1	0	0	0	0	0	0	0	0
166226	3	0	0	13	0	0.447214	11	0	-1.73205	6	0	-0.334887	2	0	-1.03838	#N/A	#N/A	#N/A	14	1	0	2	1448	354	760	1812	3	2	1967	188	4	345	1183	0	16	2	318	3	603	1584	10	3	1	15	2	1	3	2	1080
260653	#N/A	#N/A	#N/A	#N/A	#N/A	#N/A	#N/A	#N/A	#N/A	#N/A	#N/A	#N/A	16	0.277778	-0.37081	#N/A	#N/A	#N/A	0	0	0	0	0	0	0	0	0	0	0	0	0	0	0	2	0	2	1	2	0	0	2	0	4	2	0	0	0	0	1
443945	#N/A	#N/A	#N/A	#N/A	#N/A	#N/A	#N/A	#N/A	#N/A	#N/A	#N/A	#N/A	#N/A	#N/A	#N/A	#N/A	#N/A	#N/A	0	0	0	0	0	0	0	1	0	0	0	0	0	0	0	0	0	0	0	0	0	0	0	0	0	0	0	0	0	0	0
380534	#N/A	#N/A	#N/A	#N/A	#N/A	#N/A	#N/A	#N/A	#N/A	#N/A	#N/A	#N/A	#N/A	#N/A	#N/A	#N/A	#N/A	#N/A	0	0	0	0	0	0	0	0	0	0	0	0	0	0	0	0	0	0	0	0	0	0	0	0	0	1	0	0	0	0	0
367176	#N/A	#N/A	#N/A	#N/A	#N/A	#N/A	#N/A	#N/A	#N/A	#N/A	#N/A	#N/A	#N/A	#N/A	#N/A	#N/A	#N/A	#N/A	0	0	0	0	0	0	0	0	0	0	0	0	0	0	0	0	0	0	0	1	0	0	0	0	0	0	0	0	0	0	0
204088	#N/A	#N/A	#N/A	#N/A	#N/A	#N/A	32	0	0	13	0	0.57735	7	0	0.432969	#N/A	#N/A	#N/A	11	11	12	3	4	6	6	5	9	4	5	3	11	27	2	19	3	1	1	14	7	0	8	5	1	2	11	6	2	1	6
95570	#N/A	#N/A	#N/A	#N/A	#N/A	#N/A	#N/A	#N/A	#N/A	#N/A	#N/A	#N/A	#N/A	#N/A	#N/A	#N/A	#N/A	#N/A	0	0	0	0	6	0	0	4	0	0	0	0	0	0	0	0	0	0	0	0	0	0	0	0	3	0	0	0	0	0	0
1106614	#N/A	#N/A	#N/A	1	0	-0.96426	22	0	0	5	0	-1.24207	#N/A	#N/A	#N/A	#N/A	#N/A	#N/A	0	1	4	2	29	34	0	1	2426	120	0	46	1	123	0	1	8	1846	3042	4	12	0	0	44	2	458	15	592	2253	1	4
345557	#N/A	#N/A	#N/A	#N/A	#N/A	#N/A	#N/A	#N/A	#N/A	#N/A	#N/A	#N/A	#N/A	#N/A	#N/A	#N/A	#N/A	#N/A	1	0	0	0	0	0	0	0	0	0	0	0	0	0	0	0	0	1	0	0	1	0	1	0	0	1	0	0	0	0	0
261277	#N/A	#N/A	#N/A	#N/A	#N/A	#N/A	#N/A	#N/A	#N/A	#N/A	#N/A	#N/A	9	0	-0.185695	#N/A	#N/A	#N/A	0	0	0	0	0	0	0	0	0	0	0	0	0	0	0	0	0	1	0	1	0	2	0	1	1	1	0	0	1	0	0
786646	#N/A	#N/A	#N/A	#N/A	#N/A	#N/A	#N/A	#N/A	#N/A	#N/A	#N/A	#N/A	#N/A	#N/A	#N/A	#N/A	#N/A	#N/A	0	0	0	0	0	0	0	0	0	2	0	0	0	0	0	0	0	0	0	0	0	0	0	0	0	0	0	0	0	0	0
209408	#N/A	#N/A	#N/A	#N/A	#N/A	#N/A	#N/A	#N/A	#N/A	#N/A	#N/A	#N/A	#N/A	#N/A	#N/A	#N/A	#N/A	#N/A	1	0	0	1	0	0	0	2	0	0	0	1	0	0	0	1	0	0	0	0	0	0	0	0	0	0	0	0	0	0	0
97263	#N/A	#N/A	#N/A	#N/A	#N/A	#N/A	#N/A	#N/A	#N/A	#N/A	#N/A	#N/A	#N/A	#N/A	#N/A	#N/A	#N/A	#N/A	1	0	0	0	1	0	0	0	0	0	0	0	0	0	0	0	0	0	0	0	0	0	0	0	0	0	0	0	0	0	0
4343940	#N/A	#N/A	#N/A	#N/A	#N/A	#N/A	#N/A	#N/A	#N/A	#N/A	#N/A	#N/A	#N/A	#N/A	#N/A	#N/A	#N/A	#N/A	0	0	0	0	0	0	0	0	0	0	0	0	0	0	0	0	0	0	0	2	0	0	0	0	1	0	0	0	0	0	0
290241	#N/A	#N/A	#N/A	#N/A	#N/A	#N/A	#N/A	#N/A	#N/A	#N/A	#N/A	#N/A	#N/A	#N/A	#N/A	#N/A	#N/A	#N/A	1	0	0	0	0	0	0	0	0	0	0	0	0	0	0	0	0	0	0	1	0	0	0	0	0	0	0	0	0	0	0
274619	#N/A	#N/A	#N/A	#N/A	#N/A	#N/A	8	0	-0.612628	#N/A	#N/A	#N/A	#N/A	#N/A	#N/A	7	0	-1	2	0	0	1	1	2	1	3	4	1	0	2	1	0	2	0	0	3	11	0	1	0	2	1	2	1	2	2	0	1	4
3434021	#N/A	#N/A	#N/A	#N/A	#N/A	#N/A	#N/A	#N/A	#N/A	#N/A	#N/A	#N/A	#N/A	#N/A	#N/A	#N/A	#N/A	#N/A	1	0	0	0	0	0	0	0	0	0	0	0	0	0	0	0	0	2	0	1	0	0	0	0	0	0	0	0	0	0	0
4315395	#N/A	#N/A	#N/A	#N/A	#N/A	#N/A	#N/A	#N/A	#N/A	#N/A	#N/A	#N/A	#N/A	#N/A	#N/A	#N/A	#N/A	#N/A	14	0	0	0	0	0	0	0	0	0	0	0	0	0	0	0	0	67	0	0	0	3	0	0	0	0	1	1	0	0	0
320169	2	0	-0.591617	#N/A	#N/A	#N/A	7	0	0.134466	11	0.625	0	#N/A	#N/A	#N/A	#N/A	#N/A	#N/A	90	17	16	45	81	1	41	52	0	11	5	7	6	3	113	65	0	0	8	16	0	0	0	0	0	0	0	0	0	0	0
309720	#N/A	#N/A	#N/A	#N/A	#N/A	#N/A	#N/A	#N/A	#N/A	#N/A	#N/A	#N/A	#N/A	#N/A	#N/A	#N/A	#N/A	#N/A	0	0	0	0	0	0	0	0	0	0	0	0	0	0	5	0	0	0	0	0	0	1	0	0	0	0	0	0	0	0	3
287691	#N/A	#N/A	#N/A	#N/A	#N/A	#N/A	#N/A	#N/A	#N/A	#N/A	#N/A	#N/A	#N/A	#N/A	#N/A	#N/A	#N/A	#N/A	0	0	0	0	0	0	0	0	0	0	0	0	0	0	0	0	0	0	0	0	0	0	0	0	0	0	0	0	0	0	1
299355	#N/A	#N/A	#N/A	#N/A	#N/A	#N/A	#N/A	#N/A	#N/A	#N/A	#N/A	#N/A	#N/A	#N/A	#N/A	#N/A	#N/A	#N/A	0	0	0	0	0	0	0	0	0	0	0	0	0	0	0	0	0	0	0	0	0	0	0	0	0	0	0	0	0	0	0
268725	#N/A	#N/A	#N/A	#N/A	#N/A	#N/A	6	0	0.0910975	#N/A	#N/A	#N/A	#N/A	#N/A	#N/A	#N/A	#N/A	#N/A	4	2	1	2	2	0	0	2	1	0	3	4	0	1	3	1	1	2	2	4	6	2	0	3	4	2	0	4	2	1	4
4445078	#N/A	#N/A	#N/A	#N/A	#N/A	#N/A	#N/A	#N/A	#N/A	#N/A	#N/A	#N/A	#N/A	#N/A	#N/A	#N/A	#N/A	#N/A	0	0	0	0	0	2	0	0	0	1	0	0	0	0	0	0	0	0	0	0	0	0	0	0	0	0	0	0	0	0	0
302629	#N/A	#N/A	#N/A	#N/A	#N/A	#N/A	#N/A	#N/A	#N/A	#N/A	#N/A	#N/A	#N/A	#N/A	#N/A	#N/A	#N/A	#N/A	2	0	0	0	0	0	0	0	0	0	0	0	0	0	0	0	0	0	0	0	0	0	0	0	0	1	0	0	0	0	0
274297	#N/A	#N/A	#N/A	#N/A	#N/A	#N/A	#N/A	#N/A	#N/A	#N/A	#N/A	#N/A	12	0	-1.24939	#N/A	#N/A	#N/A	0	1	0	0	0	0	0	0	0	0	0	0	8	0	2	0	5	2	0	0	0	3	5	2	0	0	0	1	4	0	0
336277	11	0	-0.754829	#N/A	#N/A	#N/A	13	0.165289	0.522274	7	0	0.602464	14	0	-1.06904	#N/A	#N/A	#N/A	15	0	0	1	11	3	0	13	9	0	0	0	3	2	5	0	2	13	0	0	2	4	1	0	9	8	1	0	0	0	4
336276	#N/A	#N/A	#N/A	#N/A	#N/A	#N/A	#N/A	#N/A	#N/A	#N/A	#N/A	#N/A	#N/A	#N/A	#N/A	#N/A	#N/A	#N/A	0	0	0	0	0	0	0	0	0	0	0	0	0	0	0	0	2	5	0	0	0	0	0	1	0	0	0	1	0	0	0
333351	#N/A	#N/A	#N/A	#N/A	#N/A	#N/A	#N/A	#N/A	#N/A	#N/A	#N/A	#N/A	#N/A	#N/A	#N/A	#N/A	#N/A	#N/A	0	0	0	0	0	0	0	0	0	0	0	0	0	0	0	0	0	1	0	0	0	0	0	0	0	0	0	0	0	0	0
349246	3	0	1.69967	17	0	0	20	0	0	#N/A	#N/A	#N/A	30	0	0	8	0	-0.306186	6	26	3	13	9	4	14	22	6	11	6	19	8	3	21	11	45	25	21	23	7	17	20	15	7	11	2	5	18	16	21
70137	#N/A	#N/A	#N/A	#N/A	#N/A	#N/A	#N/A	#N/A	#N/A	#N/A	#N/A	#N/A	#N/A	#N/A	#N/A	#N/A	#N/A	#N/A	1	0	0	0	1	0	0	0	0	0	0	0	0	0	0	0	0	0	0	0	0	0	0	0	0	1	0	0	0	0	0
4449518	#N/A	#N/A	#N/A	8	0	-0.442719	#N/A	#N/A	#N/A	4	0	-1.0335	1	0	-1.05501	2	0	-0.374088	0	1	0	8	3	7	10	4	3	0	0	0	19	4	1	0	6	7	3	2	0	7	0	3	0	0	1	1	1	1	0
198788	#N/A	#N/A	#N/A	#N/A	#N/A	#N/A	#N/A	#N/A	#N/A	#N/A	#N/A	#N/A	#N/A	#N/A	#N/A	#N/A	#N/A	#N/A	0	0	0	0	0	0	0	0	0	0	1	0	0	0	1	0	0	0	0	0	0	0	0	0	0	1	0	0	0	0	0
176444	#N/A	#N/A	#N/A	#N/A	#N/A	#N/A	#N/A	#N/A	#N/A	#N/A	#N/A	#N/A	#N/A	#N/A	#N/A	#N/A	#N/A	#N/A	0	0	1	1	0	0	0	0	0	0	0	0	0	0	0	0	1	0	0	0	0	0	0	0	0	0	0	0	0	0	0
185281	#N/A	#N/A	#N/A	#N/A	#N/A	#N/A	#N/A	#N/A	#N/A	#N/A	#N/A	#N/A	#N/A	#N/A	#N/A	#N/A	#N/A	#N/A	0	0	0	0	0	0	0	0	0	0	0	0	0	0	0	0	0	0	0	0	0	0	0	0	0	0	0	0	0	0	0
742358	#N/A	#N/A	#N/A	#N/A	#N/A	#N/A	#N/A	#N/A	#N/A	#N/A	#N/A	#N/A	31	0	-1.41421	#N/A	#N/A	#N/A	0	0	1	0	0	0	0	0	0	0	0	0	0	0	1	0	0	2	1	7	1	0	0	1	0	0	0	0	2	0	1
274722	#N/A	#N/A	#N/A	#N/A	#N/A	#N/A	#N/A	#N/A	#N/A	#N/A	#N/A	#N/A	#N/A	#N/A	#N/A	#N/A	#N/A	#N/A	0	0	0	0	0	0	0	0	0	0	0	0	0	0	0	0	0	0	0	0	0	0	0	0	1	0	0	0	0	0	0
1105326	#N/A	#N/A	#N/A	#N/A	#N/A	#N/A	#N/A	#N/A	#N/A	#N/A	#N/A	#N/A	#N/A	#N/A	#N/A	#N/A	#N/A	#N/A	0	0	0	0	0	0	0	0	0	0	0	0	0	0	0	0	0	0	0	1	0	0	0	0	0	0	0	0	0	0	0
1135084	#N/A	#N/A	#N/A	0	0	-0.453055	#N/A	#N/A	#N/A	#N/A	#N/A	#N/A	5	0	0.59017	10	0.32	2.23607	10	4	2	24	8	17	3	0	8	2	11	8	42	12	5	6	6	0	4	4	22	12	5	12	0	3	0	9	0	5	0
346559	#N/A	#N/A	#N/A	#N/A	#N/A	#N/A	#N/A	#N/A	#N/A	#N/A	#N/A	#N/A	#N/A	#N/A	#N/A	#N/A	#N/A	#N/A	0	0	0	0	0	0	0	0	0	0	0	0	0	0	0	0	0	0	0	0	0	0	0	0	0	2	0	0	0	0	0
3358082	7	0.5	-0.899229	#N/A	#N/A	#N/A	#N/A	#N/A	#N/A	#N/A	#N/A	#N/A	52	0	0	#N/A	#N/A	#N/A	9	0	1	0	0	0	0	0	0	0	0	0	0	0	0	0	4	4	2	28	1	1	8	3	1	0	0	0	0	0	0
352559	#N/A	#N/A	#N/A	#N/A	#N/A	#N/A	#N/A	#N/A	#N/A	#N/A	#N/A	#N/A	#N/A	#N/A	#N/A	#N/A	#N/A	#N/A	0	0	0	0	0	0	0	0	0	0	0	0	26	0	0	0	51	86	0	1	0	0	0	0	0	0	0	0	0	0	0
278609	#N/A	#N/A	#N/A	#N/A	#N/A	#N/A	#N/A	#N/A	#N/A	#N/A	#N/A	#N/A	#N/A	#N/A	#N/A	#N/A	#N/A	#N/A	0	0	0	4	0	0	0	0	0	0	4	0	0	0	0	0	0	0	0	0	0	0	0	0	0	0	0	0	0	0	0
275746	0	0.5	-0.813489	#N/A	#N/A	#N/A	30	0	0	#N/A	#N/A	#N/A	#N/A	#N/A	#N/A	#N/A	#N/A	#N/A	9	6	0	3	4	0	7	0	0	0	0	0	0	0	0	0	2	0	0	0	0	3	0	9	1	0	9	0	0	0	1
321768	#N/A	#N/A	#N/A	#N/A	#N/A	#N/A	#N/A	#N/A	#N/A	#N/A	#N/A	#N/A	#N/A	#N/A	#N/A	#N/A	#N/A	#N/A	0	0	0	0	0	0	0	0	0	1	0	0	0	0	0	0	0	2	0	0	0	1	1	0	0	0	0	0	0	0	1
347553	#N/A	#N/A	#N/A	#N/A	#N/A	#N/A	#N/A	#N/A	#N/A	#N/A	#N/A	#N/A	#N/A	#N/A	#N/A	#N/A	#N/A	#N/A	0	0	0	0	0	0	0	0	0	0	0	0	0	0	0	0	0	0	0	0	0	1	0	0	0	0	0	0	0	0	0
269907	#N/A	#N/A	#N/A	#N/A	#N/A	#N/A	#N/A	#N/A	#N/A	#N/A	#N/A	#N/A	#N/A	#N/A	#N/A	#N/A	#N/A	#N/A	0	0	0	0	0	0	0	0	0	0	0	0	0	0	0	0	0	0	0	0	0	0	0	0	0	0	0	0	1	0	0
264155	#N/A	#N/A	#N/A	6	0	0	0	0	2.22365	17	0	-0.693375	#N/A	#N/A	#N/A	0	0.444444	-0.130189	0	3	0	3	0	1	3	0	3	3	3	0	12	1	0	17	0	7	0	10	0	0	0	4	0	0	3	0	1	2	1
269902	8	0.197531	2.20274	#N/A	#N/A	#N/A	5	0	2.65212	45	0	0	0	0.0713306	5.50158	8	0	-1.07165	15	14	13	15	12	15	7	2	5	16	6	14	9	5	15	16	26	24	24	51	10	25	18	18	9	17	20	8	7	6	14
4340153	#N/A	#N/A	#N/A	#N/A	#N/A	#N/A	#N/A	#N/A	#N/A	#N/A	#N/A	#N/A	#N/A	#N/A	#N/A	#N/A	#N/A	#N/A	0	0	0	0	0	0	0	0	0	1	0	0	0	0	0	0	0	0	0	1	1	2	0	0	0	0	0	0	0	0	0
321019	#N/A	#N/A	#N/A	#N/A	#N/A	#N/A	0	0	1.20605	#N/A	#N/A	#N/A	#N/A	#N/A	#N/A	#N/A	#N/A	#N/A	0	2	0	2	0	4	1	0	2	0	0	2	2	1	0	0	1	5	2	0	1	1	3	0	0	2	0	1	2	0	2
1105668	#N/A	#N/A	#N/A	#N/A	#N/A	#N/A	#N/A	#N/A	#N/A	#N/A	#N/A	#N/A	#N/A	#N/A	#N/A	#N/A	#N/A	#N/A	0	0	0	0	0	0	0	0	0	1	0	0	0	0	0	0	0	0	0	0	0	0	0	0	0	1	0	0	0	0	0
317073	#N/A	#N/A	#N/A	#N/A	#N/A	#N/A	#N/A	#N/A	#N/A	#N/A	#N/A	#N/A	#N/A	#N/A	#N/A	#N/A	#N/A	#N/A	0	0	0	0	0	1	0	0	0	0	0	0	0	0	0	0	0	0	0	0	0	1	0	0	0	0	0	0	0	0	0
273100	#N/A	#N/A	#N/A	#N/A	#N/A	#N/A	#N/A	#N/A	#N/A	#N/A	#N/A	#N/A	#N/A	#N/A	#N/A	#N/A	#N/A	#N/A	2	1	0	0	1	0	0	0	0	0	0	0	0	0	0	0	0	0	0	0	0	0	0	0	0	0	0	0	0	0	0
163430	#N/A	#N/A	#N/A	#N/A	#N/A	#N/A	#N/A	#N/A	#N/A	#N/A	#N/A	#N/A	#N/A	#N/A	#N/A	#N/A	#N/A	#N/A	0	0	0	0	0	0	0	0	0	0	0	0	0	0	0	0	0	0	0	0	0	0	1	0	0	0	0	0	0	0	0
831922	#N/A	#N/A	#N/A	#N/A	#N/A	#N/A	17	0	0.5	#N/A	#N/A	#N/A	38	0	0	#N/A	#N/A	#N/A	47	0	26	5	0	18	0	0	0	32	5	0	0	20	27	0	9	0	33	48	0	8	100	22	78	20	1	0	0	0	0
349864	#N/A	#N/A	#N/A	#N/A	#N/A	#N/A	#N/A	#N/A	#N/A	#N/A	#N/A	#N/A	#N/A	#N/A	#N/A	#N/A	#N/A	#N/A	0	0	0	0	0	0	0	1	0	0	0	0	0	0	0	0	0	1	1	0	0	0	0	0	0	0	0	0	2	0	0
333341	#N/A	#N/A	#N/A	#N/A	#N/A	#N/A	#N/A	#N/A	#N/A	#N/A	#N/A	#N/A	#N/A	#N/A	#N/A	#N/A	#N/A	#N/A	0	0	0	0	0	0	0	0	0	0	0	0	0	0	0	0	0	0	0	0	0	0	0	0	1	0	0	0	0	0	0
349862	#N/A	#N/A	#N/A	#N/A	#N/A	#N/A	#N/A	#N/A	#N/A	#N/A	#N/A	#N/A	#N/A	#N/A	#N/A	#N/A	#N/A	#N/A	1	0	0	0	0	0	0	0	0	0	0	0	1	0	0	0	0	1	1	0	0	0	0	0	0	0	0	0	0	0	0
174757	#N/A	#N/A	#N/A	#N/A	#N/A	#N/A	#N/A	#N/A	#N/A	#N/A	#N/A	#N/A	#N/A	#N/A	#N/A	#N/A	#N/A	#N/A	0	1	0	0	0	0	0	0	0	0	0	0	0	0	1	0	0	0	0	0	0	0	0	0	0	0	0	0	0	0	0
658370	#N/A	#N/A	#N/A	#N/A	#N/A	#N/A	6	0.277778	1.18427	10	0	2	21	0	1.14905	5	0	-1.01414	24	11	21	19	18	5	6	5	70	9	7	75	7	7	19	4	71	30	37	26	2	15	3	3	3	0	39	20	7	18	2
171322	#N/A	#N/A	#N/A	#N/A	#N/A	#N/A	#N/A	#N/A	#N/A	#N/A	#N/A	#N/A	#N/A	#N/A	#N/A	#N/A	#N/A	#N/A	0	0	0	0	1	1	0	1	3	0	0	0	0	0	0	0	0	0	0	0	0	0	0	0	0	0	0	0	0	0	0
157238	#N/A	#N/A	#N/A	#N/A	#N/A	#N/A	12	0	-0.582839	#N/A	#N/A	#N/A	#N/A	#N/A	#N/A	#N/A	#N/A	#N/A	0	0	1	1	1	1	0	0	0	2	1	0	0	0	0	0	0	0	0	0	0	0	0	0	0	0	0	0	0	0	0
268297	#N/A	#N/A	#N/A	#N/A	#N/A	#N/A	#N/A	#N/A	#N/A	#N/A	#N/A	#N/A	#N/A	#N/A	#N/A	#N/A	#N/A	#N/A	0	0	0	0	0	0	0	0	0	0	0	0	0	0	0	0	0	0	0	1	0	0	0	0	0	0	0	1	0	0	0
233191	#N/A	#N/A	#N/A	#N/A	#N/A	#N/A	#N/A	#N/A	#N/A	#N/A	#N/A	#N/A	21	0	-0.441942	#N/A	#N/A	#N/A	2	0	2	0	0	0	0	1	0	0	0	1	2	0	0	0	4	0	1	1	0	2	0	0	0	0	0	0	0	0	0
339050	#N/A	#N/A	#N/A	#N/A	#N/A	#N/A	#N/A	#N/A	#N/A	#N/A	#N/A	#N/A	#N/A	#N/A	#N/A	#N/A	#N/A	#N/A	0	0	0	0	0	0	0	0	0	0	0	0	0	0	0	0	0	0	0	0	0	0	2	0	0	0	0	0	0	0	0
511510	#N/A	#N/A	#N/A	#N/A	#N/A	#N/A	#N/A	#N/A	#N/A	#N/A	#N/A	#N/A	#N/A	#N/A	#N/A	#N/A	#N/A	#N/A	2	0	0	0	1	0	0	0	0	7	1	0	0	0	0	0	0	0	0	0	0	0	0	0	0	0	0	0	0	0	0
258725	1	0.5	-0.848875	#N/A	#N/A	#N/A	#N/A	#N/A	#N/A	#N/A	#N/A	#N/A	5	0	0.986312	#N/A	#N/A	#N/A	0	1	1	0	6	0	0	0	4	1	3	0	7	1	7	0	8	4	8	9	0	0	12	3	1	0	1	0	0	0	2
566899	#N/A	#N/A	#N/A	#N/A	#N/A	#N/A	#N/A	#N/A	#N/A	#N/A	#N/A	#N/A	#N/A	#N/A	#N/A	#N/A	#N/A	#N/A	0	0	0	171	0	0	0	0	0	0	0	3	0	0	0	0	0	0	0	0	0	0	0	0	0	0	0	0	0	163	0
364029	4	0	1.02463	2	0.375	0.849706	6	0	1.18427	15	0	-0.626188	#N/A	#N/A	#N/A	3	0	0.528675	148	183	151	97	188	32	71	74	125	113	334	153	193	575	208	260	90	61	81	34	163	51	48	3	4	295	78	84	46	36	83
194665	#N/A	#N/A	#N/A	4	0	-0.866025	28	0	0	43	0	0	7	0	-0.84862	6	0.666667	-0.904534	1	3	0	3	6	2	3	5	11	0	13	5	4	3	17	5	4	13	5	7	4	0	4	9	5	3	3	5	5	7	14
192930	#N/A	#N/A	#N/A	#N/A	#N/A	#N/A	#N/A	#N/A	#N/A	#N/A	#N/A	#N/A	#N/A	#N/A	#N/A	#N/A	#N/A	#N/A	0	0	0	0	0	0	0	0	0	0	0	0	0	0	0	0	0	0	0	0	0	1	0	0	0	0	0	0	0	0	0
194662	#N/A	#N/A	#N/A	#N/A	#N/A	#N/A	#N/A	#N/A	#N/A	#N/A	#N/A	#N/A	#N/A	#N/A	#N/A	#N/A	#N/A	#N/A	0	0	0	0	0	1	0	0	0	0	0	0	1	0	0	0	0	0	0	0	0	0	0	0	0	0	0	0	0	0	2
287953	#N/A	#N/A	#N/A	#N/A	#N/A	#N/A	#N/A	#N/A	#N/A	#N/A	#N/A	#N/A	#N/A	#N/A	#N/A	#N/A	#N/A	#N/A	0	0	0	0	0	0	0	0	0	0	0	0	0	0	0	0	0	0	0	0	0	0	0	0	0	0	0	0	0	0	0
262935	#N/A	#N/A	#N/A	3	0	0.127	9	0	2.12132	#N/A	#N/A	#N/A	25	0	-1	4	0.152778	2.48026	34	50	3	60	30	39	65	37	62	12	26	36	54	40	60	25	90	60	63	40	38	65	144	32	61	31	19	50	69	39	97
311482	#N/A	#N/A	#N/A	#N/A	#N/A	#N/A	#N/A	#N/A	#N/A	#N/A	#N/A	#N/A	#N/A	#N/A	#N/A	#N/A	#N/A	#N/A	0	0	0	0	1	0	0	1	0	1	0	0	1	0	0	0	0	1	0	1	0	0	0	0	0	0	0	0	0	0	0
356481	#N/A	#N/A	#N/A	#N/A	#N/A	#N/A	#N/A	#N/A	#N/A	#N/A	#N/A	#N/A	#N/A	#N/A	#N/A	#N/A	#N/A	#N/A	1	0	0	0	0	0	0	0	0	0	0	0	0	1	0	0	0	1	0	0	0	0	0	0	0	0	0	0	0	0	0
524842	#N/A	#N/A	#N/A	#N/A	#N/A	#N/A	#N/A	#N/A	#N/A	#N/A	#N/A	#N/A	#N/A	#N/A	#N/A	#N/A	#N/A	#N/A	0	0	0	0	0	0	0	0	0	0	0	1	0	0	0	0	0	0	0	0	0	0	0	0	0	0	0	0	0	0	0
198494	#N/A	#N/A	#N/A	#N/A	#N/A	#N/A	#N/A	#N/A	#N/A	#N/A	#N/A	#N/A	#N/A	#N/A	#N/A	#N/A	#N/A	#N/A	0	0	0	0	0	0	0	0	0	0	0	0	0	0	0	0	0	0	0	0	0	0	0	0	0	0	0	0	0	0	0
273958	#N/A	#N/A	#N/A	#N/A	#N/A	#N/A	#N/A	#N/A	#N/A	#N/A	#N/A	#N/A	#N/A	#N/A	#N/A	#N/A	#N/A	#N/A	0	0	0	0	0	0	0	0	0	0	0	0	0	1	0	0	0	0	0	0	0	0	0	0	0	0	0	0	0	0	0
839215	#N/A	#N/A	#N/A	#N/A	#N/A	#N/A	#N/A	#N/A	#N/A	#N/A	#N/A	#N/A	#N/A	#N/A	#N/A	#N/A	#N/A	#N/A	0	0	0	0	1	0	0	0	0	0	0	0	0	0	0	0	0	0	0	0	0	0	0	0	0	0	0	0	0	0	0
263350	#N/A	#N/A	#N/A	#N/A	#N/A	#N/A	6	0.5	-1.00207	#N/A	#N/A	#N/A	10	0	-0.966863	2	0	-0.732589	2	1	1	1	0	0	0	1	0	0	2	0	0	0	2	0	1	2	0	7	0	1	0	0	2	1	0	0	1	0	2
273954	#N/A	#N/A	#N/A	#N/A	#N/A	#N/A	#N/A	#N/A	#N/A	#N/A	#N/A	#N/A	#N/A	#N/A	#N/A	#N/A	#N/A	#N/A	0	0	0	0	0	0	0	0	0	0	0	0	0	0	0	0	0	0	0	0	0	0	0	0	0	0	0	0	0	0	0
268475	#N/A	#N/A	#N/A	#N/A	#N/A	#N/A	#N/A	#N/A	#N/A	#N/A	#N/A	#N/A	#N/A	#N/A	#N/A	0	0	1.60566	0	1	0	0	0	1	0	1	0	0	1	0	0	0	1	0	1	1	0	0	0	0	0	3	2	1	0	1	0	0	0
264795	#N/A	#N/A	#N/A	#N/A	#N/A	#N/A	#N/A	#N/A	#N/A	#N/A	#N/A	#N/A	1	0	0.131876	#N/A	#N/A	#N/A	0	3	0	0	0	1	0	1	0	2	0	2	0	0	0	0	0	1	0	0	0	1	2	1	0	0	1	1	0	0	0
289379	#N/A	#N/A	#N/A	#N/A	#N/A	#N/A	#N/A	#N/A	#N/A	#N/A	#N/A	#N/A	#N/A	#N/A	#N/A	#N/A	#N/A	#N/A	0	0	0	0	0	0	0	0	0	0	0	0	0	0	0	0	0	0	0	3	0	0	0	0	0	0	0	0	0	0	0
229449	#N/A	#N/A	#N/A	#N/A	#N/A	#N/A	#N/A	#N/A	#N/A	#N/A	#N/A	#N/A	#N/A	#N/A	#N/A	#N/A	#N/A	#N/A	1	0	0	0	0	1	0	8	0	0	0	0	0	0	3	0	0	0	0	0	0	0	0	0	3	0	0	0	0	1	0
273737	#N/A	#N/A	#N/A	8	0	0.379473	#N/A	#N/A	#N/A	18	0	-1.22474	#N/A	#N/A	#N/A	2	0	-0.015587	161	78	45	51	108	64	74	299	179	91	41	84	103	85	190	103	82	189	183	80	37	50	126	48	132	67	14	4	84	14	97
171617	#N/A	#N/A	#N/A	#N/A	#N/A	#N/A	#N/A	#N/A	#N/A	#N/A	#N/A	#N/A	#N/A	#N/A	#N/A	#N/A	#N/A	#N/A	0	0	0	0	0	0	0	0	0	0	0	0	0	0	0	0	1	0	0	0	0	0	0	0	0	0	0	0	0	0	0
183496	#N/A	#N/A	#N/A	#N/A	#N/A	#N/A	#N/A	#N/A	#N/A	#N/A	#N/A	#N/A	#N/A	#N/A	#N/A	#N/A	#N/A	#N/A	0	2	1	0	1	0	0	0	0	0	0	0	0	1	0	0	0	0	0	1	0	1	0	0	0	0	0	0	1	0	0
322062	1	0.75	-0.848875	25	0	0	12	0.693878	-0.582839	17	0	-0.693375	9	0	-0.185695	3	0	-0.777463	16	0	30	41	63	16	0	88	80	140	24	84	30	44	75	17	190	217	74	251	24	86	96	98	0	126	106	122	175	63	88
178491	#N/A	#N/A	#N/A	#N/A	#N/A	#N/A	#N/A	#N/A	#N/A	#N/A	#N/A	#N/A	#N/A	#N/A	#N/A	#N/A	#N/A	#N/A	0	0	0	7	0	0	0	0	0	22	0	0	0	0	0	0	0	0	0	0	45	10	0	0	128	0	3	0	0	0	0
330333	2	0	1.95562	30	0	0	4	0	-0.288675	0	0	0.511992	8	0	-0.333333	0	0	1.60566	3418	14	36	19	132	1290	22	4293	272	39	77	159	9151	92	68	58	10218	1722	458	2310	9	2265	2432	294	36	16	366	35	459	4	1285
300618	#N/A	#N/A	#N/A	#N/A	#N/A	#N/A	#N/A	#N/A	#N/A	#N/A	#N/A	#N/A	#N/A	#N/A	#N/A	#N/A	#N/A	#N/A	0	0	0	0	1	0	0	0	0	1	0	0	0	0	0	0	0	0	0	0	0	0	0	0	0	0	0	0	0	0	0
355045	35	0	0	#N/A	#N/A	#N/A	1	0.5	-1.35647	2	0	-0.248891	7	0	0.432969	#N/A	#N/A	#N/A	39	104	53	49	37	72	15	32	23	11	4	20	253	25	59	165	92	59	58	236	61	80	253	37	30	76	77	66	40	34	44
1569569	#N/A	#N/A	#N/A	#N/A	#N/A	#N/A	#N/A	#N/A	#N/A	#N/A	#N/A	#N/A	#N/A	#N/A	#N/A	#N/A	#N/A	#N/A	0	0	0	0	0	0	0	0	2	0	0	0	0	0	0	0	0	0	0	0	0	0	0	0	0	0	0	0	0	0	0
1105687	12	0	0.248566	8	0	-0.442719	10	0	1.14708	2	0	0.284447	13	0	0.697877	4	0.5	-0.317982	5	0	2	7	1	3	1	5	4	1	1	3	0	3	8	4	20	6	8	22	1	5	4	1	6	3	1	2	4	4	6
183174	#N/A	#N/A	#N/A	#N/A	#N/A	#N/A	#N/A	#N/A	#N/A	#N/A	#N/A	#N/A	#N/A	#N/A	#N/A	#N/A	#N/A	#N/A	0	0	0	0	0	0	0	0	0	0	0	0	0	0	0	0	0	1	0	0	0	0	0	0	0	0	0	0	0	0	0
174573	#N/A	#N/A	#N/A	#N/A	#N/A	#N/A	0	0	0.188445	#N/A	#N/A	#N/A	#N/A	#N/A	#N/A	#N/A	#N/A	#N/A	0	3	0	3	0	1	1	1	2	1	0	0	0	2	0	0	0	0	0	0	0	0	1	0	0	0	0	0	0	0	0
263535	#N/A	#N/A	#N/A	#N/A	#N/A	#N/A	#N/A	#N/A	#N/A	#N/A	#N/A	#N/A	#N/A	#N/A	#N/A	#N/A	#N/A	#N/A	0	0	0	0	0	0	0	1	0	0	0	0	0	0	0	0	0	0	0	0	0	0	0	0	1	0	0	0	1	0	0
918242	#N/A	#N/A	#N/A	#N/A	#N/A	#N/A	#N/A	#N/A	#N/A	#N/A	#N/A	#N/A	#N/A	#N/A	#N/A	#N/A	#N/A	#N/A	3	0	0	0	2	1	0	0	0	0	0	0	0	0	4	6	0	0	0	0	0	0	0	0	0	0	0	0	0	0	0
335330	#N/A	#N/A	#N/A	#N/A	#N/A	#N/A	13	0.32	-0.814133	38	0	0	#N/A	#N/A	#N/A	10	0.444444	0	1	4	0	2	2	2	0	5	2	0	1	0	0	0	10	2	2	3	2	0	4	1	3	5	1	1	1	0	2	0	1
324849	#N/A	#N/A	#N/A	#N/A	#N/A	#N/A	#N/A	#N/A	#N/A	#N/A	#N/A	#N/A	#N/A	#N/A	#N/A	#N/A	#N/A	#N/A	0	0	0	4	0	0	0	0	0	0	0	0	0	0	0	0	0	0	0	0	0	0	0	0	0	0	0	0	0	0	0
1571092	#N/A	#N/A	#N/A	#N/A	#N/A	#N/A	#N/A	#N/A	#N/A	#N/A	#N/A	#N/A	#N/A	#N/A	#N/A	#N/A	#N/A	#N/A	0	0	0	0	51	88	0	2334	0	0	138	0	911	0	0	0	0	0	0	1	0	0	0	0	0	0	0	0	0	0	0
1094991	#N/A	#N/A	#N/A	#N/A	#N/A	#N/A	#N/A	#N/A	#N/A	#N/A	#N/A	#N/A	16	0.277778	-0.37081	10	0	0	0	0	0	2	1	0	1	1	2	0	0	0	1	0	1	0	0	1	1	1	0	0	3	0	1	0	1	0	1	0	1
267451	2	0.625	-0.591617	#N/A	#N/A	#N/A	#N/A	#N/A	#N/A	#N/A	#N/A	#N/A	0	0	-0.697054	#N/A	#N/A	#N/A	0	0	1	0	0	0	1	27	0	1	0	0	0	0	0	0	31	126	57	1	0	34	11	8	0	4	0	0	0	0	0
267452	#N/A	#N/A	#N/A	#N/A	#N/A	#N/A	#N/A	#N/A	#N/A	#N/A	#N/A	#N/A	#N/A	#N/A	#N/A	#N/A	#N/A	#N/A	0	2	0	0	1	0	0	1	0	0	0	0	0	0	0	0	0	0	0	0	1	0	0	0	0	0	0	0	1	0	0
953855	#N/A	#N/A	#N/A	#N/A	#N/A	#N/A	#N/A	#N/A	#N/A	#N/A	#N/A	#N/A	#N/A	#N/A	#N/A	#N/A	#N/A	#N/A	0	0	0	0	0	0	0	1	0	0	0	0	0	1	0	0	0	0	0	0	0	1	0	0	0	1	0	0	0	0	0
259293	#N/A	#N/A	#N/A	#N/A	#N/A	#N/A	#N/A	#N/A	#N/A	#N/A	#N/A	#N/A	#N/A	#N/A	#N/A	#N/A	#N/A	#N/A	0	0	0	0	1	1	0	1	0	4	0	0	0	0	1	3	0	0	0	4	0	0	0	0	0	3	0	1	0	0	0
641490	#N/A	#N/A	#N/A	#N/A	#N/A	#N/A	#N/A	#N/A	#N/A	#N/A	#N/A	#N/A	#N/A	#N/A	#N/A	#N/A	#N/A	#N/A	0	0	0	0	0	0	0	0	0	2	0	0	0	0	0	0	0	0	0	0	0	0	0	0	0	0	0	0	0	0	0
319214	#N/A	#N/A	#N/A	#N/A	#N/A	#N/A	#N/A	#N/A	#N/A	#N/A	#N/A	#N/A	#N/A	#N/A	#N/A	#N/A	#N/A	#N/A	0	0	0	1	0	0	0	0	0	0	0	0	0	0	0	0	0	0	0	0	0	0	1	0	0	0	0	0	1	0	0
308598	4	0	-0.66601	#N/A	#N/A	#N/A	#N/A	#N/A	#N/A	#N/A	#N/A	#N/A	#N/A	#N/A	#N/A	#N/A	#N/A	#N/A	2	0	4	1	1	1	1	3	1	0	0	0	0	1	0	1	2	2	1	1	1	0	4	0	1	2	0	0	1	0	0
588216	#N/A	#N/A	#N/A	#N/A	#N/A	#N/A	#N/A	#N/A	#N/A	#N/A	#N/A	#N/A	#N/A	#N/A	#N/A	#N/A	#N/A	#N/A	0	1	0	0	0	0	0	0	0	0	0	0	0	0	0	0	0	0	0	0	0	0	0	0	0	1	0	0	0	0	0
114510	#N/A	#N/A	#N/A	#N/A	#N/A	#N/A	#N/A	#N/A	#N/A	#N/A	#N/A	#N/A	#N/A	#N/A	#N/A	#N/A	#N/A	#N/A	0	1	0	0	0	0	0	0	0	0	0	0	0	0	0	0	0	0	0	0	0	0	0	0	0	0	0	0	0	0	0
266583	#N/A	#N/A	#N/A	#N/A	#N/A	#N/A	#N/A	#N/A	#N/A	#N/A	#N/A	#N/A	#N/A	#N/A	#N/A	#N/A	#N/A	#N/A	1	0	0	0	0	1	0	0	0	0	0	0	0	0	1	0	0	0	0	0	0	0	0	0	0	0	0	1	0	0	1
322118	#N/A	#N/A	#N/A	#N/A	#N/A	#N/A	#N/A	#N/A	#N/A	#N/A	#N/A	#N/A	#N/A	#N/A	#N/A	#N/A	#N/A	#N/A	0	0	0	0	0	0	0	0	0	0	0	0	0	0	0	0	0	0	0	7	0	1	0	0	0	0	0	0	0	0	1
180555	#N/A	#N/A	#N/A	11	0	0	12	0	-0.582839	#N/A	#N/A	#N/A	#N/A	#N/A	#N/A	#N/A	#N/A	#N/A	0	0	1	1	1	2	0	0	6	2	1	0	0	3	0	0	2	1	0	0	3	2	5	1	0	1	1	1	0	0	1
192209	#N/A	#N/A	#N/A	#N/A	#N/A	#N/A	#N/A	#N/A	#N/A	#N/A	#N/A	#N/A	#N/A	#N/A	#N/A	#N/A	#N/A	#N/A	0	0	0	0	0	0	0	0	0	0	0	0	0	0	0	0	1	0	0	0	0	0	0	0	0	0	0	0	0	0	0
377946	2	0	0.172555	0	0	-0.453055	#N/A	#N/A	#N/A	4	0	-0.529999	#N/A	#N/A	#N/A	2	0	0.342914	27	0	0	0	33	10	0	40	12	8	0	1	23	5	66	7	1840	4392	81	1092	17	887	79	802	33	81	22	6	2	6	77
197867	#N/A	#N/A	#N/A	#N/A	#N/A	#N/A	#N/A	#N/A	#N/A	#N/A	#N/A	#N/A	#N/A	#N/A	#N/A	#N/A	#N/A	#N/A	0	0	0	0	0	0	0	0	0	0	0	0	0	0	0	0	0	0	0	0	1	0	0	0	0	0	0	0	0	0	0
177271	#N/A	#N/A	#N/A	#N/A	#N/A	#N/A	#N/A	#N/A	#N/A	#N/A	#N/A	#N/A	#N/A	#N/A	#N/A	#N/A	#N/A	#N/A	0	0	0	0	0	0	0	0	0	0	0	0	0	0	0	0	0	1	0	0	0	0	0	0	0	0	0	0	0	1	0
322112	#N/A	#N/A	#N/A	#N/A	#N/A	#N/A	#N/A	#N/A	#N/A	#N/A	#N/A	#N/A	#N/A	#N/A	#N/A	#N/A	#N/A	#N/A	0	0	0	0	1	0	0	0	0	0	0	0	0	0	0	0	0	0	0	0	0	0	0	0	0	0	0	0	0	0	0
177473	#N/A	#N/A	#N/A	#N/A	#N/A	#N/A	#N/A	#N/A	#N/A	#N/A	#N/A	#N/A	#N/A	#N/A	#N/A	#N/A	#N/A	#N/A	1	0	0	0	0	0	0	0	0	0	0	0	0	0	0	0	0	0	0	0	0	0	0	0	0	0	0	0	0	0	0
217109	#N/A	#N/A	#N/A	#N/A	#N/A	#N/A	#N/A	#N/A	#N/A	#N/A	#N/A	#N/A	#N/A	#N/A	#N/A	#N/A	#N/A	#N/A	0	0	0	0	0	0	0	0	0	0	0	0	0	0	0	17	5	0	0	0	0	0	0	0	0	0	0	0	0	0	0
807795	#N/A	#N/A	#N/A	#N/A	#N/A	#N/A	#N/A	#N/A	#N/A	#N/A	#N/A	#N/A	14	0	0.267261	#N/A	#N/A	#N/A	0	0	0	0	1	0	0	0	0	0	0	1	0	0	1	0	1	0	1	4	0	0	0	2	0	0	0	2	1	0	2
189384	#N/A	#N/A	#N/A	6	0.375	1.22474	#N/A	#N/A	#N/A	7	0	-0.774597	#N/A	#N/A	#N/A	#N/A	#N/A	#N/A	0	0	2	2	0	2	1	0	0	1	2	2	1	4	0	2	0	0	3	0	4	3	0	0	0	1	3	1	1	0	0
189387	#N/A	#N/A	#N/A	#N/A	#N/A	#N/A	#N/A	#N/A	#N/A	#N/A	#N/A	#N/A	#N/A	#N/A	#N/A	#N/A	#N/A	#N/A	0	0	1	0	1	0	0	0	0	0	0	0	0	0	0	0	0	1	0	1	0	0	0	0	1	0	0	0	0	0	0
340139	#N/A	#N/A	#N/A	#N/A	#N/A	#N/A	#N/A	#N/A	#N/A	#N/A	#N/A	#N/A	#N/A	#N/A	#N/A	#N/A	#N/A	#N/A	0	0	0	1	0	0	0	0	0	0	0	0	0	0	0	0	0	0	0	0	0	0	0	0	0	0	0	0	0	0	0
319455	#N/A	#N/A	#N/A	#N/A	#N/A	#N/A	#N/A	#N/A	#N/A	#N/A	#N/A	#N/A	#N/A	#N/A	#N/A	#N/A	#N/A	#N/A	0	0	1	0	0	0	0	0	0	0	0	0	1	0	4	0	0	0	0	0	0	0	0	0	0	0	0	0	0	1	0
304779	#N/A	#N/A	#N/A	#N/A	#N/A	#N/A	#N/A	#N/A	#N/A	#N/A	#N/A	#N/A	9	0	-1.11417	#N/A	#N/A	#N/A	0	0	0	0	0	0	0	0	0	0	0	0	0	0	0	0	0	1	0	2	0	1	0	3	0	0	0	0	0	0	0
198964	#N/A	#N/A	#N/A	#N/A	#N/A	#N/A	#N/A	#N/A	#N/A	12	0	-1.65831	#N/A	#N/A	#N/A	#N/A	#N/A	#N/A	0	0	1	1801	0	0	0	0	0	2316	688	2625	0	0	7387	2191	0	0	1	1	0	0	0	0	1	0	0	0	0	0	0
4471130	#N/A	#N/A	#N/A	#N/A	#N/A	#N/A	#N/A	#N/A	#N/A	#N/A	#N/A	#N/A	#N/A	#N/A	#N/A	#N/A	#N/A	#N/A	0	0	0	0	0	0	0	1	0	0	0	0	1	0	0	0	0	0	0	0	0	0	0	0	0	0	0	0	0	0	1
276386	#N/A	#N/A	#N/A	#N/A	#N/A	#N/A	2	0	-1.15322	28	0	0	7	0	-0.84862	0	0	-0.998115	2	2	0	2	1	1	3	0	5	0	3	3	0	2	7	3	2	2	4	2	1	0	3	2	0	3	1	3	1	4	2
273043	#N/A	#N/A	#N/A	#N/A	#N/A	#N/A	#N/A	#N/A	#N/A	#N/A	#N/A	#N/A	#N/A	#N/A	#N/A	#N/A	#N/A	#N/A	1	1	0	0	0	0	0	1	1	1	0	1	0	0	0	0	0	0	0	0	0	0	1	0	0	0	0	1	0	0	1
4043275	#N/A	#N/A	#N/A	#N/A	#N/A	#N/A	#N/A	#N/A	#N/A	#N/A	#N/A	#N/A	6	0	1.18528	#N/A	#N/A	#N/A	0	0	0	1	0	1	0	0	0	0	0	0	0	0	0	0	0	1	0	1	0	1	1	2	0	0	0	0	0	0	0
277813	#N/A	#N/A	#N/A	#N/A	#N/A	#N/A	#N/A	#N/A	#N/A	#N/A	#N/A	#N/A	#N/A	#N/A	#N/A	#N/A	#N/A	#N/A	0	0	0	0	0	0	0	0	0	0	0	0	0	0	0	0	0	1	0	0	0	0	0	0	0	0	0	0	0	0	0
468313	32	0	0	3	0	-0.762001	#N/A	#N/A	#N/A	3	0	-0.477772	18	0	-0.894427	21	0	0	261	261	6	23	83	14	4	110	30	2	3	62	8	0	22	15	58	158	106	4	2	85	8	12	64	18	14	0	51	25	2
315491	#N/A	#N/A	#N/A	#N/A	#N/A	#N/A	#N/A	#N/A	#N/A	#N/A	#N/A	#N/A	#N/A	#N/A	#N/A	#N/A	#N/A	#N/A	0	0	1	0	0	0	0	0	0	0	0	0	0	0	0	0	0	0	0	0	0	0	4	3	0	0	0	0	0	0	0
302433	14	0	-0.866025	6	0.625	0	4	0.5	-1.01036	#N/A	#N/A	#N/A	#N/A	#N/A	#N/A	4	0.444444	-0.667761	2	0	0	1	6	5	0	6	7	5	0	0	0	0	13	0	5	0	0	47	3	2	11	3	58	17	1	0	10	8	1
1033018	#N/A	#N/A	#N/A	#N/A	#N/A	#N/A	#N/A	#N/A	#N/A	#N/A	#N/A	#N/A	#N/A	#N/A	#N/A	#N/A	#N/A	#N/A	0	0	0	0	0	0	0	0	0	0	0	0	0	0	0	0	0	0	0	0	0	0	1	0	0	0	0	0	0	0	0
662974	#N/A	#N/A	#N/A	#N/A	#N/A	#N/A	#N/A	#N/A	#N/A	#N/A	#N/A	#N/A	#N/A	#N/A	#N/A	#N/A	#N/A	#N/A	1	0	1	0	0	0	0	1	0	0	0	0	0	0	0	0	0	0	0	0	0	1	0	1	0	1	0	0	1	0	2
341713	6	0.444444	-0.524404	2	0	-1.02859	34	0	0	10	0	-1	#N/A	#N/A	#N/A	2	0.375	-0.374088	0	1	0	1	1	1	1	6	4	0	1	1	6	3	0	1	5	5	7	2	4	4	9	5	2	4	0	0	3	0	5
259275	6	0	-1.04881	33	0	0	5	0	0.339756	#N/A	#N/A	#N/A	#N/A	#N/A	#N/A	1	0	-1.18185	3	5	3	3	3	2	1	3	4	2	0	5	1	1	11	2	3	10	12	5	3	7	5	5	3	3	4	3	3	6	7
346804	#N/A	#N/A	#N/A	3	0	-0.762001	5	0	4.09735	6	0	0.251166	7	0	-0.207825	#N/A	#N/A	#N/A	16	17	7	13	11	9	10	35	18	12	9	15	12	5	44	20	20	36	28	30	8	19	40	6	29	13	12	18	39	12	46
182420	1	0	-0.121268	#N/A	#N/A	#N/A	#N/A	#N/A	#N/A	47	0	0	5	0	-0.202113	#N/A	#N/A	#N/A	0	1	1	2	1	1	0	1	2	0	2	2	0	0	7	0	1	3	1	2	0	0	3	2	2	3	0	2	2	1	6
4383953	#N/A	#N/A	#N/A	#N/A	#N/A	#N/A	#N/A	#N/A	#N/A	#N/A	#N/A	#N/A	#N/A	#N/A	#N/A	#N/A	#N/A	#N/A	0	0	0	0	0	0	0	0	0	0	0	0	0	0	0	0	0	0	0	0	0	0	1	0	0	0	0	0	0	0	0
322840	#N/A	#N/A	#N/A	#N/A	#N/A	#N/A	#N/A	#N/A	#N/A	#N/A	#N/A	#N/A	#N/A	#N/A	#N/A	#N/A	#N/A	#N/A	0	0	0	0	0	0	0	0	0	0	0	0	0	0	0	0	0	0	0	1	0	0	0	0	0	0	0	0	0	0	0
276499	#N/A	#N/A	#N/A	#N/A	#N/A	#N/A	#N/A	#N/A	#N/A	#N/A	#N/A	#N/A	#N/A	#N/A	#N/A	#N/A	#N/A	#N/A	0	0	0	0	0	0	0	0	0	0	0	0	0	0	0	0	0	0	0	1	0	0	0	0	0	0	0	0	0	0	0
270385	6	0	-1.04881	#N/A	#N/A	#N/A	#N/A	#N/A	#N/A	#N/A	#N/A	#N/A	15	0	-0.811107	2	0	-0.015587	1	0	2	0	0	0	0	1	0	0	0	0	1	0	3	0	1	1	2	0	1	1	3	5	0	0	0	1	1	2	0
327656	#N/A	#N/A	#N/A	#N/A	#N/A	#N/A	#N/A	#N/A	#N/A	#N/A	#N/A	#N/A	12	0	1.09322	#N/A	#N/A	#N/A	0	0	0	0	0	0	0	0	0	0	0	0	0	0	0	0	3	4	0	0	0	1	0	1	0	0	0	0	0	0	0
270382	#N/A	#N/A	#N/A	#N/A	#N/A	#N/A	#N/A	#N/A	#N/A	#N/A	#N/A	#N/A	#N/A	#N/A	#N/A	#N/A	#N/A	#N/A	0	0	0	0	0	0	0	0	0	0	0	0	0	0	0	0	0	0	0	2	0	0	0	0	0	0	0	0	0	0	1
187654	#N/A	#N/A	#N/A	#N/A	#N/A	#N/A	#N/A	#N/A	#N/A	#N/A	#N/A	#N/A	#N/A	#N/A	#N/A	#N/A	#N/A	#N/A	0	0	0	0	0	0	0	0	0	0	0	0	0	0	0	0	0	0	0	0	0	0	0	0	0	0	0	0	1	0	0
513445	26	0	0	8	0.444444	-0.442719	5	0.408163	0.339756	32	0	0	5	0	-0.202113	11	0.625	0	17889	15678	11366	8525	21947	2318	3430	15480	7731	8048	13490	9665	10073	17584	36295	27734	9155	7030	4281	4575	4027	4401	3823	79	1359	12643	7603	2361	6726	3645	13598
329741	#N/A	#N/A	#N/A	#N/A	#N/A	#N/A	#N/A	#N/A	#N/A	15	0	-1.20421	43	0	0	#N/A	#N/A	#N/A	8	6	0	1	1884	530	2	0	15	2944	3	1065	4	1570	0	0	25	0	9	1	131	3	14	886	0	1	6	3	6	3	173
321972	37	0	0	3	0	-0.3175	0	0	-0.829156	3	0	-0.477772	#N/A	#N/A	#N/A	4	0	-0.667761	6	2	5	2	7	4	2	7	8	1	5	4	6	10	3	4	14	10	5	8	12	1	8	3	3	8	9	1	9	1	3
49088	#N/A	#N/A	#N/A	#N/A	#N/A	#N/A	#N/A	#N/A	#N/A	#N/A	#N/A	#N/A	#N/A	#N/A	#N/A	#N/A	#N/A	#N/A	1	0	0	0	0	0	0	0	0	0	0	0	0	0	0	0	0	0	0	0	0	0	0	0	0	0	0	0	0	0	0
185652	#N/A	#N/A	#N/A	#N/A	#N/A	#N/A	#N/A	#N/A	#N/A	#N/A	#N/A	#N/A	#N/A	#N/A	#N/A	#N/A	#N/A	#N/A	0	0	0	0	0	0	0	0	0	0	0	0	0	0	0	0	0	0	0	0	0	0	0	0	0	0	0	0	0	0	0
795046	#N/A	#N/A	#N/A	#N/A	#N/A	#N/A	#N/A	#N/A	#N/A	#N/A	#N/A	#N/A	#N/A	#N/A	#N/A	#N/A	#N/A	#N/A	0	0	0	0	0	0	0	0	0	0	0	0	0	0	0	0	0	0	0	0	0	0	0	0	0	1	0	0	0	0	0
1107759	#N/A	#N/A	#N/A	#N/A	#N/A	#N/A	#N/A	#N/A	#N/A	#N/A	#N/A	#N/A	#N/A	#N/A	#N/A	#N/A	#N/A	#N/A	0	0	0	0	0	0	0	0	0	0	0	0	0	0	0	0	0	0	0	0	0	0	0	1	0	0	0	0	0	0	0
1654477	#N/A	#N/A	#N/A	#N/A	#N/A	#N/A	#N/A	#N/A	#N/A	#N/A	#N/A	#N/A	#N/A	#N/A	#N/A	#N/A	#N/A	#N/A	0	1	0	0	0	0	0	0	0	0	0	0	0	0	0	0	0	0	0	0	0	0	0	0	0	0	0	0	0	0	0
342075	#N/A	#N/A	#N/A	#N/A	#N/A	#N/A	#N/A	#N/A	#N/A	#N/A	#N/A	#N/A	20	0	-1.22474	28	0	0	0	3	1	0	0	0	0	0	0	0	0	0	4	0	0	0	0	7	0	2	0	1	1	1	0	2	2	0	1	1	1
98332	#N/A	#N/A	#N/A	#N/A	#N/A	#N/A	#N/A	#N/A	#N/A	#N/A	#N/A	#N/A	#N/A	#N/A	#N/A	#N/A	#N/A	#N/A	0	0	0	0	0	0	0	0	0	0	0	0	0	0	0	0	0	0	0	0	0	0	0	0	0	0	1	0	0	0	0
4460560	#N/A	#N/A	#N/A	#N/A	#N/A	#N/A	#N/A	#N/A	#N/A	#N/A	#N/A	#N/A	#N/A	#N/A	#N/A	#N/A	#N/A	#N/A	0	0	0	0	1	0	0	0	0	0	0	0	0	0	0	0	0	0	0	0	0	0	0	0	0	0	0	0	0	0	0
268971	#N/A	#N/A	#N/A	#N/A	#N/A	#N/A	#N/A	#N/A	#N/A	#N/A	#N/A	#N/A	#N/A	#N/A	#N/A	#N/A	#N/A	#N/A	0	0	1	0	0	0	0	1	0	1	0	0	0	0	0	0	1	0	0	0	0	0	0	4	0	0	0	0	0	0	0
875709	#N/A	#N/A	#N/A	#N/A	#N/A	#N/A	#N/A	#N/A	#N/A	#N/A	#N/A	#N/A	#N/A	#N/A	#N/A	#N/A	#N/A	#N/A	0	0	0	0	0	0	0	0	0	0	0	0	0	0	0	0	0	0	1	0	0	0	0	0	0	0	0	0	0	0	1
660214	#N/A	#N/A	#N/A	#N/A	#N/A	#N/A	#N/A	#N/A	#N/A	#N/A	#N/A	#N/A	#N/A	#N/A	#N/A	#N/A	#N/A	#N/A	5	0	0	0	1	0	0	2	5	0	0	0	0	0	0	1	0	2	0	0	0	1	1	0	6	7	0	0	0	0	0
173807	13	0	0.331295	7	0	0.65273	4	0.375	0.433013	13	0.375	0.57735	#N/A	#N/A	#N/A	1	0	-0.379494	3	1	10	7	11	14	0	23	0	22	23	43	6	5	35	16	0	0	0	8	20	0	27	0	1	0	28	5	12	27	38
323154	#N/A	#N/A	#N/A	#N/A	#N/A	#N/A	#N/A	#N/A	#N/A	#N/A	#N/A	#N/A	#N/A	#N/A	#N/A	#N/A	#N/A	#N/A	0	0	0	0	0	0	0	0	0	1	0	1	0	0	1	2	0	0	0	0	0	0	0	0	0	0	0	0	0	0	1
323155	#N/A	#N/A	#N/A	#N/A	#N/A	#N/A	#N/A	#N/A	#N/A	#N/A	#N/A	#N/A	#N/A	#N/A	#N/A	#N/A	#N/A	#N/A	2	0	1	0	1	0	0	0	1	3	0	0	1	1	0	0	0	0	0	0	0	0	0	0	0	0	0	0	0	0	0
389529	#N/A	#N/A	#N/A	#N/A	#N/A	#N/A	#N/A	#N/A	#N/A	#N/A	#N/A	#N/A	1	0	0.725319	#N/A	#N/A	#N/A	0	0	1	3	0	0	0	0	1	1	0	0	1	0	1	0	1	0	0	0	0	1	1	1	0	2	0	0	0	3	0
323403	#N/A	#N/A	#N/A	#N/A	#N/A	#N/A	#N/A	#N/A	#N/A	#N/A	#N/A	#N/A	12	0	-1.24939	#N/A	#N/A	#N/A	0	9	0	0	1	0	0	0	0	0	0	0	17	0	12	6	16	3	0	0	0	6	5	10	0	0	0	0	10	0	2
4365143	#N/A	#N/A	#N/A	#N/A	#N/A	#N/A	#N/A	#N/A	#N/A	#N/A	#N/A	#N/A	#N/A	#N/A	#N/A	#N/A	#N/A	#N/A	0	0	0	0	0	0	0	0	0	0	0	0	0	0	0	0	2	0	0	0	0	0	0	0	0	0	0	0	0	0	0
162576	#N/A	#N/A	#N/A	#N/A	#N/A	#N/A	#N/A	#N/A	#N/A	#N/A	#N/A	#N/A	1	0	-1.05501	#N/A	#N/A	#N/A	0	0	0	0	0	0	0	0	0	0	0	0	0	0	0	0	1	6	1	4	0	1	0	1	0	0	0	0	0	0	0
197463	11	0	-0.754829	#N/A	#N/A	#N/A	#N/A	#N/A	#N/A	#N/A	#N/A	#N/A	2	0.375	-0.445021	#N/A	#N/A	#N/A	4	0	0	1	3	0	0	0	0	0	0	0	1	1	2	0	6	8	0	4	1	0	3	1	0	0	0	0	6	1	2
135956	#N/A	#N/A	#N/A	#N/A	#N/A	#N/A	#N/A	#N/A	#N/A	#N/A	#N/A	#N/A	#N/A	#N/A	#N/A	#N/A	#N/A	#N/A	1	0	0	0	0	0	0	0	0	0	0	0	0	1	0	0	0	0	0	0	0	0	0	0	0	0	0	0	0	0	0
321484	12	0	-0.193329	13	0	0.447214	18	0	1	6	0	0.837218	5	0	-0.994396	#N/A	#N/A	#N/A	5	1	2	25	3	1	1	13	3	1	3	6	1	4	15	0	11	30	17	25	1	3	11	22	0	2	0	0	1	0	12
270094	4	0	-0.66601	1	0	-0.96426	7	0	-1.05652	10	0	0	26	0	1.89737	4	0	-1.01754	4	1	4	1	2	0	1	1	2	1	4	0	2	8	1	3	0	0	1	0	2	1	1	0	0	3	2	0	0	1	1
835928	#N/A	#N/A	#N/A	#N/A	#N/A	#N/A	#N/A	#N/A	#N/A	#N/A	#N/A	#N/A	#N/A	#N/A	#N/A	#N/A	#N/A	#N/A	0	0	0	0	0	0	0	0	0	0	0	0	0	0	0	0	0	0	1	0	0	0	0	0	0	1	0	0	0	0	0
261315	#N/A	#N/A	#N/A	#N/A	#N/A	#N/A	#N/A	#N/A	#N/A	#N/A	#N/A	#N/A	#N/A	#N/A	#N/A	#N/A	#N/A	#N/A	0	1	0	2	0	0	0	0	0	0	0	0	1	0	1	0	0	0	0	0	0	1	0	0	0	0	0	0	0	1	1
176455	13	0	-1.21475	7	0	2.4329	5	0	-0.527382	13	0	0.57735	#N/A	#N/A	#N/A	1	0	-0.780674	6	2	7	4	7	9	0	18	1	21	8	53	9	5	33	8	0	0	0	8	18	0	15	0	1	0	36	7	10	29	43
466409	27	0	0	#N/A	#N/A	#N/A	#N/A	#N/A	#N/A	0	0	-1.19465	2	0	1.03838	#N/A	#N/A	#N/A	3	2	3	3550	297	4	1	0	139	7	0	0	1	0	2417	4	14	16	10	13	3	3	120	30	1	1	1	0	5	0	1
4327881	#N/A	#N/A	#N/A	#N/A	#N/A	#N/A	#N/A	#N/A	#N/A	#N/A	#N/A	#N/A	#N/A	#N/A	#N/A	#N/A	#N/A	#N/A	1	0	0	0	0	0	0	0	0	0	0	0	0	0	0	0	0	0	0	0	0	0	0	0	0	0	0	0	0	0	0
203713	#N/A	#N/A	#N/A	#N/A	#N/A	#N/A	#N/A	#N/A	#N/A	#N/A	#N/A	#N/A	#N/A	#N/A	#N/A	#N/A	#N/A	#N/A	0	0	0	0	0	0	0	0	0	0	0	0	0	0	0	1	0	0	0	0	0	0	0	0	0	0	0	0	0	0	0
274115	#N/A	#N/A	#N/A	#N/A	#N/A	#N/A	#N/A	#N/A	#N/A	#N/A	#N/A	#N/A	#N/A	#N/A	#N/A	#N/A	#N/A	#N/A	5	0	0	0	0	1	0	0	5	0	0	0	1	0	0	0	0	4	0	0	0	0	1	0	1	1	0	0	0	0	0
3919797	#N/A	#N/A	#N/A	#N/A	#N/A	#N/A	#N/A	#N/A	#N/A	#N/A	#N/A	#N/A	#N/A	#N/A	#N/A	#N/A	#N/A	#N/A	0	0	0	1	0	0	0	0	0	0	0	0	0	0	0	0	0	0	1	0	0	0	0	0	0	0	0	0	0	0	0
198774	#N/A	#N/A	#N/A	#N/A	#N/A	#N/A	#N/A	#N/A	#N/A	#N/A	#N/A	#N/A	#N/A	#N/A	#N/A	#N/A	#N/A	#N/A	0	0	1	1	0	0	0	0	0	0	0	0	0	0	0	0	0	0	0	0	0	1	0	0	0	0	0	0	0	0	0
513685	#N/A	#N/A	#N/A	#N/A	#N/A	#N/A	#N/A	#N/A	#N/A	#N/A	#N/A	#N/A	#N/A	#N/A	#N/A	#N/A	#N/A	#N/A	0	0	0	0	0	1	0	0	0	2	1	0	0	0	7	0	0	0	0	0	0	0	0	59	0	0	0	0	0	0	0
197790	#N/A	#N/A	#N/A	#N/A	#N/A	#N/A	#N/A	#N/A	#N/A	15	0.44898	1.10787	#N/A	#N/A	#N/A	#N/A	#N/A	#N/A	0	0	0	0	0	0	0	0	881	0	107	1	232	2	0	0	0	0	0	0	0	0	0	0	0	0	0	0	0	0	0
198194	#N/A	#N/A	#N/A	#N/A	#N/A	#N/A	#N/A	#N/A	#N/A	#N/A	#N/A	#N/A	#N/A	#N/A	#N/A	#N/A	#N/A	#N/A	0	0	0	0	1	0	0	0	0	0	1	1	0	0	0	0	0	0	0	0	0	0	0	0	0	0	0	0	0	0	0
198190	6	0.612245	0.524404	#N/A	#N/A	#N/A	6	0.375	0.0910975	15	0	1.10787	#N/A	#N/A	#N/A	#N/A	#N/A	#N/A	247	268	230	214	21	11	5	672	51	99	39	232	49	185	268	267	561	643	384	1143	231	94	992	151	22	740	917	53	610	1116	149
564004	#N/A	#N/A	#N/A	#N/A	#N/A	#N/A	#N/A	#N/A	#N/A	#N/A	#N/A	#N/A	#N/A	#N/A	#N/A	#N/A	#N/A	#N/A	0	0	0	1	0	0	0	0	0	0	0	0	0	0	0	0	0	0	0	0	0	0	0	0	0	0	0	0	0	0	0
1129971	#N/A	#N/A	#N/A	#N/A	#N/A	#N/A	#N/A	#N/A	#N/A	#N/A	#N/A	#N/A	#N/A	#N/A	#N/A	#N/A	#N/A	#N/A	0	0	0	0	0	0	0	0	0	0	0	0	0	0	0	0	0	0	0	1	0	0	1	0	0	0	0	0	0	0	4
827195	#N/A	#N/A	#N/A	#N/A	#N/A	#N/A	#N/A	#N/A	#N/A	15	0	-0.626188	59	0	0	0	0	0.737737	0	0	0	3	6	0	13	1	0	1	0	167	3	2	1644	4088	0	19	2	35	1	0	0	2	23	3	0	6	0	1	0
274749	#N/A	#N/A	#N/A	#N/A	#N/A	#N/A	#N/A	#N/A	#N/A	#N/A	#N/A	#N/A	#N/A	#N/A	#N/A	#N/A	#N/A	#N/A	0	0	0	0	0	0	0	0	0	0	378	1258	0	0	0	0	0	0	0	0	0	0	0	0	0	0	0	0	0	0	0
649107	11	0	-0.754829	1	0	0.682399	13	0	0.076805	4	0	-1.0335	14	0	-1.06904	2	0	0.701415	18	0	0	2	4	5	0	5	11	0	0	0	7	3	2	0	2	7	0	0	3	2	7	0	13	14	1	0	1	0	4
332168	#N/A	#N/A	#N/A	#N/A	#N/A	#N/A	22	0	0	#N/A	#N/A	#N/A	#N/A	#N/A	#N/A	#N/A	#N/A	#N/A	0	1	2	2	3	1	0	0	0	0	0	0	1	3	2	0	0	2	0	0	0	0	1	1	0	0	1	3	0	0	1
176986	#N/A	#N/A	#N/A	#N/A	#N/A	#N/A	#N/A	#N/A	#N/A	#N/A	#N/A	#N/A	#N/A	#N/A	#N/A	#N/A	#N/A	#N/A	0	0	0	0	0	0	0	0	0	0	0	0	0	0	0	0	0	0	0	0	0	1	0	0	0	0	0	0	0	0	0
320373	#N/A	#N/A	#N/A	#N/A	#N/A	#N/A	#N/A	#N/A	#N/A	#N/A	#N/A	#N/A	#N/A	#N/A	#N/A	#N/A	#N/A	#N/A	0	0	0	0	0	0	0	0	1	0	0	0	0	0	1	0	0	1	3	1	1	0	5	2	0	0	0	0	1	0	1
275881	#N/A	#N/A	#N/A	#N/A	#N/A	#N/A	#N/A	#N/A	#N/A	#N/A	#N/A	#N/A	#N/A	#N/A	#N/A	#N/A	#N/A	#N/A	0	0	1	1	0	0	0	0	0	0	0	0	0	0	0	0	0	0	0	0	0	0	0	0	0	0	0	0	0	0	0
275882	#N/A	#N/A	#N/A	#N/A	#N/A	#N/A	#N/A	#N/A	#N/A	#N/A	#N/A	#N/A	#N/A	#N/A	#N/A	#N/A	#N/A	#N/A	0	0	0	0	0	0	0	0	0	0	0	0	0	0	0	0	0	0	0	0	0	0	1	0	0	0	0	0	0	0	0
179513	#N/A	#N/A	#N/A	1	0	-0.96426	#N/A	#N/A	#N/A	14	0	-0.982467	#N/A	#N/A	#N/A	#N/A	#N/A	#N/A	0	9	5	3	0	1	7	8	1	3	0	0	2	0	5	8	0	0	0	0	0	0	5	0	4	4	0	0	0	1	0
269911	#N/A	#N/A	#N/A	#N/A	#N/A	#N/A	#N/A	#N/A	#N/A	#N/A	#N/A	#N/A	#N/A	#N/A	#N/A	#N/A	#N/A	#N/A	1	1	0	2	0	0	0	1	2	0	0	1	0	0	0	0	0	1	0	1	0	1	0	0	1	1	0	0	2	0	1
272701	#N/A	#N/A	#N/A	#N/A	#N/A	#N/A	#N/A	#N/A	#N/A	#N/A	#N/A	#N/A	#N/A	#N/A	#N/A	#N/A	#N/A	#N/A	0	0	0	0	0	0	0	1	0	0	0	0	0	0	0	0	0	0	0	0	0	0	0	0	0	0	0	0	0	0	0
265940	1	0	-0.121268	#N/A	#N/A	#N/A	#N/A	#N/A	#N/A	#N/A	#N/A	#N/A	#N/A	#N/A	#N/A	#N/A	#N/A	#N/A	0	0	0	1	2	0	0	1	1	0	0	0	1	0	1	0	1	1	2	5	1	1	2	3	1	0	0	0	2	0	1
4456142	#N/A	#N/A	#N/A	#N/A	#N/A	#N/A	#N/A	#N/A	#N/A	#N/A	#N/A	#N/A	#N/A	#N/A	#N/A	#N/A	#N/A	#N/A	0	0	0	0	0	0	0	0	0	0	0	0	0	0	0	0	0	0	0	1	0	0	0	0	0	0	0	0	0	0	0
274422	#N/A	#N/A	#N/A	#N/A	#N/A	#N/A	#N/A	#N/A	#N/A	#N/A	#N/A	#N/A	#N/A	#N/A	#N/A	#N/A	#N/A	#N/A	0	0	0	0	0	0	0	0	0	0	0	0	0	0	0	0	0	0	0	2	0	0	0	0	0	0	1	0	0	0	0
307802	#N/A	#N/A	#N/A	#N/A	#N/A	#N/A	#N/A	#N/A	#N/A	#N/A	#N/A	#N/A	#N/A	#N/A	#N/A	#N/A	#N/A	#N/A	0	0	2	0	0	0	0	0	0	0	0	0	0	0	0	1	0	0	0	0	0	0	1	0	0	0	0	0	1	0	0
270968	#N/A	#N/A	#N/A	#N/A	#N/A	#N/A	#N/A	#N/A	#N/A	#N/A	#N/A	#N/A	#N/A	#N/A	#N/A	#N/A	#N/A	#N/A	0	0	1	0	0	0	0	1	0	0	0	0	0	0	0	0	0	2	0	0	0	1	0	0	0	0	0	0	3	0	1
335521	#N/A	#N/A	#N/A	#N/A	#N/A	#N/A	#N/A	#N/A	#N/A	#N/A	#N/A	#N/A	#N/A	#N/A	#N/A	#N/A	#N/A	#N/A	0	0	0	0	0	0	0	1	0	0	0	0	0	0	0	0	1	0	0	0	0	0	0	0	0	0	0	0	0	0	0
349874	#N/A	#N/A	#N/A	#N/A	#N/A	#N/A	#N/A	#N/A	#N/A	#N/A	#N/A	#N/A	#N/A	#N/A	#N/A	#N/A	#N/A	#N/A	0	0	0	0	0	0	0	0	0	0	0	0	0	0	0	0	0	112	0	0	0	0	26	0	0	0	0	8	26	38	0
264093	#N/A	#N/A	#N/A	#N/A	#N/A	#N/A	#N/A	#N/A	#N/A	#N/A	#N/A	#N/A	#N/A	#N/A	#N/A	#N/A	#N/A	#N/A	0	0	0	0	0	0	0	0	0	0	0	0	0	0	0	0	0	1	0	0	0	0	0	0	0	0	0	0	0	0	0
575261	21	0	0	#N/A	#N/A	#N/A	7	0	1.92095	#N/A	#N/A	#N/A	27	0	-1.41421	11	0	1.04881	28	6	6	26	18	0	16	111	76	0	12	1	19	30	8	4	16	27	2	0	0	2	1	7	6	3	10	1	3	1	1
356148	#N/A	#N/A	#N/A	#N/A	#N/A	#N/A	33	0	0	10	0	-1	0	0	-0.201163	#N/A	#N/A	#N/A	12	7	1	4	0	2	2	2	1	12	1	10	4	2	8	1	3	1	1	2	0	2	2	2	1	0	3	3	0	6	7
768553	#N/A	#N/A	#N/A	#N/A	#N/A	#N/A	#N/A	#N/A	#N/A	#N/A	#N/A	#N/A	#N/A	#N/A	#N/A	#N/A	#N/A	#N/A	0	0	0	0	0	0	0	0	0	0	0	0	0	0	0	0	0	0	0	0	0	0	0	0	0	0	0	0	0	2	0
2198356	#N/A	#N/A	#N/A	#N/A	#N/A	#N/A	#N/A	#N/A	#N/A	#N/A	#N/A	#N/A	2	0	0.14834	#N/A	#N/A	#N/A	0	0	1	0	1	0	1	1	1	0	0	0	0	0	0	0	1	1	0	1	2	0	1	0	0	0	0	0	1	1	0
583572	#N/A	#N/A	#N/A	#N/A	#N/A	#N/A	#N/A	#N/A	#N/A	#N/A	#N/A	#N/A	#N/A	#N/A	#N/A	#N/A	#N/A	#N/A	0	0	0	0	0	0	0	0	0	0	0	0	0	0	0	0	0	0	0	0	0	0	0	0	0	0	0	0	0	0	0
310877	10	0.444444	0.408248	#N/A	#N/A	#N/A	11	0	1.73205	34	0	0	27	0	0.707107	11	0.625	0	86	87	15	247	43	85	37	31	79	25	8	117	112	122	21	187	289	491	115	103	14	121	226	55	487	111	73	46	62	44	128
2331530	#N/A	#N/A	#N/A	#N/A	#N/A	#N/A	#N/A	#N/A	#N/A	#N/A	#N/A	#N/A	#N/A	#N/A	#N/A	#N/A	#N/A	#N/A	0	0	0	0	0	0	0	0	0	0	0	0	0	0	0	0	0	0	0	0	0	0	1	0	0	0	0	0	0	0	0
177343	#N/A	#N/A	#N/A	#N/A	#N/A	#N/A	#N/A	#N/A	#N/A	#N/A	#N/A	#N/A	#N/A	#N/A	#N/A	#N/A	#N/A	#N/A	0	0	0	0	0	0	0	1	0	0	0	0	0	0	0	0	0	0	0	0	0	0	1	0	0	0	0	0	0	0	0
1108747	#N/A	#N/A	#N/A	#N/A	#N/A	#N/A	#N/A	#N/A	#N/A	#N/A	#N/A	#N/A	#N/A	#N/A	#N/A	2	0.152778	2.49392	207	0	0	0	48	7	0	13	49	0	0	0	21	0	0	0	0	0	0	1	8	0	91	0	150	178	5	0	3	0	56
1108745	#N/A	#N/A	#N/A	#N/A	#N/A	#N/A	#N/A	#N/A	#N/A	9	0	0	#N/A	#N/A	#N/A	#N/A	#N/A	#N/A	0	0	0	0	0	0	0	5	4	17	4	0	0	0	2	9	0	0	0	0	0	0	0	21	0	43	0	0	0	0	4
752584	#N/A	#N/A	#N/A	#N/A	#N/A	#N/A	#N/A	#N/A	#N/A	#N/A	#N/A	#N/A	#N/A	#N/A	#N/A	#N/A	#N/A	#N/A	0	0	0	0	0	0	0	2	0	0	0	2	0	0	0	0	0	0	0	0	0	0	0	0	0	0	0	0	0	0	0
797229	#N/A	#N/A	#N/A	#N/A	#N/A	#N/A	#N/A	#N/A	#N/A	#N/A	#N/A	#N/A	#N/A	#N/A	#N/A	#N/A	#N/A	#N/A	0	1	0	0	0	1	0	0	0	0	0	0	2	2	0	1	0	0	0	0	2	1	0	2	0	1	0	0	1	0	1
275061	#N/A	#N/A	#N/A	#N/A	#N/A	#N/A	#N/A	#N/A	#N/A	#N/A	#N/A	#N/A	#N/A	#N/A	#N/A	#N/A	#N/A	#N/A	0	0	1	0	54	0	0	5	11	0	0	0	40	6	0	0	0	0	32	0	0	0	113	0	0	0	1	0	0	0	0
466811	2	0	-0.84634	27	0	0	#N/A	#N/A	#N/A	#N/A	#N/A	#N/A	#N/A	#N/A	#N/A	5	0	-1.01414	5513	0	1	0	25	44	3	12	0	10	4	14	40	0	2	3	35	74	122	291	4	265	56	701	62	120	56	1	15	4	238
168541	#N/A	#N/A	#N/A	#N/A	#N/A	#N/A	#N/A	#N/A	#N/A	#N/A	#N/A	#N/A	#N/A	#N/A	#N/A	#N/A	#N/A	#N/A	0	0	0	0	0	0	0	0	0	0	0	0	0	0	0	0	0	0	0	0	0	0	0	0	0	0	0	0	0	0	0
275069	#N/A	#N/A	#N/A	#N/A	#N/A	#N/A	#N/A	#N/A	#N/A	#N/A	#N/A	#N/A	#N/A	#N/A	#N/A	#N/A	#N/A	#N/A	7	0	0	0	1	0	0	0	0	0	0	0	0	0	0	0	0	0	0	0	0	0	0	3	0	0	0	0	0	0	0
186711	13	0	-1.21475	7	0	-1.12744	5	0	-0.816428	4	0	-1.0335	#N/A	#N/A	#N/A	1	0	-1.18185	1	5	10	3	9	12	0	4	3	13	13	26	5	2	11	6	0	0	0	4	12	0	17	0	0	0	30	8	10	12	18
183545	#N/A	#N/A	#N/A	#N/A	#N/A	#N/A	#N/A	#N/A	#N/A	#N/A	#N/A	#N/A	#N/A	#N/A	#N/A	#N/A	#N/A	#N/A	0	0	1	1	0	0	0	0	0	0	0	0	0	0	0	0	1	0	0	0	1	0	0	0	0	1	0	0	0	0	0
191958	0	0	-0.271163	#N/A	#N/A	#N/A	#N/A	#N/A	#N/A	1	0.5	-1.17191	1	0	-1.05501	#N/A	#N/A	#N/A	0	1	0	4	0	1	0	2	1	0	0	1	0	0	3	2	1	2	1	2	0	1	0	0	2	0	0	0	0	0	0
212170	#N/A	#N/A	#N/A	#N/A	#N/A	#N/A	#N/A	#N/A	#N/A	#N/A	#N/A	#N/A	#N/A	#N/A	#N/A	#N/A	#N/A	#N/A	0	0	1	0	0	0	0	1	0	2	0	0	0	1	1	0	0	0	0	0	0	0	1	0	0	1	0	0	0	0	0
271762	#N/A	#N/A	#N/A	#N/A	#N/A	#N/A	#N/A	#N/A	#N/A	#N/A	#N/A	#N/A	#N/A	#N/A	#N/A	#N/A	#N/A	#N/A	0	0	0	0	0	0	0	1	0	0	0	0	0	0	0	0	0	1	0	0	0	0	0	0	0	0	1	1	0	0	0
352799	#N/A	#N/A	#N/A	#N/A	#N/A	#N/A	3	0	-0.960769	16	0	0	47	0	0	18	0	0	0	1	8	0	1	2	1	0	1	0	0	4	1	8	4	3	3	3	0	0	1	0	2	1	1	0	2	5	0	0	1
271766	#N/A	#N/A	#N/A	#N/A	#N/A	#N/A	#N/A	#N/A	#N/A	#N/A	#N/A	#N/A	10	0	-0.436648	#N/A	#N/A	#N/A	0	0	0	0	0	0	0	0	0	0	0	0	0	0	0	0	2	4	0	2	0	4	0	5	0	0	0	0	0	0	0
314406	#N/A	#N/A	#N/A	#N/A	#N/A	#N/A	#N/A	#N/A	#N/A	#N/A	#N/A	#N/A	#N/A	#N/A	#N/A	#N/A	#N/A	#N/A	0	0	0	0	0	3	0	6	0	0	0	0	0	0	0	0	0	0	2	0	1	0	0	0	4	0	0	0	0	0	0
4374853	2	0	-0.082169	#N/A	#N/A	#N/A	#N/A	#N/A	#N/A	#N/A	#N/A	#N/A	0	0	0.294727	#N/A	#N/A	#N/A	4	0	1	0	0	0	0	0	0	0	0	0	0	0	0	0	1	1	1	5	0	1	3	1	0	0	0	0	0	0	0
645742	#N/A	#N/A	#N/A	#N/A	#N/A	#N/A	#N/A	#N/A	#N/A	#N/A	#N/A	#N/A	#N/A	#N/A	#N/A	#N/A	#N/A	#N/A	0	0	1	0	0	0	0	0	0	0	0	0	0	0	0	0	0	0	0	0	0	0	0	0	0	0	0	0	0	0	0
421792	0	0.512397	2.44047	0	0.44898	1.06056	5	0.32	0.0507098	16	0	-1.73205	#N/A	#N/A	#N/A	#N/A	#N/A	#N/A	3997	1703	134	1510	524	518	0	2101	448	114	198	674	581	988	656	2312	3	1	0	1	0	0	0	0	0	0	0	0	0	0	0
183384	#N/A	#N/A	#N/A	0	0	0.556022	0	0	0.188445	6	0	0.837218	#N/A	#N/A	#N/A	#N/A	#N/A	#N/A	0	5	1	4	0	9	4	1	2	2	1	1	2	2	1	5	0	0	0	0	3	0	2	0	1	3	0	0	0	0	0
264785	#N/A	#N/A	#N/A	#N/A	#N/A	#N/A	#N/A	#N/A	#N/A	#N/A	#N/A	#N/A	22	0	-0.0696733	6	0.444444	0	2	0	0	2	0	1	0	0	2	0	2	1	0	0	4	0	0	4	1	2	0	0	0	1	0	1	2	1	0	1	0
2897325	#N/A	#N/A	#N/A	#N/A	#N/A	#N/A	#N/A	#N/A	#N/A	9	0	0	#N/A	#N/A	#N/A	1	0	0.824045	739	2063	414	3312	505	269	919	3661	2343	757	545	1306	736	549	5681	966	8202	5048	3229	5801	395	1588	4071	1453	2019	1152	1154	1177	2851	1538	5224
189840	#N/A	#N/A	#N/A	#N/A	#N/A	#N/A	#N/A	#N/A	#N/A	#N/A	#N/A	#N/A	#N/A	#N/A	#N/A	#N/A	#N/A	#N/A	0	0	0	0	0	0	1	0	0	0	0	0	0	0	0	0	0	0	0	0	0	0	0	0	0	0	0	0	0	0	1
182893	#N/A	#N/A	#N/A	#N/A	#N/A	#N/A	#N/A	#N/A	#N/A	#N/A	#N/A	#N/A	#N/A	#N/A	#N/A	#N/A	#N/A	#N/A	0	0	0	1	0	0	0	0	0	0	0	0	0	0	2	3	0	0	0	0	0	0	0	0	0	0	0	0	0	0	0
258849	17	0	0	20	0	0	0	0.56	0.188445	0	0	-0.341328	#N/A	#N/A	#N/A	#N/A	#N/A	#N/A	1	0	1	0	3	2	597	3135	1	2	5	1199	3	2	8	4	2	0	1	3	4	1	3	0	2	4	1	3	5	6	1
184381	#N/A	#N/A	#N/A	#N/A	#N/A	#N/A	3	0	-0.160128	2	0	-0.78223	#N/A	#N/A	#N/A	#N/A	#N/A	#N/A	0	95	9	7	2	0	0	37	19	77	20	217	0	8	34	16	0	0	0	0	0	0	0	0	0	0	0	0	0	0	0
233411	#N/A	#N/A	#N/A	#N/A	#N/A	#N/A	#N/A	#N/A	#N/A	#N/A	#N/A	#N/A	#N/A	#N/A	#N/A	#N/A	#N/A	#N/A	0	1	4	1	5	1	0	0	1	2	0	0	1	0	0	1	0	0	0	0	0	0	0	0	0	0	1	0	0	0	1
184387	#N/A	#N/A	#N/A	#N/A	#N/A	#N/A	#N/A	#N/A	#N/A	#N/A	#N/A	#N/A	#N/A	#N/A	#N/A	#N/A	#N/A	#N/A	0	0	0	0	0	0	0	0	0	0	1	0	0	0	0	0	0	0	0	0	0	0	0	0	0	0	0	0	0	0	0
273724	#N/A	#N/A	#N/A	#N/A	#N/A	#N/A	#N/A	#N/A	#N/A	#N/A	#N/A	#N/A	#N/A	#N/A	#N/A	#N/A	#N/A	#N/A	0	0	0	0	0	0	0	1	0	1	0	0	0	0	1	0	0	2	0	0	0	0	0	0	0	0	0	0	0	0	0
263252	0	0	-0.813489	5	0.5	-1.08012	26	0	0	#N/A	#N/A	#N/A	13	0	-0.590511	4	0.375	-0.317982	1	5	1	5	3	6	1	5	4	14	0	1	2	1	1	9	4	6	5	11	3	6	4	3	13	8	8	0	5	3	6
259511	#N/A	#N/A	#N/A	#N/A	#N/A	#N/A	#N/A	#N/A	#N/A	#N/A	#N/A	#N/A	#N/A	#N/A	#N/A	#N/A	#N/A	#N/A	0	0	0	0	0	0	0	0	0	0	0	0	0	0	0	0	0	1	0	0	0	0	0	0	0	0	0	0	0	0	0
818838	#N/A	#N/A	#N/A	#N/A	#N/A	#N/A	#N/A	#N/A	#N/A	#N/A	#N/A	#N/A	#N/A	#N/A	#N/A	#N/A	#N/A	#N/A	0	0	0	0	0	0	0	1	0	0	0	0	0	0	0	0	0	0	0	0	0	0	0	0	0	0	0	0	0	0	0
322059	#N/A	#N/A	#N/A	#N/A	#N/A	#N/A	#N/A	#N/A	#N/A	#N/A	#N/A	#N/A	#N/A	#N/A	#N/A	#N/A	#N/A	#N/A	0	0	0	0	0	0	0	0	0	0	0	0	0	0	0	1	0	1	0	0	0	0	0	0	0	0	0	0	0	0	0
190971	0	0	-0.271163	#N/A	#N/A	#N/A	30	0	0	#N/A	#N/A	#N/A	#N/A	#N/A	#N/A	#N/A	#N/A	#N/A	6	3	0	1	1	0	7	0	0	0	0	0	1	0	0	0	1	0	0	0	0	1	0	1	0	0	5	4	0	0	0
36255	#N/A	#N/A	#N/A	#N/A	#N/A	#N/A	#N/A	#N/A	#N/A	#N/A	#N/A	#N/A	#N/A	#N/A	#N/A	#N/A	#N/A	#N/A	0	0	0	0	0	0	0	0	0	0	0	0	0	0	0	0	0	0	0	0	0	0	0	0	0	0	0	0	0	0	1
206633	8	0.375	0.0971795	11	0	-1.04083	3	0	0.640513	14	0	-0.982467	0	0.277778	0.294727	4	0	-0.317982	7	1	1	1	1	5	2	10	3	1	0	3	2	0	0	0	8	6	2	3	0	1	1	1	3	5	2	0	1	0	1
437137	31	0	0	16	0	-0.57735	1	0	-0.343203	#N/A	#N/A	#N/A	#N/A	#N/A	#N/A	#N/A	#N/A	#N/A	185	1	147	240	254	18	2709	880	470	1118	60	2172	40	6	663	21	200	69	302	862	518	514	426	61	2402	181	603	93	172	693	489
3694599	#N/A	#N/A	#N/A	#N/A	#N/A	#N/A	#N/A	#N/A	#N/A	#N/A	#N/A	#N/A	#N/A	#N/A	#N/A	#N/A	#N/A	#N/A	0	0	0	0	0	0	0	0	0	0	0	0	0	0	1	0	0	0	0	0	0	0	0	0	0	0	0	0	0	0	0
107044	#N/A	#N/A	#N/A	6	0.444444	0	3	0	-0.160128	17	0	2.2188	8	0	-1.66667	34	0	0	7	11	14	10	8	14	6	3	12	14	11	5	16	8	3	9	7	6	4	2	1	7	6	3	3	3	11	10	6	7	4
338796	18	0	0	35	0	0	22	0	0	#N/A	#N/A	#N/A	#N/A	#N/A	#N/A	7	0	0	20	12	8	15	35	17	20	15	25	7	48	12	35	30	29	21	90	35	101	31	21	39	58	8	36	18	19	31	30	21	54
370077	#N/A	#N/A	#N/A	#N/A	#N/A	#N/A	#N/A	#N/A	#N/A	#N/A	#N/A	#N/A	#N/A	#N/A	#N/A	#N/A	#N/A	#N/A	0	0	0	0	0	0	0	0	0	0	0	0	0	0	0	0	0	0	1	0	0	0	1	0	0	0	0	0	0	0	0
267847	#N/A	#N/A	#N/A	#N/A	#N/A	#N/A	#N/A	#N/A	#N/A	#N/A	#N/A	#N/A	13	0	-0.590511	#N/A	#N/A	#N/A	0	0	0	0	0	0	0	2	0	1	0	0	0	0	0	0	0	7	1	4	0	1	3	0	0	0	0	0	0	0	0
186406	#N/A	#N/A	#N/A	#N/A	#N/A	#N/A	#N/A	#N/A	#N/A	#N/A	#N/A	#N/A	7	0	-0.207825	#N/A	#N/A	#N/A	3	1	0	0	1	0	0	0	0	1	0	0	0	0	0	1	1	0	2	2	1	0	1	1	1	0	0	1	3	0	0
356073	#N/A	#N/A	#N/A	#N/A	#N/A	#N/A	#N/A	#N/A	#N/A	#N/A	#N/A	#N/A	#N/A	#N/A	#N/A	#N/A	#N/A	#N/A	1	0	0	0	1	0	0	0	0	0	0	0	0	0	1	0	0	1	0	0	0	0	0	0	1	0	0	0	0	0	0
267335	#N/A	#N/A	#N/A	#N/A	#N/A	#N/A	#N/A	#N/A	#N/A	#N/A	#N/A	#N/A	#N/A	#N/A	#N/A	#N/A	#N/A	#N/A	0	0	0	0	0	0	0	3	1	0	0	0	0	0	0	0	1	1	0	0	0	0	0	0	0	1	0	0	0	0	0
270480	#N/A	#N/A	#N/A	#N/A	#N/A	#N/A	#N/A	#N/A	#N/A	#N/A	#N/A	#N/A	#N/A	#N/A	#N/A	#N/A	#N/A	#N/A	1	0	0	0	0	0	0	0	0	0	0	0	0	0	0	0	0	0	0	0	0	1	0	0	0	0	0	0	0	0	0
4428949	#N/A	#N/A	#N/A	#N/A	#N/A	#N/A	#N/A	#N/A	#N/A	#N/A	#N/A	#N/A	#N/A	#N/A	#N/A	#N/A	#N/A	#N/A	0	0	1	0	0	0	0	0	0	0	0	0	0	0	0	0	0	0	0	0	0	0	0	0	0	0	0	0	0	0	0
182632	#N/A	#N/A	#N/A	#N/A	#N/A	#N/A	#N/A	#N/A	#N/A	#N/A	#N/A	#N/A	#N/A	#N/A	#N/A	#N/A	#N/A	#N/A	0	0	0	0	0	0	0	0	0	0	0	0	0	0	0	0	0	0	0	0	0	0	0	1	0	0	0	0	0	0	0
339351	12	0.21875	1.57425	11	0	-1.04083	8	0	-0.612628	#N/A	#N/A	#N/A	0	0.32	0.0467821	10	0	-1.11803	1092	0	0	675	1	1	27	329	434	0	0	296	0	2	0	0	616	596	882	1693	0	526	1097	95	659	344	7	0	543	0	737
830189	#N/A	#N/A	#N/A	#N/A	#N/A	#N/A	#N/A	#N/A	#N/A	#N/A	#N/A	#N/A	#N/A	#N/A	#N/A	#N/A	#N/A	#N/A	0	0	0	0	0	0	0	17	0	0	0	0	1	2	0	0	0	0	0	0	0	0	0	0	0	0	0	0	0	1	0
319219	#N/A	#N/A	#N/A	#N/A	#N/A	#N/A	#N/A	#N/A	#N/A	#N/A	#N/A	#N/A	#N/A	#N/A	#N/A	#N/A	#N/A	#N/A	0	0	0	0	0	0	0	0	0	1	0	0	0	0	0	0	0	0	0	0	0	0	0	0	0	0	0	0	0	0	0
232900	#N/A	#N/A	#N/A	#N/A	#N/A	#N/A	#N/A	#N/A	#N/A	#N/A	#N/A	#N/A	#N/A	#N/A	#N/A	#N/A	#N/A	#N/A	0	0	0	0	0	0	0	0	0	1	0	0	0	0	0	0	0	0	0	0	0	0	0	0	0	0	0	0	0	0	0
174960	#N/A	#N/A	#N/A	#N/A	#N/A	#N/A	#N/A	#N/A	#N/A	#N/A	#N/A	#N/A	#N/A	#N/A	#N/A	#N/A	#N/A	#N/A	0	0	0	0	0	0	0	0	0	0	0	0	0	0	0	0	0	0	0	1	0	0	0	0	0	0	0	0	0	0	0
267689	12	0	-0.193329	#N/A	#N/A	#N/A	8	0	-0.612628	13	0	-0.57735	#N/A	#N/A	#N/A	8	0	0.459279	3	0	0	3	1	5	2	0	0	0	5	0	1	3	2	3	2	1	3	2	2	4	7	1	2	1	0	1	1	2	5
177269	#N/A	#N/A	#N/A	#N/A	#N/A	#N/A	#N/A	#N/A	#N/A	#N/A	#N/A	#N/A	#N/A	#N/A	#N/A	#N/A	#N/A	#N/A	0	0	0	0	0	0	0	0	0	0	0	0	0	0	0	0	0	1	1	1	0	0	0	0	1	0	1	0	0	0	0
351309	2	0	-0.082169	5	0	0	1	0.21875	1.68333	#N/A	#N/A	#N/A	22	0	0.557386	2	0	-0.015587	4	0	1	3	2	129	0	9707	1802	2666	127	2310	2	0	21	2009	13	9931	3685	14699	830	1309	3090	561	13848	7471	239	3	91	180	239
334267	#N/A	#N/A	#N/A	#N/A	#N/A	#N/A	#N/A	#N/A	#N/A	#N/A	#N/A	#N/A	#N/A	#N/A	#N/A	#N/A	#N/A	#N/A	0	0	0	0	0	0	0	0	0	0	1	0	0	0	0	0	0	0	0	1	0	0	0	0	1	0	0	0	0	0	2
308055	#N/A	#N/A	#N/A	#N/A	#N/A	#N/A	#N/A	#N/A	#N/A	#N/A	#N/A	#N/A	#N/A	#N/A	#N/A	#N/A	#N/A	#N/A	0	0	0	0	0	0	0	0	0	0	0	0	0	0	0	0	0	0	0	0	0	0	0	0	0	0	0	0	1	0	0
194858	#N/A	#N/A	#N/A	#N/A	#N/A	#N/A	#N/A	#N/A	#N/A	#N/A	#N/A	#N/A	#N/A	#N/A	#N/A	#N/A	#N/A	#N/A	1	0	0	0	0	0	0	0	0	0	0	1	0	0	0	0	0	0	0	0	0	0	0	0	0	0	0	0	0	0	0
207340	#N/A	#N/A	#N/A	#N/A	#N/A	#N/A	#N/A	#N/A	#N/A	#N/A	#N/A	#N/A	#N/A	#N/A	#N/A	#N/A	#N/A	#N/A	0	0	0	0	0	0	0	2	2	3	0	0	0	0	0	2	0	0	0	0	0	0	0	4	0	8	0	0	0	0	1
194692	#N/A	#N/A	#N/A	#N/A	#N/A	#N/A	#N/A	#N/A	#N/A	#N/A	#N/A	#N/A	#N/A	#N/A	#N/A	#N/A	#N/A	#N/A	0	0	0	0	0	0	0	0	0	0	0	0	0	0	0	0	0	0	0	0	0	0	0	0	0	1	0	0	0	0	0
406247	2	0.32	-0.082169	7	0.5	-1.12744	#N/A	#N/A	#N/A	2	0	0.284447	13	0.375	0.0536828	33	0	0	5	0	0	0	0	1	0	82	12	23	2	13	0	0	75	11	0	91	38	146	4	12	29	5	112	53	4	1	3	3049	9142
1039477	#N/A	#N/A	#N/A	#N/A	#N/A	#N/A	#N/A	#N/A	#N/A	#N/A	#N/A	#N/A	#N/A	#N/A	#N/A	#N/A	#N/A	#N/A	1	0	0	0	0	0	0	0	0	0	0	0	0	0	0	0	0	0	0	0	0	0	0	0	0	0	0	0	0	0	0
266621	#N/A	#N/A	#N/A	#N/A	#N/A	#N/A	#N/A	#N/A	#N/A	#N/A	#N/A	#N/A	#N/A	#N/A	#N/A	#N/A	#N/A	#N/A	0	0	0	0	0	0	0	0	1	0	0	0	1	1	0	0	0	0	0	0	1	1	0	0	0	0	0	0	0	0	0
180235	#N/A	#N/A	#N/A	1	0.408163	1.23129	#N/A	#N/A	#N/A	29	0	0	6	0	-0.493865	2	0	-1.09109	0	0	0	40	42	25	0	0	6	4	5	23	0	0	1	0	74	1	8	0	0	0	0	81	0	0	0	0	58	19	0
259884	0	0.444444	-0.271163	#N/A	#N/A	#N/A	#N/A	#N/A	#N/A	#N/A	#N/A	#N/A	21	0.46875	1.14905	#N/A	#N/A	#N/A	2	1	0	0	0	0	0	4	1	0	0	1	1	0	0	0	1	2	1	1	0	1	2	0	0	0	0	0	4	0	2
287507	#N/A	#N/A	#N/A	#N/A	#N/A	#N/A	#N/A	#N/A	#N/A	#N/A	#N/A	#N/A	#N/A	#N/A	#N/A	#N/A	#N/A	#N/A	0	0	0	0	0	0	0	0	0	0	0	0	0	0	183	0	0	0	64	0	0	0	0	0	0	77	1	0	1	0	2
846127	#N/A	#N/A	#N/A	#N/A	#N/A	#N/A	#N/A	#N/A	#N/A	#N/A	#N/A	#N/A	#N/A	#N/A	#N/A	#N/A	#N/A	#N/A	0	0	0	0	0	0	0	0	0	10	0	0	0	9	0	0	0	0	0	0	0	0	0	0	0	0	1	0	0	0	0
341913	#N/A	#N/A	#N/A	2	0	0.849706	19	0	-1	#N/A	#N/A	#N/A	24	0	-0.707107	5	0	0.26688	2	0	1	0	0	1	2	0	0	0	1	1	0	2	1	2	2	2	0	1	1	0	1	1	1	0	0	0	2	2	3
267536	#N/A	#N/A	#N/A	#N/A	#N/A	#N/A	#N/A	#N/A	#N/A	#N/A	#N/A	#N/A	#N/A	#N/A	#N/A	16	0	1	1	0	0	0	4	0	0	0	1	0	0	0	0	0	1	0	2	0	0	6	0	0	0	0	0	1	1	0	1	1	1
327739	#N/A	#N/A	#N/A	#N/A	#N/A	#N/A	#N/A	#N/A	#N/A	#N/A	#N/A	#N/A	#N/A	#N/A	#N/A	#N/A	#N/A	#N/A	0	0	0	0	0	0	0	0	0	0	0	0	0	0	0	0	0	0	0	0	0	0	0	0	1	0	0	0	0	0	0
189024	#N/A	#N/A	#N/A	#N/A	#N/A	#N/A	#N/A	#N/A	#N/A	#N/A	#N/A	#N/A	#N/A	#N/A	#N/A	#N/A	#N/A	#N/A	0	0	0	0	5	1	0	0	0	4	0	0	0	4	0	0	0	0	0	0	0	0	0	2	0	0	0	0	0	0	0
839598	5	0.375	0.752773	#N/A	#N/A	#N/A	6	0.444444	4.46378	#N/A	#N/A	#N/A	0	0	0.294727	#N/A	#N/A	#N/A	1	1	1	1	1	0	3	0	0	0	0	0	2	0	2	8	2	11	3	5	0	1	3	1	1	0	0	0	2	0	0
263815	#N/A	#N/A	#N/A	#N/A	#N/A	#N/A	#N/A	#N/A	#N/A	#N/A	#N/A	#N/A	#N/A	#N/A	#N/A	#N/A	#N/A	#N/A	0	0	0	0	0	1	0	0	0	1	0	0	0	0	0	0	0	0	0	1	0	0	0	0	0	0	0	1	0	0	0
344394	#N/A	#N/A	#N/A	#N/A	#N/A	#N/A	#N/A	#N/A	#N/A	#N/A	#N/A	#N/A	#N/A	#N/A	#N/A	#N/A	#N/A	#N/A	0	0	0	0	0	0	0	0	0	0	0	0	0	0	0	0	0	0	0	2	0	0	0	0	0	0	0	0	0	0	0
352207	#N/A	#N/A	#N/A	#N/A	#N/A	#N/A	#N/A	#N/A	#N/A	#N/A	#N/A	#N/A	#N/A	#N/A	#N/A	#N/A	#N/A	#N/A	0	1	0	0	0	0	0	0	0	0	0	0	0	0	0	0	0	0	0	0	0	0	0	0	1	0	0	0	0	0	0
276663	#N/A	#N/A	#N/A	#N/A	#N/A	#N/A	#N/A	#N/A	#N/A	#N/A	#N/A	#N/A	#N/A	#N/A	#N/A	#N/A	#N/A	#N/A	0	0	0	0	0	0	0	0	0	0	0	0	0	0	0	0	0	0	0	0	0	0	0	0	0	1	0	0	0	0	0
207288	#N/A	#N/A	#N/A	#N/A	#N/A	#N/A	#N/A	#N/A	#N/A	#N/A	#N/A	#N/A	#N/A	#N/A	#N/A	#N/A	#N/A	#N/A	0	0	0	1	0	0	0	0	0	0	0	0	0	0	0	0	0	0	0	0	0	0	0	0	0	0	1	0	0	0	0
839200	#N/A	#N/A	#N/A	#N/A	#N/A	#N/A	#N/A	#N/A	#N/A	14	0	0.568796	#N/A	#N/A	#N/A	#N/A	#N/A	#N/A	0	177	828	0	77	0	0	0	0	4	49	0	0	77	33	404	0	0	0	0	0	0	9	0	0	0	0	0	0	0	0
324884	#N/A	#N/A	#N/A	#N/A	#N/A	#N/A	#N/A	#N/A	#N/A	#N/A	#N/A	#N/A	#N/A	#N/A	#N/A	#N/A	#N/A	#N/A	0	1	1	1	0	0	0	0	0	0	0	0	0	1	0	0	0	0	0	1	0	0	0	0	1	0	0	0	0	0	0
260410	0	0	0.271163	0	0	-0.453055	#N/A	#N/A	#N/A	20	0	1.75	1	0	0.725319	14	0	-1.21395	210	38	24	341	30	49	46	35	85	74	17	3	37	13	30	45	356	354	186	323	13	296	201	280	189	118	74	64	164	71	113
520931	8	0.272189	3.46607	#N/A	#N/A	#N/A	5	0	-0.816428	#N/A	#N/A	#N/A	0	0	1.53445	#N/A	#N/A	#N/A	1422	962	276	972	1443	471	790	1629	873	334	1298	626	1317	586	2043	886	2754	1771	3338	1681	300	974	1801	735	1849	1074	594	668	1360	738	2974
214360	#N/A	#N/A	#N/A	#N/A	#N/A	#N/A	7	0	0.134466	22	0	0	#N/A	#N/A	#N/A	3	0.5	-0.777463	3	4	7	4	7	0	5	5	3	2	1	3	1	3	7	7	5	4	0	9	4	2	4	5	5	4	6	2	11	0	2
564140	#N/A	#N/A	#N/A	#N/A	#N/A	#N/A	1	0	-1.35647	15	0	-0.0481683	58	0	0	6	0	0.904534	0	2	1	0	0	1	1	1	0	0	0	1	0	2	1	2	2	0	0	2	1	1	5	1	0	1	4	0	0	4	0
348398	#N/A	#N/A	#N/A	#N/A	#N/A	#N/A	#N/A	#N/A	#N/A	#N/A	#N/A	#N/A	#N/A	#N/A	#N/A	#N/A	#N/A	#N/A	0	0	1	0	0	0	0	1	0	1	0	0	0	0	0	0	0	307	0	0	0	0	8	0	0	0	0	6	41	0	0
2808643	#N/A	#N/A	#N/A	#N/A	#N/A	#N/A	#N/A	#N/A	#N/A	#N/A	#N/A	#N/A	#N/A	#N/A	#N/A	#N/A	#N/A	#N/A	0	0	0	20	1	0	0	0	2	0	0	0	0	0	10	0	0	0	0	0	0	0	4	0	0	0	0	0	0	0	0
110221	#N/A	#N/A	#N/A	#N/A	#N/A	#N/A	#N/A	#N/A	#N/A	#N/A	#N/A	#N/A	#N/A	#N/A	#N/A	#N/A	#N/A	#N/A	0	0	0	0	0	0	0	0	0	0	0	0	0	0	0	0	0	0	1	0	0	0	0	0	0	0	0	0	0	0	0
340650	14	0	-0.866025	2	0	-0.0894427	2	0.375	0.590671	#N/A	#N/A	#N/A	#N/A	#N/A	#N/A	22	0	0	6	0	16	10	11	2	0	11	11	3	0	1	0	2	7	0	1	0	1	1	1	8	2	15	0	10	0	1	1	2	10
1112139	#N/A	#N/A	#N/A	#N/A	#N/A	#N/A	#N/A	#N/A	#N/A	#N/A	#N/A	#N/A	42	0	0	#N/A	#N/A	#N/A	0	0	0	0	0	0	0	0	0	1	0	0	0	0	0	0	1	5	0	327	1	1	0	8	3	8	0	0	0	0	50
262677	1	0	-0.848875	8	0.32	1.20167	0	0	-1.84676	2	0	0.284447	5	0	-0.202113	2	0	-0.732589	39	71	8	0	56	23	0	86	45	12	28	45	0	36	158	56	78	23	117	25	2	40	89	41	90	26	2	0	33	4	189
317653	#N/A	#N/A	#N/A	24	0	0	6	0	-1.00207	3	0	-0.910752	13	0	-0.590511	4	0.56	-0.317982	7	3	33	55	18	10	2	48	39	6	2	4	15	0	30	19	0	29	5	25	0	2	3	0	5	14	1	0	33	0	1
192684	#N/A	#N/A	#N/A	#N/A	#N/A	#N/A	36	0	0	#N/A	#N/A	#N/A	4	0	0.5547	41	0	0	200	206	1282	265	737	642	461	1252	670	251	407	298	1282	447	308	383	848	913	493	1058	1279	395	1339	4	506	1169	727	334	196	574	520
353820	#N/A	#N/A	#N/A	#N/A	#N/A	#N/A	#N/A	#N/A	#N/A	#N/A	#N/A	#N/A	#N/A	#N/A	#N/A	#N/A	#N/A	#N/A	0	0	0	0	0	0	0	0	1	0	0	0	0	0	0	0	0	0	0	0	0	0	0	0	0	0	0	0	0	0	0
231028	#N/A	#N/A	#N/A	#N/A	#N/A	#N/A	#N/A	#N/A	#N/A	#N/A	#N/A	#N/A	#N/A	#N/A	#N/A	#N/A	#N/A	#N/A	1	0	0	0	0	0	0	0	0	0	0	0	0	0	2	1	0	0	1	0	0	0	0	0	0	2	0	0	0	0	1
276802	#N/A	#N/A	#N/A	#N/A	#N/A	#N/A	#N/A	#N/A	#N/A	#N/A	#N/A	#N/A	#N/A	#N/A	#N/A	#N/A	#N/A	#N/A	0	0	0	0	0	0	0	0	0	0	0	0	0	0	0	0	0	0	1	0	0	0	0	0	0	0	0	0	0	0	0
261414	#N/A	#N/A	#N/A	#N/A	#N/A	#N/A	#N/A	#N/A	#N/A	#N/A	#N/A	#N/A	#N/A	#N/A	#N/A	#N/A	#N/A	#N/A	0	0	0	0	0	0	0	0	0	0	0	0	0	0	0	0	0	1	0	0	0	0	1	1	0	0	0	0	0	0	0
640999	#N/A	#N/A	#N/A	#N/A	#N/A	#N/A	#N/A	#N/A	#N/A	#N/A	#N/A	#N/A	#N/A	#N/A	#N/A	#N/A	#N/A	#N/A	1	0	0	0	0	0	0	0	0	0	0	0	0	0	0	0	0	0	0	0	0	0	0	0	0	0	0	0	0	0	0
314374	#N/A	#N/A	#N/A	#N/A	#N/A	#N/A	#N/A	#N/A	#N/A	#N/A	#N/A	#N/A	#N/A	#N/A	#N/A	#N/A	#N/A	#N/A	1	0	0	0	0	0	0	0	0	0	0	1	0	0	0	0	0	1	0	0	0	0	0	0	1	0	0	0	0	0	0
308546	#N/A	#N/A	#N/A	#N/A	#N/A	#N/A	#N/A	#N/A	#N/A	#N/A	#N/A	#N/A	#N/A	#N/A	#N/A	#N/A	#N/A	#N/A	0	0	0	0	0	0	0	1	0	0	0	0	0	0	0	0	0	0	0	0	0	0	0	0	0	0	0	0	0	0	0
328428	#N/A	#N/A	#N/A	#N/A	#N/A	#N/A	#N/A	#N/A	#N/A	#N/A	#N/A	#N/A	#N/A	#N/A	#N/A	#N/A	#N/A	#N/A	0	0	0	0	0	0	0	0	0	0	0	1	0	0	0	0	0	0	0	0	0	0	0	0	0	0	0	0	0	0	0
276484	#N/A	#N/A	#N/A	#N/A	#N/A	#N/A	#N/A	#N/A	#N/A	#N/A	#N/A	#N/A	#N/A	#N/A	#N/A	#N/A	#N/A	#N/A	0	0	0	0	0	0	0	0	0	0	0	0	0	0	0	0	0	0	0	1	0	0	0	0	0	0	0	0	0	1	0
261894	#N/A	#N/A	#N/A	#N/A	#N/A	#N/A	#N/A	#N/A	#N/A	#N/A	#N/A	#N/A	#N/A	#N/A	#N/A	#N/A	#N/A	#N/A	0	0	0	0	0	1	0	0	0	0	0	0	0	0	0	0	2	0	0	0	0	1	0	0	0	0	0	0	0	0	0
4202174	#N/A	#N/A	#N/A	#N/A	#N/A	#N/A	#N/A	#N/A	#N/A	#N/A	#N/A	#N/A	#N/A	#N/A	#N/A	#N/A	#N/A	#N/A	0	0	0	0	0	0	0	0	0	0	0	1	0	0	0	0	0	0	0	0	0	0	0	0	0	0	0	0	0	0	0
270391	8	0	-0.323932	#N/A	#N/A	#N/A	5	0	-0.816428	1	0	-1.17191	12	0	0.312348	9	0	1.85934	4016	2883	405	4178	3660	5741	240	680	2291	3153	2809	183	8697	1869	4248	3187	9161	7921	6390	1433	881	3783	7181	4248	7447	4016	2708	1001	5376	1191	7717
191558	#N/A	#N/A	#N/A	#N/A	#N/A	#N/A	#N/A	#N/A	#N/A	#N/A	#N/A	#N/A	#N/A	#N/A	#N/A	#N/A	#N/A	#N/A	0	0	0	0	0	0	0	0	0	0	0	0	0	0	0	0	0	0	0	0	0	2	0	0	0	0	0	1	1	0	0
348642	#N/A	#N/A	#N/A	#N/A	#N/A	#N/A	#N/A	#N/A	#N/A	#N/A	#N/A	#N/A	#N/A	#N/A	#N/A	#N/A	#N/A	#N/A	0	0	0	0	0	0	0	0	0	0	0	0	0	0	0	0	0	0	0	0	0	2	0	0	0	0	0	1	0	0	0
372348	#N/A	#N/A	#N/A	#N/A	#N/A	#N/A	#N/A	#N/A	#N/A	#N/A	#N/A	#N/A	#N/A	#N/A	#N/A	#N/A	#N/A	#N/A	0	0	0	0	0	0	0	0	0	4	0	0	0	0	0	0	0	0	0	0	0	0	0	0	0	0	0	0	0	0	0
192598	#N/A	#N/A	#N/A	#N/A	#N/A	#N/A	#N/A	#N/A	#N/A	#N/A	#N/A	#N/A	26	0	-0.632456	#N/A	#N/A	#N/A	3	1	0	0	0	0	0	0	1	0	0	0	0	1	0	0	1	6	0	1	0	0	0	1	1	0	0	0	2	0	0
261097	2	0	1.95562	#N/A	#N/A	#N/A	3	0.5	-0.960769	#N/A	#N/A	#N/A	#N/A	#N/A	#N/A	#N/A	#N/A	#N/A	7	114	95	27	32	8	38	100	0	11	0	0	0	0	44	84	0	0	0	0	0	59	0	0	0	0	0	0	0	0	0
198583	#N/A	#N/A	#N/A	#N/A	#N/A	#N/A	#N/A	#N/A	#N/A	#N/A	#N/A	#N/A	#N/A	#N/A	#N/A	#N/A	#N/A	#N/A	0	0	2	0	0	0	0	0	1	1	0	0	0	0	0	0	0	0	0	0	0	0	0	1	0	0	0	0	0	0	0
4343528	20	0	0	2	0	0.849706	11	0.444444	0	1	0	0.82891	14	0	0.267261	#N/A	#N/A	#N/A	1	1	0	79	0	1	0	0	2	0	128	0	1	2	1	1	16	0	528	171	1	0	2	124	0	1	0	1	1	0	7
1058950	#N/A	#N/A	#N/A	#N/A	#N/A	#N/A	#N/A	#N/A	#N/A	#N/A	#N/A	#N/A	#N/A	#N/A	#N/A	#N/A	#N/A	#N/A	0	0	0	0	0	0	0	0	0	0	0	0	0	0	0	0	0	0	0	0	0	0	0	0	0	0	0	0	0	0	1
4440624	#N/A	#N/A	#N/A	#N/A	#N/A	#N/A	#N/A	#N/A	#N/A	#N/A	#N/A	#N/A	#N/A	#N/A	#N/A	#N/A	#N/A	#N/A	0	0	0	0	0	0	0	0	0	0	0	0	0	0	0	0	0	0	0	0	0	0	0	0	0	0	0	0	0	0	0
260752	#N/A	#N/A	#N/A	#N/A	#N/A	#N/A	#N/A	#N/A	#N/A	#N/A	#N/A	#N/A	#N/A	#N/A	#N/A	#N/A	#N/A	#N/A	0	0	0	0	0	0	0	0	0	0	0	0	0	0	0	0	0	21	56	0	0	0	0	0	0	0	0	0	0	0	1
4365130	#N/A	#N/A	#N/A	#N/A	#N/A	#N/A	2	0	-0.281272	29	0	0	4	0	-1.21341	12	0	-0.693375	5	7	6	3	3	1	2	5	2	2	1	10	8	11	1	4	10	7	12	11	14	8	28	7	0	16	26	14	11	21	0
4460602	#N/A	#N/A	#N/A	#N/A	#N/A	#N/A	#N/A	#N/A	#N/A	#N/A	#N/A	#N/A	#N/A	#N/A	#N/A	#N/A	#N/A	#N/A	0	0	0	0	0	0	0	0	0	0	0	0	0	0	0	0	1	0	0	0	0	0	0	0	0	0	0	0	0	0	0
260753	#N/A	#N/A	#N/A	#N/A	#N/A	#N/A	#N/A	#N/A	#N/A	#N/A	#N/A	#N/A	#N/A	#N/A	#N/A	#N/A	#N/A	#N/A	0	0	0	0	0	0	0	0	0	0	0	0	1	0	0	0	0	0	1	0	0	0	0	0	0	0	0	0	0	0	0
320141	#N/A	#N/A	#N/A	#N/A	#N/A	#N/A	#N/A	#N/A	#N/A	#N/A	#N/A	#N/A	#N/A	#N/A	#N/A	#N/A	#N/A	#N/A	0	0	0	0	0	0	0	0	0	0	0	0	0	0	0	0	0	1	0	0	0	0	1	0	0	0	0	1	0	0	2
2564646	#N/A	#N/A	#N/A	#N/A	#N/A	#N/A	#N/A	#N/A	#N/A	#N/A	#N/A	#N/A	#N/A	#N/A	#N/A	#N/A	#N/A	#N/A	0	0	0	0	0	0	0	0	0	0	2	0	0	0	0	0	0	2	0	0	0	0	1	0	0	0	0	0	0	0	0
4399495	4	0	-0.66601	0	0	-0.453055	6	0.5	-1.00207	15	0	-0.626188	#N/A	#N/A	#N/A	#N/A	#N/A	#N/A	3	3	2	2	4	0	0	4	0	1	3	3	0	1	13	4	2	5	2	1	1	0	0	0	0	0	0	0	4	1	2
265576	#N/A	#N/A	#N/A	#N/A	#N/A	#N/A	#N/A	#N/A	#N/A	#N/A	#N/A	#N/A	#N/A	#N/A	#N/A	#N/A	#N/A	#N/A	0	0	0	1	0	0	0	0	1	0	0	0	0	0	0	0	1	0	0	0	0	0	0	0	0	0	0	0	0	0	0
321495	#N/A	#N/A	#N/A	#N/A	#N/A	#N/A	#N/A	#N/A	#N/A	#N/A	#N/A	#N/A	#N/A	#N/A	#N/A	#N/A	#N/A	#N/A	0	0	0	0	1	1	0	0	0	0	1	0	0	0	0	0	0	0	0	0	0	0	0	0	0	0	0	0	0	1	0
265570	#N/A	#N/A	#N/A	#N/A	#N/A	#N/A	#N/A	#N/A	#N/A	#N/A	#N/A	#N/A	#N/A	#N/A	#N/A	#N/A	#N/A	#N/A	0	0	0	0	0	0	0	0	0	0	0	0	0	0	0	0	0	1	0	0	0	0	0	0	0	0	0	0	0	0	0
270571	#N/A	#N/A	#N/A	#N/A	#N/A	#N/A	#N/A	#N/A	#N/A	#N/A	#N/A	#N/A	#N/A	#N/A	#N/A	#N/A	#N/A	#N/A	1	0	0	0	0	0	0	0	0	0	0	0	0	0	0	0	0	0	1	0	0	0	0	0	0	0	0	0	0	0	0
2874602	#N/A	#N/A	#N/A	#N/A	#N/A	#N/A	#N/A	#N/A	#N/A	#N/A	#N/A	#N/A	#N/A	#N/A	#N/A	#N/A	#N/A	#N/A	1	1	0	0	0	0	0	0	0	0	0	0	1	0	1	0	0	0	0	0	1	0	0	0	0	0	0	0	0	1	0
124470	10	0	1.83712	#N/A	#N/A	#N/A	34	0	0	7	0	0.602464	3	0	-0.981981	#N/A	#N/A	#N/A	150	147	110	389	149	82	143	573	387	207	73	143	228	226	733	220	443	436	231	400	137	146	308	99	794	301	238	154	195	269	221
270081	#N/A	#N/A	#N/A	#N/A	#N/A	#N/A	#N/A	#N/A	#N/A	#N/A	#N/A	#N/A	#N/A	#N/A	#N/A	#N/A	#N/A	#N/A	0	1	0	0	0	0	2	0	1	4	0	0	0	0	0	0	0	0	1	2	1	3	0	1	0	0	1	0	1	0	1
167420	#N/A	#N/A	#N/A	#N/A	#N/A	#N/A	#N/A	#N/A	#N/A	#N/A	#N/A	#N/A	#N/A	#N/A	#N/A	#N/A	#N/A	#N/A	0	0	0	0	0	0	0	0	2	4	0	0	0	2	0	0	1	0	0	0	0	0	0	1	0	0	0	4	0	0	0
261325	#N/A	#N/A	#N/A	#N/A	#N/A	#N/A	#N/A	#N/A	#N/A	#N/A	#N/A	#N/A	#N/A	#N/A	#N/A	#N/A	#N/A	#N/A	5	0	0	0	0	0	0	0	0	0	2	0	0	0	0	0	0	0	0	0	0	0	0	1	0	0	0	0	0	0	0
278440	#N/A	#N/A	#N/A	#N/A	#N/A	#N/A	#N/A	#N/A	#N/A	#N/A	#N/A	#N/A	#N/A	#N/A	#N/A	#N/A	#N/A	#N/A	0	0	0	0	0	0	0	0	2	0	0	0	1	0	0	0	0	0	0	0	0	0	1	0	0	0	0	0	9	0	0
346719	8	0	-0.323932	3	0	-0.762001	5	0	-0.238336	2	0.444444	-0.248891	1	0	-1.05501	3	0.5	-0.777463	6	11	8	3	12	6	0	16	8	3	1	4	1	0	2	4	8	17	8	7	0	4	0	4	4	1	6	1	10	0	3
1105958	#N/A	#N/A	#N/A	#N/A	#N/A	#N/A	#N/A	#N/A	#N/A	#N/A	#N/A	#N/A	#N/A	#N/A	#N/A	#N/A	#N/A	#N/A	0	0	0	0	0	0	0	0	1	0	0	0	0	0	0	0	0	0	0	0	0	0	0	0	0	0	0	0	0	2	0
269107	#N/A	#N/A	#N/A	19	0	0	#N/A	#N/A	#N/A	49	0	0	2	0	0.445021	5	0	-0.587137	0	3	0	0	1	0	0	0	2	5	1	1	0	0	0	1	1	1	6	1	0	0	1	0	1	0	0	8	1	1	1
191483	#N/A	#N/A	#N/A	2	0.5	-1.02859	#N/A	#N/A	#N/A	#N/A	#N/A	#N/A	#N/A	#N/A	#N/A	#N/A	#N/A	#N/A	0	0	1	0	2	0	0	0	0	0	1	2	1	2	4	1	0	0	0	0	0	0	1	0	0	1	0	0	1	0	1
269103	#N/A	#N/A	#N/A	#N/A	#N/A	#N/A	#N/A	#N/A	#N/A	#N/A	#N/A	#N/A	#N/A	#N/A	#N/A	#N/A	#N/A	#N/A	0	0	0	0	0	0	0	0	0	0	0	0	0	0	0	0	0	0	1	0	0	0	0	0	0	0	0	0	0	0	0
351794	#N/A	#N/A	#N/A	#N/A	#N/A	#N/A	#N/A	#N/A	#N/A	48	0	0	#N/A	#N/A	#N/A	#N/A	#N/A	#N/A	0	0	0	0	0	0	0	0	27	4	8	3	0	114	44	0	0	0	0	0	0	0	0	0	0	0	0	0	0	0	0
192664	#N/A	#N/A	#N/A	#N/A	#N/A	#N/A	#N/A	#N/A	#N/A	#N/A	#N/A	#N/A	#N/A	#N/A	#N/A	#N/A	#N/A	#N/A	0	0	0	1	0	0	1	0	0	0	0	1	0	1	1	0	0	0	0	0	0	0	2	1	0	0	0	0	0	1	0
270158	1	0.6875	1.33395	7	0.375	0.65273	6	0	-0.455488	15	0.375	-0.0481683	0	0	-0.449108	6	0.5	-0.904534	984	441	243	685	751	160	96	527	174	328	56	285	189	97	1528	839	1555	2199	525	4871	104	366	719	199	1025	683	871	87	908	253	1933
522863	#N/A	#N/A	#N/A	#N/A	#N/A	#N/A	#N/A	#N/A	#N/A	#N/A	#N/A	#N/A	#N/A	#N/A	#N/A	#N/A	#N/A	#N/A	0	0	0	0	0	1	0	0	2	0	0	0	0	1	0	0	0	0	0	0	0	0	0	0	1	2	0	0	0	0	0
338887	#N/A	#N/A	#N/A	#N/A	#N/A	#N/A	#N/A	#N/A	#N/A	#N/A	#N/A	#N/A	#N/A	#N/A	#N/A	#N/A	#N/A	#N/A	0	0	0	0	0	0	0	0	0	0	0	0	0	0	0	0	0	0	0	0	0	1	0	0	0	0	0	0	0	0	0
340474	#N/A	#N/A	#N/A	11	0	2.08167	#N/A	#N/A	#N/A	#N/A	#N/A	#N/A	23	0	2.12132	#N/A	#N/A	#N/A	0	3	1	0	2	0	0	1	0	3	2	0	0	3	1	3	0	0	1	1	2	0	0	1	0	0	0	1	1	1	0
2497335	#N/A	#N/A	#N/A	#N/A	#N/A	#N/A	#N/A	#N/A	#N/A	19	0	0.707107	40	0	0	#N/A	#N/A	#N/A	0	0	0	0	3	5	5	0	0	1	0	4	7	2	0	1	3	1	5	1	3	3	2	2	0	2	6	28	2	7	1
177352	#N/A	#N/A	#N/A	#N/A	#N/A	#N/A	#N/A	#N/A	#N/A	#N/A	#N/A	#N/A	#N/A	#N/A	#N/A	#N/A	#N/A	#N/A	0	0	0	0	0	0	0	0	0	0	0	0	0	0	0	0	0	0	0	1	0	0	0	0	0	0	0	0	0	0	0
271378	#N/A	#N/A	#N/A	#N/A	#N/A	#N/A	#N/A	#N/A	#N/A	#N/A	#N/A	#N/A	#N/A	#N/A	#N/A	#N/A	#N/A	#N/A	0	0	0	0	2	0	0	0	0	0	0	0	0	0	0	0	0	0	0	1	0	0	0	0	0	0	0	0	0	0	0
1952	#N/A	#N/A	#N/A	#N/A	#N/A	#N/A	#N/A	#N/A	#N/A	#N/A	#N/A	#N/A	#N/A	#N/A	#N/A	#N/A	#N/A	#N/A	0	0	0	0	0	1	0	0	0	0	0	0	0	0	0	0	0	0	3	0	0	0	0	0	1	0	0	0	0	0	0
190207	#N/A	#N/A	#N/A	#N/A	#N/A	#N/A	#N/A	#N/A	#N/A	#N/A	#N/A	#N/A	#N/A	#N/A	#N/A	#N/A	#N/A	#N/A	0	0	0	0	0	1	0	0	0	0	0	0	0	0	0	0	0	0	0	0	0	0	0	0	0	0	0	0	0	0	0
2093795	2	0	-0.591617	#N/A	#N/A	#N/A	#N/A	#N/A	#N/A	#N/A	#N/A	#N/A	16	0.197531	0.94388	#N/A	#N/A	#N/A	1	0	1	0	0	0	0	0	0	0	0	0	0	0	0	0	1	4	3	4	1	0	4	1	0	0	0	0	0	0	0
322803	#N/A	#N/A	#N/A	#N/A	#N/A	#N/A	#N/A	#N/A	#N/A	#N/A	#N/A	#N/A	#N/A	#N/A	#N/A	#N/A	#N/A	#N/A	1	0	0	0	0	0	0	0	1	0	0	0	0	0	0	0	0	0	0	0	0	0	0	0	0	0	0	0	0	0	0
509838	#N/A	#N/A	#N/A	#N/A	#N/A	#N/A	#N/A	#N/A	#N/A	#N/A	#N/A	#N/A	#N/A	#N/A	#N/A	#N/A	#N/A	#N/A	0	0	0	2	0	1	0	0	0	5	1	0	0	0	0	0	0	0	0	0	0	0	0	0	0	0	0	0	0	0	0
275895	#N/A	#N/A	#N/A	#N/A	#N/A	#N/A	3	0	-0.160128	#N/A	#N/A	#N/A	#N/A	#N/A	#N/A	#N/A	#N/A	#N/A	0	5	2	0	1	0	2	0	0	0	0	0	0	0	0	0	0	0	0	0	0	0	0	0	0	0	0	0	1	0	0
274380	#N/A	#N/A	#N/A	#N/A	#N/A	#N/A	#N/A	#N/A	#N/A	#N/A	#N/A	#N/A	#N/A	#N/A	#N/A	#N/A	#N/A	#N/A	3	2	0	0	0	0	1	0	0	0	0	0	1	0	0	0	0	0	0	0	0	0	0	1	0	0	0	1	0	0	0
211667	#N/A	#N/A	#N/A	#N/A	#N/A	#N/A	#N/A	#N/A	#N/A	#N/A	#N/A	#N/A	#N/A	#N/A	#N/A	#N/A	#N/A	#N/A	1	0	0	0	0	0	0	0	0	0	0	0	0	0	0	0	0	0	0	0	0	0	0	0	0	0	0	0	2	0	0
188920	#N/A	#N/A	#N/A	#N/A	#N/A	#N/A	#N/A	#N/A	#N/A	#N/A	#N/A	#N/A	#N/A	#N/A	#N/A	#N/A	#N/A	#N/A	0	0	0	0	0	0	0	0	0	0	0	0	0	0	0	0	0	0	0	0	0	0	0	0	0	0	0	0	0	1	0
193950	#N/A	#N/A	#N/A	#N/A	#N/A	#N/A	#N/A	#N/A	#N/A	#N/A	#N/A	#N/A	#N/A	#N/A	#N/A	#N/A	#N/A	#N/A	1	0	0	0	0	0	0	0	0	0	0	0	0	0	0	0	0	0	0	0	0	0	0	0	0	0	0	0	0	0	0
264429	#N/A	#N/A	#N/A	7	0	-1.12744	6	0	-1.00207	1	0	0.82891	#N/A	#N/A	#N/A	#N/A	#N/A	#N/A	8	4	0	8	4	1	1	3	6	1	3	3	5	4	11	6	4	12	1	10	2	1	2	4	5	1	2	5	3	4	8
176955	#N/A	#N/A	#N/A	#N/A	#N/A	#N/A	#N/A	#N/A	#N/A	#N/A	#N/A	#N/A	#N/A	#N/A	#N/A	#N/A	#N/A	#N/A	0	0	0	0	0	0	0	0	0	0	0	0	0	0	0	0	0	0	0	0	0	0	0	0	1	0	0	0	0	0	0
182837	#N/A	#N/A	#N/A	#N/A	#N/A	#N/A	#N/A	#N/A	#N/A	#N/A	#N/A	#N/A	#N/A	#N/A	#N/A	#N/A	#N/A	#N/A	0	0	0	0	0	0	0	0	0	0	0	0	0	0	1	0	0	0	0	0	0	0	0	0	0	0	0	0	1	0	0
275470	#N/A	#N/A	#N/A	#N/A	#N/A	#N/A	#N/A	#N/A	#N/A	47	0	0	#N/A	#N/A	#N/A	#N/A	#N/A	#N/A	0	0	0	3	0	0	0	1	2	0	2	1	0	0	4	0	0	0	1	0	2	1	0	0	0	0	1	7	1	0	0
265958	#N/A	#N/A	#N/A	#N/A	#N/A	#N/A	#N/A	#N/A	#N/A	#N/A	#N/A	#N/A	#N/A	#N/A	#N/A	#N/A	#N/A	#N/A	1	0	0	1	0	0	1	0	0	0	0	0	0	0	0	0	1	1	0	0	0	0	0	1	1	1	0	0	2	0	1
300851	21	0	0	3	0	-0.762001	#N/A	#N/A	#N/A	6	0	-0.334887	33	0	0	#N/A	#N/A	#N/A	18	11	7	16	47	2	8	26	21	13	7	6	52	2	115	1	26	13	23	30	3	21	17	32	2	18	28	1	8	18	81
264134	25	0	0	#N/A	#N/A	#N/A	35	0	0	#N/A	#N/A	#N/A	3	0	-0.981981	#N/A	#N/A	#N/A	5	1	0	4	2	0	2	0	1	0	3	4	2	0	7	1	2	3	1	7	2	3	4	4	6	0	0	1	5	0	4
230268	#N/A	#N/A	#N/A	#N/A	#N/A	#N/A	#N/A	#N/A	#N/A	#N/A	#N/A	#N/A	#N/A	#N/A	#N/A	#N/A	#N/A	#N/A	1	0	0	1	0	0	0	0	2	0	0	0	0	0	0	0	0	0	0	1	1	0	1	0	0	0	0	0	0	0	0
743396	2	0	-0.84634	#N/A	#N/A	#N/A	#N/A	#N/A	#N/A	#N/A	#N/A	#N/A	4	0	-1.21341	#N/A	#N/A	#N/A	1	0	0	0	2	0	1	1	1	0	0	1	0	0	0	0	2	1	4	1	1	1	1	0	0	2	8	0	3	3	0
265793	1	0	-0.848875	#N/A	#N/A	#N/A	1	0	0.16343	46	0	0	0	0	-0.697054	#N/A	#N/A	#N/A	1	0	2	2	2	0	0	3	11	0	6	2	5	7	2	0	3	3	1	0	0	0	0	2	0	0	0	0	2	3	1
533847	#N/A	#N/A	#N/A	#N/A	#N/A	#N/A	#N/A	#N/A	#N/A	#N/A	#N/A	#N/A	#N/A	#N/A	#N/A	#N/A	#N/A	#N/A	0	0	0	0	0	0	0	0	1	0	0	0	0	0	0	0	1	0	0	0	0	0	1	0	0	0	0	0	0	0	0
312027	#N/A	#N/A	#N/A	#N/A	#N/A	#N/A	#N/A	#N/A	#N/A	#N/A	#N/A	#N/A	#N/A	#N/A	#N/A	#N/A	#N/A	#N/A	0	0	0	0	0	0	0	0	0	0	0	0	0	0	0	0	0	0	0	0	0	0	0	0	0	0	0	0	0	0	0
191816	#N/A	#N/A	#N/A	#N/A	#N/A	#N/A	3	0	-0.960769	6	0	0.251166	#N/A	#N/A	#N/A	#N/A	#N/A	#N/A	1	0	0	0	10	2	8	8	0	0	7	2	0	1	14	0	0	0	2	0	1	9	0	0	0	0	0	0	0	0	6
316587	#N/A	#N/A	#N/A	#N/A	#N/A	#N/A	#N/A	#N/A	#N/A	#N/A	#N/A	#N/A	#N/A	#N/A	#N/A	#N/A	#N/A	#N/A	0	0	0	0	0	0	0	0	0	0	0	0	0	0	0	0	0	1	0	2	0	0	0	1	0	0	0	0	0	0	0
1110253	#N/A	#N/A	#N/A	#N/A	#N/A	#N/A	#N/A	#N/A	#N/A	2	0	0.817786	#N/A	#N/A	#N/A	23	0	0	0	0	3	13	7	0	2	4	2	2	5	5	0	0	15	4	2	1	6	3	0	5	2	16	1	4	0	0	0	6	9
339031	#N/A	#N/A	#N/A	0	0	-0.957593	1	0	-0.343203	#N/A	#N/A	#N/A	3	0	-0.981981	#N/A	#N/A	#N/A	44	1	35	2	16	17	9	3	45	3	6	18	5	9	90	15	56	3	48	36	7	17	6	21	12	1	0	0	19	5	1
269070	#N/A	#N/A	#N/A	11	0	-1.04083	#N/A	#N/A	#N/A	#N/A	#N/A	#N/A	1	0	-0.461566	24	0	0	0	1	0	0	0	0	0	1	0	1	3	0	0	0	3	2	0	1	9	5	0	2	1	1	0	1	0	3	5	2	3
319909	#N/A	#N/A	#N/A	#N/A	#N/A	#N/A	#N/A	#N/A	#N/A	#N/A	#N/A	#N/A	#N/A	#N/A	#N/A	#N/A	#N/A	#N/A	0	0	0	0	0	0	0	229	0	0	0	0	0	0	0	0	0	0	0	0	0	0	0	0	0	0	0	0	0	0	0
174770	#N/A	#N/A	#N/A	#N/A	#N/A	#N/A	3	0	-0.960769	1	0	-0.171499	24	0	0	#N/A	#N/A	#N/A	2	0	0	0	1	1	1	1	1	0	0	2	4	3	3	1	5	1	3	0	0	1	0	0	3	0	3	0	3	0	3
561193	#N/A	#N/A	#N/A	#N/A	#N/A	#N/A	#N/A	#N/A	#N/A	#N/A	#N/A	#N/A	#N/A	#N/A	#N/A	#N/A	#N/A	#N/A	0	0	0	0	0	0	0	0	0	0	0	0	0	0	1	0	0	0	0	0	0	0	0	0	0	0	0	0	0	0	0
1992	#N/A	#N/A	#N/A	#N/A	#N/A	#N/A	#N/A	#N/A	#N/A	#N/A	#N/A	#N/A	#N/A	#N/A	#N/A	#N/A	#N/A	#N/A	0	0	0	0	0	0	0	0	0	0	0	0	0	0	0	0	0	0	2	0	0	0	0	0	0	0	0	0	0	0	0
1113282	#N/A	#N/A	#N/A	#N/A	#N/A	#N/A	#N/A	#N/A	#N/A	#N/A	#N/A	#N/A	#N/A	#N/A	#N/A	#N/A	#N/A	#N/A	0	0	0	0	0	32	0	0	0	0	0	0	0	0	0	0	0	0	0	1	0	0	0	0	0	0	0	0	5	0	0
3943182	#N/A	#N/A	#N/A	#N/A	#N/A	#N/A	#N/A	#N/A	#N/A	#N/A	#N/A	#N/A	#N/A	#N/A	#N/A	#N/A	#N/A	#N/A	0	0	0	0	0	0	0	0	0	0	0	0	0	0	0	0	0	0	0	0	0	1	0	0	0	0	0	0	0	0	0
272953	5	0.444444	0	28	0	0	#N/A	#N/A	#N/A	9	0	-1.08012	5	0	-0.994396	#N/A	#N/A	#N/A	254	42	51	370	165	60	72	55	210	44	112	65	156	60	294	43	161	268	565	359	35	73	177	151	98	49	87	41	196	69	127
269673	#N/A	#N/A	#N/A	14	0	-0.515711	7	0	-1.05652	#N/A	#N/A	#N/A	38	0	0	#N/A	#N/A	#N/A	14	1	4	18	11	0	4	6	5	3	1	0	2	3	13	7	17	10	23	14	2	13	3	28	12	1	2	9	8	5	6
2086224	#N/A	#N/A	#N/A	#N/A	#N/A	#N/A	#N/A	#N/A	#N/A	#N/A	#N/A	#N/A	#N/A	#N/A	#N/A	#N/A	#N/A	#N/A	0	0	0	0	0	0	0	0	0	0	0	0	0	0	0	0	0	0	0	2	0	0	0	0	0	0	0	0	0	0	1
310886	#N/A	#N/A	#N/A	#N/A	#N/A	#N/A	#N/A	#N/A	#N/A	#N/A	#N/A	#N/A	#N/A	#N/A	#N/A	#N/A	#N/A	#N/A	1	0	0	0	1	0	0	0	0	0	0	0	0	0	0	0	0	0	0	0	0	0	0	0	0	0	0	0	0	0	0
4442899	#N/A	#N/A	#N/A	#N/A	#N/A	#N/A	#N/A	#N/A	#N/A	#N/A	#N/A	#N/A	#N/A	#N/A	#N/A	#N/A	#N/A	#N/A	0	0	0	0	0	0	0	0	0	0	0	0	0	0	0	0	0	0	1	0	0	0	0	0	0	0	0	0	0	0	0
273533	#N/A	#N/A	#N/A	#N/A	#N/A	#N/A	#N/A	#N/A	#N/A	#N/A	#N/A	#N/A	#N/A	#N/A	#N/A	#N/A	#N/A	#N/A	0	0	0	0	0	0	0	0	0	0	0	0	0	0	0	0	1	1	0	0	0	0	0	0	0	0	0	0	0	0	0
3588390	#N/A	#N/A	#N/A	#N/A	#N/A	#N/A	#N/A	#N/A	#N/A	#N/A	#N/A	#N/A	#N/A	#N/A	#N/A	#N/A	#N/A	#N/A	0	0	0	0	1	0	0	0	0	0	0	0	0	0	0	0	0	0	0	0	0	0	0	0	0	0	0	0	0	0	0
549756	#N/A	#N/A	#N/A	#N/A	#N/A	#N/A	#N/A	#N/A	#N/A	#N/A	#N/A	#N/A	#N/A	#N/A	#N/A	#N/A	#N/A	#N/A	1	0	0	0	0	0	0	2	1	0	0	0	0	3	0	0	0	0	0	0	0	0	0	14	4	0	0	0	0	0	0
268099	#N/A	#N/A	#N/A	#N/A	#N/A	#N/A	#N/A	#N/A	#N/A	#N/A	#N/A	#N/A	#N/A	#N/A	#N/A	#N/A	#N/A	#N/A	0	1	0	0	0	0	0	1	0	0	0	0	0	0	0	0	0	1	0	0	0	1	0	0	0	0	0	0	0	0	1
826382	#N/A	#N/A	#N/A	#N/A	#N/A	#N/A	#N/A	#N/A	#N/A	#N/A	#N/A	#N/A	11	0	-0.707107	#N/A	#N/A	#N/A	18	0	0	0	0	0	0	0	0	0	0	0	0	0	0	0	12	224	0	0	0	0	655	20	0	0	0	13	0	58	0
4407190	#N/A	#N/A	#N/A	#N/A	#N/A	#N/A	#N/A	#N/A	#N/A	#N/A	#N/A	#N/A	#N/A	#N/A	#N/A	#N/A	#N/A	#N/A	0	0	0	0	4	0	0	1	2	0	0	0	0	0	0	0	0	0	0	0	2	0	0	0	0	0	0	2	1	0	0
574038	#N/A	#N/A	#N/A	#N/A	#N/A	#N/A	#N/A	#N/A	#N/A	#N/A	#N/A	#N/A	#N/A	#N/A	#N/A	#N/A	#N/A	#N/A	0	0	0	2	0	0	0	0	0	0	0	0	1	0	1	0	0	1	0	0	0	1	0	0	0	0	0	0	0	0	1
272004	#N/A	#N/A	#N/A	#N/A	#N/A	#N/A	#N/A	#N/A	#N/A	#N/A	#N/A	#N/A	#N/A	#N/A	#N/A	#N/A	#N/A	#N/A	0	0	0	0	0	0	0	0	0	0	0	0	0	0	0	0	0	0	0	0	0	0	0	0	0	0	0	1	0	1	0
179810	#N/A	#N/A	#N/A	#N/A	#N/A	#N/A	#N/A	#N/A	#N/A	#N/A	#N/A	#N/A	#N/A	#N/A	#N/A	#N/A	#N/A	#N/A	0	0	0	0	0	0	0	1	0	2	0	0	0	0	0	0	0	0	0	0	0	0	1	0	0	0	0	0	0	0	0
570049	#N/A	#N/A	#N/A	#N/A	#N/A	#N/A	#N/A	#N/A	#N/A	#N/A	#N/A	#N/A	#N/A	#N/A	#N/A	#N/A	#N/A	#N/A	0	0	0	0	0	0	0	0	0	0	0	0	0	0	0	0	1	0	0	0	0	0	0	0	0	1	0	0	0	0	0
271759	#N/A	#N/A	#N/A	#N/A	#N/A	#N/A	#N/A	#N/A	#N/A	#N/A	#N/A	#N/A	#N/A	#N/A	#N/A	#N/A	#N/A	#N/A	0	0	1	0	1	0	0	0	0	0	0	1	0	0	0	0	0	0	0	1	0	0	0	0	0	0	0	0	0	1	0
179814	#N/A	#N/A	#N/A	#N/A	#N/A	#N/A	#N/A	#N/A	#N/A	#N/A	#N/A	#N/A	#N/A	#N/A	#N/A	#N/A	#N/A	#N/A	0	0	0	1	0	0	0	0	0	1	0	0	0	0	0	2	0	0	0	0	0	0	0	0	0	0	0	0	0	0	0
462764	2	0	-0.591617	10	0	-0.742781	12	0.444444	-0.0431733	44	0	0	#N/A	#N/A	#N/A	6	0	-0.904534	554	1016	335	549	339	359	501	2271	1505	326	341	236	413	596	1620	706	2080	4549	1317	2353	496	1593	3017	1233	2904	1852	923	581	2737	558	874
182886	#N/A	#N/A	#N/A	#N/A	#N/A	#N/A	#N/A	#N/A	#N/A	#N/A	#N/A	#N/A	#N/A	#N/A	#N/A	#N/A	#N/A	#N/A	0	0	0	1	0	0	0	0	0	0	0	0	0	0	0	0	0	1	2	0	0	0	0	0	0	0	0	0	0	0	0
352789	#N/A	#N/A	#N/A	#N/A	#N/A	#N/A	#N/A	#N/A	#N/A	4	0	0.476999	40	0	0	4	0	-0.667761	0	1	2	3	2	1	0	1	1	1	0	0	1	4	1	3	7	0	17	0	2	6	1	2	2	1	1	3	4	1	1
4381553	#N/A	#N/A	#N/A	#N/A	#N/A	#N/A	#N/A	#N/A	#N/A	#N/A	#N/A	#N/A	#N/A	#N/A	#N/A	#N/A	#N/A	#N/A	0	0	0	0	0	0	0	0	0	0	1	0	0	0	0	0	0	0	0	0	0	1	0	0	0	0	1	0	0	0	0
3164394	4	0.444444	-0.102463	4	0	-0.19245	6	0	0.0910975	5	0	0.980581	5	0.5	-0.994396	#N/A	#N/A	#N/A	3	1	1	0	3	0	0	2	1	1	4	1	3	1	3	3	3	1	1	1	0	0	0	0	0	3	1	0	2	0	3
263337	#N/A	#N/A	#N/A	#N/A	#N/A	#N/A	#N/A	#N/A	#N/A	#N/A	#N/A	#N/A	#N/A	#N/A	#N/A	#N/A	#N/A	#N/A	0	0	0	0	0	0	0	0	0	0	0	0	0	0	0	0	0	1	0	0	0	0	0	0	0	0	0	0	0	0	0
178859	#N/A	#N/A	#N/A	#N/A	#N/A	#N/A	#N/A	#N/A	#N/A	#N/A	#N/A	#N/A	#N/A	#N/A	#N/A	#N/A	#N/A	#N/A	1	0	0	0	0	0	0	0	0	0	0	0	0	0	0	0	0	0	0	0	0	0	0	0	0	0	0	0	0	0	0
313324	#N/A	#N/A	#N/A	#N/A	#N/A	#N/A	#N/A	#N/A	#N/A	#N/A	#N/A	#N/A	#N/A	#N/A	#N/A	#N/A	#N/A	#N/A	0	0	0	0	0	0	0	0	0	0	0	0	0	0	0	0	0	0	0	1	0	0	0	0	0	0	0	0	0	0	0
263248	#N/A	#N/A	#N/A	#N/A	#N/A	#N/A	#N/A	#N/A	#N/A	#N/A	#N/A	#N/A	#N/A	#N/A	#N/A	#N/A	#N/A	#N/A	0	0	0	0	0	0	0	0	0	0	0	0	0	0	0	0	0	0	0	1	0	0	0	0	0	0	0	0	0	0	0
350314	#N/A	#N/A	#N/A	#N/A	#N/A	#N/A	#N/A	#N/A	#N/A	#N/A	#N/A	#N/A	#N/A	#N/A	#N/A	#N/A	#N/A	#N/A	0	1	0	0	0	0	0	0	0	0	0	0	0	0	0	0	0	1	0	1	0	0	0	0	3	3	0	0	0	0	2
523244	1	0.5	-0.848875	1	0	0.133513	#N/A	#N/A	#N/A	11	0	0.738549	5	0	0.59017	#N/A	#N/A	#N/A	0	6	5	18	4	35	5	9	0	26	10	10	2	2	10	12	33	51	135	169	5	4	307	18	38	9	0	0	37	0	24
228391	#N/A	#N/A	#N/A	#N/A	#N/A	#N/A	#N/A	#N/A	#N/A	#N/A	#N/A	#N/A	#N/A	#N/A	#N/A	#N/A	#N/A	#N/A	0	0	0	0	0	0	0	2	0	2	0	0	1	0	0	0	0	4	4	0	0	0	3	0	0	0	2	0	0	0	0
375106	1	0	-0.121268	1	0	-0.96426	#N/A	#N/A	#N/A	11	0	-0.738549	5	0	-0.598255	2	0	0.342914	0	90	63	216	111	31	83	126	0	376	68	156	36	69	185	210	438	686	1346	2227	198	165	264	313	395	215	8	1	462	1	238
259506	#N/A	#N/A	#N/A	#N/A	#N/A	#N/A	#N/A	#N/A	#N/A	#N/A	#N/A	#N/A	#N/A	#N/A	#N/A	#N/A	#N/A	#N/A	0	0	0	0	0	0	0	0	0	0	1	0	0	0	0	0	0	0	1	0	0	0	2	0	0	0	0	0	0	0	0
303161	#N/A	#N/A	#N/A	#N/A	#N/A	#N/A	#N/A	#N/A	#N/A	#N/A	#N/A	#N/A	#N/A	#N/A	#N/A	#N/A	#N/A	#N/A	0	0	0	0	0	0	0	0	0	1	0	0	0	0	0	0	0	0	0	0	0	0	0	0	0	0	0	0	0	0	0
331150	9	0	-0.754829	8	0	0.379473	#N/A	#N/A	#N/A	#N/A	#N/A	#N/A	19	0	0.0232307	6	0	-0.904534	0	0	3	5	0	0	0	0	0	0	0	0	2	0	2	4	1	1	2	2	0	3	3	0	0	1	1	1	0	1	4
196349	#N/A	#N/A	#N/A	#N/A	#N/A	#N/A	#N/A	#N/A	#N/A	#N/A	#N/A	#N/A	#N/A	#N/A	#N/A	#N/A	#N/A	#N/A	0	0	0	0	0	0	0	0	0	0	1	0	0	0	0	0	0	0	0	0	0	0	0	0	0	0	0	0	0	0	0
335311	#N/A	#N/A	#N/A	#N/A	#N/A	#N/A	#N/A	#N/A	#N/A	#N/A	#N/A	#N/A	#N/A	#N/A	#N/A	#N/A	#N/A	#N/A	0	0	0	0	0	0	0	0	0	0	0	0	0	0	0	0	3	0	0	0	0	0	0	0	0	0	1	0	0	0	0
224212	#N/A	#N/A	#N/A	#N/A	#N/A	#N/A	#N/A	#N/A	#N/A	#N/A	#N/A	#N/A	#N/A	#N/A	#N/A	#N/A	#N/A	#N/A	0	0	0	0	0	0	0	0	0	0	0	0	0	0	0	0	0	0	0	0	0	1	0	0	0	0	0	0	0	0	0
196346	#N/A	#N/A	#N/A	#N/A	#N/A	#N/A	#N/A	#N/A	#N/A	#N/A	#N/A	#N/A	#N/A	#N/A	#N/A	#N/A	#N/A	#N/A	0	0	0	0	0	1	0	0	0	0	0	0	0	0	0	0	0	0	0	0	0	0	1	1	0	0	0	0	0	0	0
188548	#N/A	#N/A	#N/A	#N/A	#N/A	#N/A	#N/A	#N/A	#N/A	#N/A	#N/A	#N/A	#N/A	#N/A	#N/A	#N/A	#N/A	#N/A	0	0	0	0	0	0	0	0	0	0	0	0	0	0	0	0	0	0	1	0	0	0	0	0	0	0	0	0	0	0	0
3807411	#N/A	#N/A	#N/A	#N/A	#N/A	#N/A	#N/A	#N/A	#N/A	#N/A	#N/A	#N/A	#N/A	#N/A	#N/A	#N/A	#N/A	#N/A	0	0	2	0	0	0	0	0	0	0	1	0	0	0	0	0	0	0	0	0	0	0	0	0	0	0	0	0	0	0	0
171079	1	0	-0.121268	#N/A	#N/A	#N/A	5	0	0.339756	2	0	-0.78223	5	0	0.194029	#N/A	#N/A	#N/A	21	62	0	42	39	1	0	40	8	12	6	18	3	12	1	4	13	32	6	2	0	0	16	2	8	7	10	18	2	0	22
359376	#N/A	#N/A	#N/A	#N/A	#N/A	#N/A	#N/A	#N/A	#N/A	7	0	2.66806	#N/A	#N/A	#N/A	#N/A	#N/A	#N/A	0	4	14	0	0	0	0	0	0	3	3	5	0	3	0	11	0	0	0	0	0	0	1	0	0	0	0	0	3	0	2
1106362	#N/A	#N/A	#N/A	#N/A	#N/A	#N/A	#N/A	#N/A	#N/A	#N/A	#N/A	#N/A	#N/A	#N/A	#N/A	#N/A	#N/A	#N/A	0	0	0	0	0	0	0	0	0	245	0	0	0	0	0	0	0	0	0	0	0	0	0	0	0	0	0	0	0	0	0
337784	#N/A	#N/A	#N/A	#N/A	#N/A	#N/A	#N/A	#N/A	#N/A	#N/A	#N/A	#N/A	#N/A	#N/A	#N/A	#N/A	#N/A	#N/A	0	0	0	0	0	0	0	0	0	0	0	0	0	0	0	0	0	0	0	0	0	0	0	0	0	0	0	0	0	0	0
397065	#N/A	#N/A	#N/A	#N/A	#N/A	#N/A	#N/A	#N/A	#N/A	#N/A	#N/A	#N/A	#N/A	#N/A	#N/A	#N/A	#N/A	#N/A	0	1	0	0	0	0	0	0	0	0	0	0	0	0	0	2	0	0	0	0	1	0	1	0	0	0	0	0	0	0	1
355630	#N/A	#N/A	#N/A	#N/A	#N/A	#N/A	#N/A	#N/A	#N/A	#N/A	#N/A	#N/A	#N/A	#N/A	#N/A	3	0	-0.124394	1	0	0	0	0	0	0	0	0	0	0	0	0	0	0	0	0	0	1	0	1	0	0	0	3	0	0	1	0	0	1
114538	#N/A	#N/A	#N/A	#N/A	#N/A	#N/A	#N/A	#N/A	#N/A	#N/A	#N/A	#N/A	#N/A	#N/A	#N/A	#N/A	#N/A	#N/A	5	0	0	0	0	0	0	0	0	0	0	0	0	0	0	0	0	0	0	3	0	0	0	1	0	0	0	0	0	0	1
273199	#N/A	#N/A	#N/A	#N/A	#N/A	#N/A	#N/A	#N/A	#N/A	#N/A	#N/A	#N/A	#N/A	#N/A	#N/A	#N/A	#N/A	#N/A	0	0	0	0	0	0	0	0	0	0	0	0	0	0	0	0	2	1	0	0	0	0	1	0	0	0	0	0	0	0	1
307373	#N/A	#N/A	#N/A	#N/A	#N/A	#N/A	#N/A	#N/A	#N/A	#N/A	#N/A	#N/A	#N/A	#N/A	#N/A	#N/A	#N/A	#N/A	1	0	0	0	0	0	0	2	0	0	0	0	0	0	0	0	0	0	0	0	0	0	0	0	0	0	0	0	0	0	0
330772	37	0	0	10	0	-0.742781	#N/A	#N/A	#N/A	#N/A	#N/A	#N/A	#N/A	#N/A	#N/A	0	0.375	0.737737	1160	1604	1122	357	2122	446	51	47	858	2628	462	81	817	770	7031	3190	6361	14	1310	4501	771	508	2152	864	4732	2204	3274	939	5465	2517	3653
161007	#N/A	#N/A	#N/A	#N/A	#N/A	#N/A	#N/A	#N/A	#N/A	#N/A	#N/A	#N/A	#N/A	#N/A	#N/A	#N/A	#N/A	#N/A	1	0	0	0	0	0	0	0	0	0	0	0	0	0	0	0	0	0	0	0	0	0	0	0	0	0	1	0	0	0	0
322138	#N/A	#N/A	#N/A	#N/A	#N/A	#N/A	#N/A	#N/A	#N/A	#N/A	#N/A	#N/A	#N/A	#N/A	#N/A	#N/A	#N/A	#N/A	0	0	0	0	0	0	0	0	0	0	0	0	0	0	0	0	0	0	0	0	0	0	0	0	0	0	0	0	1	0	0
526552	#N/A	#N/A	#N/A	#N/A	#N/A	#N/A	#N/A	#N/A	#N/A	#N/A	#N/A	#N/A	#N/A	#N/A	#N/A	#N/A	#N/A	#N/A	0	0	0	0	0	0	0	0	0	1	0	0	0	0	0	0	0	0	0	0	0	0	0	0	0	0	0	0	0	0	0
460953	#N/A	#N/A	#N/A	#N/A	#N/A	#N/A	#N/A	#N/A	#N/A	#N/A	#N/A	#N/A	#N/A	#N/A	#N/A	#N/A	#N/A	#N/A	1	1	0	0	0	0	0	0	0	0	0	0	1	1	0	0	0	0	0	0	0	0	0	0	0	0	0	0	0	0	0
308042	#N/A	#N/A	#N/A	#N/A	#N/A	#N/A	#N/A	#N/A	#N/A	2	0	-0.78223	2	0.444444	-0.741702	#N/A	#N/A	#N/A	0	0	0	2	2	0	0	2	1	1	2	1	0	0	2	1	2	1	2	3	0	0	5	0	2	0	0	0	1	0	0
318470	2	0.32	-0.082169	5	0	-1.08012	6	0	-0.455488	14	0.612245	1.34443	#N/A	#N/A	#N/A	2	0	1.05992	459	3103	3441	1164	996	94	803	6542	0	420	0	0	1	0	2610	3555	0	3	0	4	1	742	0	0	1	3	1	0	1	0	2
580090	#N/A	#N/A	#N/A	#N/A	#N/A	#N/A	#N/A	#N/A	#N/A	#N/A	#N/A	#N/A	#N/A	#N/A	#N/A	#N/A	#N/A	#N/A	0	0	0	0	0	0	0	0	0	0	0	0	0	0	0	0	0	0	0	0	0	0	0	0	0	0	0	0	0	0	0
259870	38	0	0	7	0	-1.12744	#N/A	#N/A	#N/A	#N/A	#N/A	#N/A	0	0	-0.697054	15	0	0.816497	0	17	0	2	0	0	4	10	1	0	0	1	4	0	4	17	0	6	27	124	0	0	2	2	4	6	5	2	0	4	14
335003	#N/A	#N/A	#N/A	#N/A	#N/A	#N/A	#N/A	#N/A	#N/A	#N/A	#N/A	#N/A	#N/A	#N/A	#N/A	#N/A	#N/A	#N/A	0	0	0	0	0	0	0	0	0	0	0	0	0	0	0	0	0	0	0	0	1	0	0	0	0	0	0	0	0	0	0
298788	#N/A	#N/A	#N/A	#N/A	#N/A	#N/A	#N/A	#N/A	#N/A	#N/A	#N/A	#N/A	#N/A	#N/A	#N/A	#N/A	#N/A	#N/A	0	0	0	0	0	0	0	1	0	0	0	0	0	1	0	0	0	0	0	0	0	0	0	0	0	0	0	0	0	0	0
228730	36	0	0	7	0	-0.237356	#N/A	#N/A	#N/A	40	0	0	56	0	0	40	0	0	106	95	124	238	213	33	50	35	3	87	62	94	15	33	169	262	154	52	114	501	36	11	133	30	19	35	191	43	54	17	55
180221	#N/A	#N/A	#N/A	#N/A	#N/A	#N/A	#N/A	#N/A	#N/A	#N/A	#N/A	#N/A	#N/A	#N/A	#N/A	#N/A	#N/A	#N/A	0	0	0	0	0	0	0	1	0	0	0	0	0	0	0	0	0	0	0	0	0	0	1	0	1	0	0	0	0	0	0
405780	1	0	-0.848875	0	0	-0.957593	5	0.244898	0.628802	11	0	-0.738549	7	0	-0.84862	1	0	-0.780674	37	122	30	36	33	18	1	71	2	56	17	13	15	9	14	27	7	27	92	16	3	0	17	23	10	2	14	0	41	5	37
341453	#N/A	#N/A	#N/A	#N/A	#N/A	#N/A	#N/A	#N/A	#N/A	#N/A	#N/A	#N/A	#N/A	#N/A	#N/A	#N/A	#N/A	#N/A	0	0	0	0	0	0	0	0	0	0	0	0	0	1	0	0	0	0	0	0	1	0	0	0	0	0	0	0	0	0	0
267549	#N/A	#N/A	#N/A	#N/A	#N/A	#N/A	#N/A	#N/A	#N/A	#N/A	#N/A	#N/A	#N/A	#N/A	#N/A	#N/A	#N/A	#N/A	2	2	0	2	1	0	4	0	0	0	0	0	0	0	0	0	0	0	0	0	0	0	0	5	0	0	8	5	0	0	0
114400	#N/A	#N/A	#N/A	#N/A	#N/A	#N/A	#N/A	#N/A	#N/A	#N/A	#N/A	#N/A	#N/A	#N/A	#N/A	#N/A	#N/A	#N/A	0	0	0	0	3	0	0	0	0	0	0	0	0	0	0	0	0	0	0	0	0	0	0	0	0	0	0	0	0	0	0
446135	3	0	0	16	0	1.73205	11	0	0	15	0	1.10787	#N/A	#N/A	#N/A	2	0	-0.732589	34	97	50	131	41	49	21	77	103	63	30	89	20	39	142	72	258	121	133	254	85	67	160	39	155	66	83	48	69	52	115
341902	#N/A	#N/A	#N/A	9	0	-1.11803	#N/A	#N/A	#N/A	#N/A	#N/A	#N/A	36	0	0	8	0	-0.306186	2	0	0	0	0	0	1	0	0	0	2	0	2	3	1	0	3	0	2	1	3	0	0	1	1	3	0	1	1	1	3
261664	#N/A	#N/A	#N/A	#N/A	#N/A	#N/A	#N/A	#N/A	#N/A	#N/A	#N/A	#N/A	#N/A	#N/A	#N/A	#N/A	#N/A	#N/A	1	0	0	0	0	0	0	0	0	0	0	0	5	0	3	0	0	0	0	0	0	0	0	0	0	0	0	0	0	0	0
4402042	3	0.5	-0.849837	#N/A	#N/A	#N/A	8	0	0.0816837	#N/A	#N/A	#N/A	#N/A	#N/A	#N/A	#N/A	#N/A	#N/A	9	0	0	23	4	1	1	0	0	0	0	0	0	0	0	0	0	0	0	0	0	4	20	5	0	0	0	0	0	2	0
2272791	#N/A	#N/A	#N/A	#N/A	#N/A	#N/A	#N/A	#N/A	#N/A	#N/A	#N/A	#N/A	35	0	0	#N/A	#N/A	#N/A	1	0	0	1	0	4	0	0	0	0	0	0	0	0	0	0	1	9	1	14	3	6	8	9	1	1	0	0	0	1	0
96451	#N/A	#N/A	#N/A	#N/A	#N/A	#N/A	#N/A	#N/A	#N/A	#N/A	#N/A	#N/A	#N/A	#N/A	#N/A	#N/A	#N/A	#N/A	0	0	0	0	0	0	0	0	0	0	0	0	0	0	0	0	0	0	0	0	0	0	0	1	0	0	0	0	0	0	0
308136	0	0	-0.813489	#N/A	#N/A	#N/A	#N/A	#N/A	#N/A	12	0	0	#N/A	#N/A	#N/A	7	0	-1	0	0	0	1	0	1	0	0	3	1	0	1	0	0	1	1	1	1	5	4	3	2	0	4	3	1	1	2	0	1	1
336872	#N/A	#N/A	#N/A	#N/A	#N/A	#N/A	#N/A	#N/A	#N/A	#N/A	#N/A	#N/A	#N/A	#N/A	#N/A	#N/A	#N/A	#N/A	0	0	0	0	0	0	0	0	0	0	0	0	0	0	0	0	0	0	0	1	0	0	0	0	0	0	0	0	0	0	0
849147	1	0	1.33395	#N/A	#N/A	#N/A	6	0	-0.455488	9	0.32	2.16025	0	0	0.0467821	4	0	-0.667761	5	6	1	9	1	0	0	8	5	2	1	0	0	0	5	4	10	15	7	22	0	2	7	6	8	3	2	3	3	5	3
355246	12	0	-1.07712	1	0	0.133513	7	0	-1.05652	1	0	1.82932	7	0	2.99615	14	0	2.42791	66	0	60	294	80	30	413	255	198	170	230	213	137	263	414	163	122	702	132	293	154	90	273	92	387	254	60	119	238	176	573
276125	#N/A	#N/A	#N/A	#N/A	#N/A	#N/A	#N/A	#N/A	#N/A	#N/A	#N/A	#N/A	16	0.5	-0.80904	#N/A	#N/A	#N/A	0	0	0	0	6	0	0	0	0	0	1	0	0	0	0	0	0	5	3	12	0	0	2	0	3	1	0	0	1	0	1
3029968	#N/A	#N/A	#N/A	#N/A	#N/A	#N/A	#N/A	#N/A	#N/A	#N/A	#N/A	#N/A	#N/A	#N/A	#N/A	#N/A	#N/A	#N/A	1	0	0	0	0	0	0	1	0	0	0	1	0	0	0	0	0	0	1	0	0	0	0	0	0	0	0	0	0	0	0
266946	#N/A	#N/A	#N/A	#N/A	#N/A	#N/A	#N/A	#N/A	#N/A	#N/A	#N/A	#N/A	#N/A	#N/A	#N/A	#N/A	#N/A	#N/A	0	0	0	0	1	2	0	1	0	0	1	0	0	0	0	0	0	0	1	2	0	0	0	0	1	0	1	1	0	0	0
276834	#N/A	#N/A	#N/A	#N/A	#N/A	#N/A	#N/A	#N/A	#N/A	#N/A	#N/A	#N/A	#N/A	#N/A	#N/A	#N/A	#N/A	#N/A	0	0	0	0	0	0	0	0	0	0	0	0	0	0	0	0	0	0	0	0	0	0	0	1	0	0	0	0	0	0	0
4289858	#N/A	#N/A	#N/A	#N/A	#N/A	#N/A	#N/A	#N/A	#N/A	#N/A	#N/A	#N/A	#N/A	#N/A	#N/A	#N/A	#N/A	#N/A	0	0	0	0	0	0	0	0	0	0	0	0	0	0	0	0	0	1	0	3	0	0	0	0	0	0	0	0	0	0	0
276837	#N/A	#N/A	#N/A	#N/A	#N/A	#N/A	#N/A	#N/A	#N/A	#N/A	#N/A	#N/A	#N/A	#N/A	#N/A	#N/A	#N/A	#N/A	0	0	0	0	0	0	0	1	0	0	0	0	0	0	0	0	0	0	0	0	0	0	0	0	0	0	0	0	0	0	0
863612	#N/A	#N/A	#N/A	#N/A	#N/A	#N/A	#N/A	#N/A	#N/A	#N/A	#N/A	#N/A	#N/A	#N/A	#N/A	#N/A	#N/A	#N/A	0	0	0	0	0	0	0	0	0	0	0	0	0	0	0	0	0	0	0	2	0	0	0	0	0	0	0	0	0	0	0
397444	#N/A	#N/A	#N/A	#N/A	#N/A	#N/A	#N/A	#N/A	#N/A	13	0	0.57735	#N/A	#N/A	#N/A	#N/A	#N/A	#N/A	0	0	0	0	1	0	1	1	1	1	0	1	0	0	1	0	0	0	4	0	0	1	0	0	0	0	0	0	3	1	1
277293	#N/A	#N/A	#N/A	#N/A	#N/A	#N/A	#N/A	#N/A	#N/A	#N/A	#N/A	#N/A	#N/A	#N/A	#N/A	#N/A	#N/A	#N/A	0	0	0	0	0	0	0	1	0	1	0	0	0	0	0	0	0	0	1	0	1	1	0	0	0	0	0	0	0	0	1
260931	#N/A	#N/A	#N/A	#N/A	#N/A	#N/A	#N/A	#N/A	#N/A	#N/A	#N/A	#N/A	8	0	-0.333333	#N/A	#N/A	#N/A	1	0	0	1	0	0	1	0	0	0	0	1	0	0	0	0	2	0	2	0	0	1	1	0	1	0	0	0	0	0	0
261402	#N/A	#N/A	#N/A	#N/A	#N/A	#N/A	#N/A	#N/A	#N/A	#N/A	#N/A	#N/A	#N/A	#N/A	#N/A	#N/A	#N/A	#N/A	0	4	0	0	0	1	0	1	0	0	2	5	0	0	0	1	0	2	0	1	0	2	0	0	0	0	0	0	1	0	0
261799	#N/A	#N/A	#N/A	#N/A	#N/A	#N/A	#N/A	#N/A	#N/A	#N/A	#N/A	#N/A	#N/A	#N/A	#N/A	#N/A	#N/A	#N/A	1	0	0	0	0	0	0	0	0	0	0	0	0	0	1	0	0	0	0	0	0	0	0	0	0	0	0	0	0	0	0
661055	#N/A	#N/A	#N/A	#N/A	#N/A	#N/A	#N/A	#N/A	#N/A	#N/A	#N/A	#N/A	#N/A	#N/A	#N/A	#N/A	#N/A	#N/A	0	0	0	0	0	0	1	0	0	0	0	0	0	0	0	0	0	0	0	0	0	0	0	0	0	0	0	0	0	0	0
326701	#N/A	#N/A	#N/A	#N/A	#N/A	#N/A	#N/A	#N/A	#N/A	#N/A	#N/A	#N/A	13	0	-1.2347	11	0	0	0	0	3	0	0	1	0	2	1	0	0	0	0	0	0	2	0	5	2	4	0	1	9	0	2	1	2	0	2	0	0
410242	#N/A	#N/A	#N/A	#N/A	#N/A	#N/A	#N/A	#N/A	#N/A	#N/A	#N/A	#N/A	#N/A	#N/A	#N/A	#N/A	#N/A	#N/A	0	0	0	0	0	0	0	1	0	1	0	0	0	0	0	0	0	0	0	1	0	0	0	0	0	0	0	0	0	0	0
192055	#N/A	#N/A	#N/A	#N/A	#N/A	#N/A	#N/A	#N/A	#N/A	#N/A	#N/A	#N/A	#N/A	#N/A	#N/A	#N/A	#N/A	#N/A	0	0	0	0	0	0	0	0	0	0	0	0	0	0	1	0	1	0	0	0	0	0	0	0	0	0	0	0	0	0	0
539820	#N/A	#N/A	#N/A	#N/A	#N/A	#N/A	#N/A	#N/A	#N/A	#N/A	#N/A	#N/A	#N/A	#N/A	#N/A	#N/A	#N/A	#N/A	0	1	0	0	0	0	0	0	0	0	0	0	0	0	0	0	0	0	0	0	0	0	1	0	0	0	0	0	0	0	0
193509	#N/A	#N/A	#N/A	2	0.444444	-0.0894427	12	0.5	-0.0431733	26	0	0	#N/A	#N/A	#N/A	14	0	-1.21395	374	38	429	425	445	53	1	691	539	114	11	5	37	115	711	6	33	31	46	95	14	253	45	500	6	452	16	11	57	142	343
259251	#N/A	#N/A	#N/A	#N/A	#N/A	#N/A	#N/A	#N/A	#N/A	#N/A	#N/A	#N/A	#N/A	#N/A	#N/A	#N/A	#N/A	#N/A	0	0	0	0	0	0	0	0	0	0	0	0	0	0	0	0	0	4	0	2	0	0	0	1	1	0	0	0	0	0	0
320972	8	0.5	-0.745043	#N/A	#N/A	#N/A	#N/A	#N/A	#N/A	#N/A	#N/A	#N/A	7	0	-0.84862	#N/A	#N/A	#N/A	5	0	0	1	1	0	0	0	0	0	0	2	0	0	0	0	0	49	18	0	0	36	1	1	0	0	0	0	0	1	0
593803	#N/A	#N/A	#N/A	#N/A	#N/A	#N/A	#N/A	#N/A	#N/A	#N/A	#N/A	#N/A	#N/A	#N/A	#N/A	#N/A	#N/A	#N/A	0	0	0	0	0	0	0	0	0	0	0	0	0	0	0	0	0	0	0	0	0	0	1	0	1	1	0	0	0	0	1
329830	#N/A	#N/A	#N/A	#N/A	#N/A	#N/A	#N/A	#N/A	#N/A	#N/A	#N/A	#N/A	#N/A	#N/A	#N/A	#N/A	#N/A	#N/A	0	0	0	0	0	0	0	0	0	0	0	0	0	0	0	0	0	0	0	0	0	0	0	0	0	0	0	0	0	0	0
298163	#N/A	#N/A	#N/A	#N/A	#N/A	#N/A	16	0	-1.41421	#N/A	#N/A	#N/A	15	0	0.324443	#N/A	#N/A	#N/A	1	10	4	3	2	1	9	3	6	5	4	8	10	9	5	2	7	2	6	0	2	8	6	4	1	3	1	4	4	5	3
780650	7	0	3.45857	0	0	-0.453055	17	0	0.5	11	0	-0.738549	#N/A	#N/A	#N/A	19	0	0	2349	3	833	63	9	763	4	1	0	0	1	0	4	1	4	1	1527	5307	702	13095	477	1017	4962	1959	401	30	3	1	14	179	228
579452	#N/A	#N/A	#N/A	#N/A	#N/A	#N/A	#N/A	#N/A	#N/A	#N/A	#N/A	#N/A	#N/A	#N/A	#N/A	#N/A	#N/A	#N/A	0	0	0	0	0	0	0	0	1	0	0	0	0	0	0	0	0	0	0	0	0	0	0	0	0	0	0	0	0	0	0
178331	#N/A	#N/A	#N/A	#N/A	#N/A	#N/A	#N/A	#N/A	#N/A	#N/A	#N/A	#N/A	#N/A	#N/A	#N/A	#N/A	#N/A	#N/A	0	0	1	0	0	0	0	0	0	0	0	0	0	0	0	0	0	0	0	0	0	0	0	0	0	0	0	0	0	0	0
196974	#N/A	#N/A	#N/A	#N/A	#N/A	#N/A	#N/A	#N/A	#N/A	#N/A	#N/A	#N/A	#N/A	#N/A	#N/A	#N/A	#N/A	#N/A	0	0	0	0	0	0	0	0	0	0	0	0	0	0	0	0	0	2	0	0	0	0	0	0	0	0	0	0	0	0	0
192585	#N/A	#N/A	#N/A	#N/A	#N/A	#N/A	#N/A	#N/A	#N/A	#N/A	#N/A	#N/A	#N/A	#N/A	#N/A	#N/A	#N/A	#N/A	0	0	0	0	0	0	0	0	0	0	0	0	0	0	0	0	0	0	0	0	0	0	0	0	0	0	0	0	1	0	0
686281	#N/A	#N/A	#N/A	#N/A	#N/A	#N/A	#N/A	#N/A	#N/A	#N/A	#N/A	#N/A	#N/A	#N/A	#N/A	#N/A	#N/A	#N/A	0	0	0	0	1	0	0	0	0	0	0	0	0	0	0	0	0	0	0	0	0	0	0	0	0	0	0	0	0	0	0
4358599	#N/A	#N/A	#N/A	#N/A	#N/A	#N/A	#N/A	#N/A	#N/A	#N/A	#N/A	#N/A	#N/A	#N/A	#N/A	#N/A	#N/A	#N/A	0	0	0	0	0	0	0	0	0	0	0	0	0	0	0	0	0	0	0	0	0	0	0	1	0	0	0	0	0	0	0
308957	12	0	0.248566	4	0.625	-0.19245	#N/A	#N/A	#N/A	13	0	-1.73205	#N/A	#N/A	#N/A	13	0	0.5	9	5	10	19	9	25	7	8	8	16	14	6	24	24	12	27	13	8	21	11	14	18	15	6	6	6	27	12	15	6	6
578857	#N/A	#N/A	#N/A	#N/A	#N/A	#N/A	#N/A	#N/A	#N/A	#N/A	#N/A	#N/A	#N/A	#N/A	#N/A	#N/A	#N/A	#N/A	0	0	0	0	1	0	0	0	0	0	0	0	0	0	0	0	0	0	0	0	0	0	0	0	0	0	0	0	0	0	0
275824	#N/A	#N/A	#N/A	#N/A	#N/A	#N/A	#N/A	#N/A	#N/A	#N/A	#N/A	#N/A	#N/A	#N/A	#N/A	#N/A	#N/A	#N/A	0	0	0	0	0	0	0	0	0	0	0	0	0	0	0	0	0	0	0	0	0	0	0	0	1	0	0	0	0	0	0
195476	#N/A	#N/A	#N/A	#N/A	#N/A	#N/A	#N/A	#N/A	#N/A	#N/A	#N/A	#N/A	#N/A	#N/A	#N/A	#N/A	#N/A	#N/A	0	0	0	0	0	0	0	0	0	0	0	0	1	0	0	0	0	0	0	1	0	0	0	0	0	0	0	0	0	0	0
311859	#N/A	#N/A	#N/A	#N/A	#N/A	#N/A	#N/A	#N/A	#N/A	#N/A	#N/A	#N/A	#N/A	#N/A	#N/A	#N/A	#N/A	#N/A	0	0	0	0	0	0	0	0	0	0	0	0	0	0	0	0	0	1	0	0	0	0	0	0	0	0	0	0	0	0	0
195470	#N/A	#N/A	#N/A	#N/A	#N/A	#N/A	#N/A	#N/A	#N/A	#N/A	#N/A	#N/A	#N/A	#N/A	#N/A	#N/A	#N/A	#N/A	0	0	0	0	0	0	0	0	0	0	0	0	0	0	0	0	0	0	0	0	0	0	0	0	1	0	0	0	0	0	0
158591	#N/A	#N/A	#N/A	#N/A	#N/A	#N/A	#N/A	#N/A	#N/A	#N/A	#N/A	#N/A	#N/A	#N/A	#N/A	#N/A	#N/A	#N/A	2	0	0	0	0	1	0	0	0	1	1	0	0	0	0	0	0	0	0	0	0	0	0	0	1	1	0	0	0	0	0
345582	#N/A	#N/A	#N/A	#N/A	#N/A	#N/A	#N/A	#N/A	#N/A	#N/A	#N/A	#N/A	#N/A	#N/A	#N/A	#N/A	#N/A	#N/A	0	0	0	0	0	0	0	0	0	0	0	1	0	0	0	0	0	0	1	1	0	0	0	1	1	0	0	3	0	0	0
290211	#N/A	#N/A	#N/A	#N/A	#N/A	#N/A	#N/A	#N/A	#N/A	#N/A	#N/A	#N/A	7	0	-0.207825	#N/A	#N/A	#N/A	0	0	0	0	0	0	0	0	0	0	0	0	0	0	0	0	0	1	1	1	0	1	0	0	0	0	0	0	0	0	0
260200	12	0.277778	0.69046	#N/A	#N/A	#N/A	8	0	-0.959783	1	0	-0.171499	8	0	2.33333	9	0.444444	-0.169031	6	2	0	9	4	3	7	6	9	0	1	5	4	4	11	6	14	12	5	6	2	8	13	4	7	5	2	10	8	6	18
260201	#N/A	#N/A	#N/A	#N/A	#N/A	#N/A	#N/A	#N/A	#N/A	#N/A	#N/A	#N/A	13	0	0.0536828	#N/A	#N/A	#N/A	0	0	0	0	0	0	0	1	0	1	0	0	0	0	0	0	0	7	1	3	0	1	2	0	0	0	0	0	0	0	0
269681	#N/A	#N/A	#N/A	#N/A	#N/A	#N/A	#N/A	#N/A	#N/A	#N/A	#N/A	#N/A	#N/A	#N/A	#N/A	#N/A	#N/A	#N/A	0	0	0	0	0	0	0	0	0	0	0	0	0	0	0	0	0	2	0	0	0	0	1	0	0	0	0	0	0	0	0
835900	#N/A	#N/A	#N/A	#N/A	#N/A	#N/A	#N/A	#N/A	#N/A	#N/A	#N/A	#N/A	8	0.444444	-0.333333	#N/A	#N/A	#N/A	0	1	0	0	0	0	0	1	2	0	0	0	0	0	2	1	3	1	0	2	0	2	2	0	2	0	1	0	0	1	3
550156	#N/A	#N/A	#N/A	#N/A	#N/A	#N/A	#N/A	#N/A	#N/A	#N/A	#N/A	#N/A	#N/A	#N/A	#N/A	#N/A	#N/A	#N/A	1	0	0	0	7	0	0	0	0	0	0	0	0	0	0	0	0	0	0	0	0	0	0	1	0	0	0	1	0	0	0
192475	#N/A	#N/A	#N/A	#N/A	#N/A	#N/A	#N/A	#N/A	#N/A	#N/A	#N/A	#N/A	#N/A	#N/A	#N/A	#N/A	#N/A	#N/A	0	0	0	0	0	0	0	0	0	0	0	0	0	0	0	1	1	3	0	0	1	1	0	3	0	0	1	0	1	0	0
261337	#N/A	#N/A	#N/A	8	0.375	0.379473	#N/A	#N/A	#N/A	#N/A	#N/A	#N/A	#N/A	#N/A	#N/A	#N/A	#N/A	#N/A	0	0	1	0	0	0	1	0	0	1	0	1	2	0	1	0	0	0	1	1	2	2	2	0	0	1	1	3	1	0	0
321821	2	0	-0.84634	14	0	-0.515711	3	0	-0.960769	8	0	0.512148	#N/A	#N/A	#N/A	4	0	-1.01754	42	75	0	0	16	12	4	42	2	0	0	0	102	5	211	22	182	103	34	1174	2	35	65	18	17	15	3	5	9	1	190
531374	#N/A	#N/A	#N/A	#N/A	#N/A	#N/A	#N/A	#N/A	#N/A	#N/A	#N/A	#N/A	#N/A	#N/A	#N/A	#N/A	#N/A	#N/A	0	0	0	0	0	0	0	0	0	0	0	0	0	0	0	0	0	0	1	0	0	0	0	0	0	0	0	0	0	0	0
188187	#N/A	#N/A	#N/A	#N/A	#N/A	#N/A	#N/A	#N/A	#N/A	#N/A	#N/A	#N/A	#N/A	#N/A	#N/A	#N/A	#N/A	#N/A	0	0	0	0	1	0	0	0	0	0	0	0	0	0	0	0	0	0	0	0	0	0	0	0	0	0	0	0	0	0	0
414089	12	0	2.01614	3	0.197531	2.3495	8	0	2.16462	3	0.32	0.388189	8	0.5	-0.333333	4	0.32	0.0317982	32	30	1	49	26	15	25	43	24	5	13	17	27	20	61	11	72	63	25	46	11	36	79	12	57	27	12	18	48	18	121
259173	#N/A	#N/A	#N/A	#N/A	#N/A	#N/A	#N/A	#N/A	#N/A	#N/A	#N/A	#N/A	#N/A	#N/A	#N/A	#N/A	#N/A	#N/A	0	0	0	0	0	0	0	0	0	0	0	0	0	0	0	0	0	0	0	0	0	0	0	0	0	0	0	1	0	0	0
270165	#N/A	#N/A	#N/A	#N/A	#N/A	#N/A	#N/A	#N/A	#N/A	#N/A	#N/A	#N/A	10	0	1.154	#N/A	#N/A	#N/A	0	0	0	0	0	0	0	2	0	0	0	0	0	0	0	0	8	19	0	8	0	5	0	2	0	0	0	0	0	0	2
198753	0	0	-0.813489	3	0.408163	1.016	#N/A	#N/A	#N/A	3	0.346667	3.85203	0	0.48	-0.201163	9	0	-0.169031	505	907	455	1028	310	139	346	647	695	135	280	446	561	1	1312	377	821	1155	705	672	3	530	1121	842	291	340	471	3	887	313	1743
274136	#N/A	#N/A	#N/A	#N/A	#N/A	#N/A	#N/A	#N/A	#N/A	#N/A	#N/A	#N/A	#N/A	#N/A	#N/A	#N/A	#N/A	#N/A	0	0	0	0	0	0	0	0	0	0	0	0	0	0	0	0	0	0	0	0	0	0	0	0	0	1	0	0	0	0	0
4483267	#N/A	#N/A	#N/A	#N/A	#N/A	#N/A	#N/A	#N/A	#N/A	#N/A	#N/A	#N/A	#N/A	#N/A	#N/A	#N/A	#N/A	#N/A	1	0	0	0	0	0	0	0	0	0	0	0	0	0	0	0	0	0	0	0	0	0	0	0	0	0	0	0	0	0	0
699789	#N/A	#N/A	#N/A	#N/A	#N/A	#N/A	#N/A	#N/A	#N/A	#N/A	#N/A	#N/A	#N/A	#N/A	#N/A	#N/A	#N/A	#N/A	0	0	0	0	0	0	0	0	0	0	0	0	0	0	1	0	0	0	0	0	0	0	0	0	0	0	0	0	0	0	0
270215	#N/A	#N/A	#N/A	#N/A	#N/A	#N/A	#N/A	#N/A	#N/A	#N/A	#N/A	#N/A	6	0	0.345705	#N/A	#N/A	#N/A	0	0	0	0	0	0	0	0	0	0	0	0	0	0	0	0	10	0	2	0	1	0	0	3	0	2	2	0	0	9	0
190188	#N/A	#N/A	#N/A	#N/A	#N/A	#N/A	#N/A	#N/A	#N/A	#N/A	#N/A	#N/A	#N/A	#N/A	#N/A	#N/A	#N/A	#N/A	0	0	0	0	0	0	0	0	0	0	0	0	0	0	0	0	0	0	1	0	0	0	0	0	0	0	0	0	0	0	0
1737536	#N/A	#N/A	#N/A	#N/A	#N/A	#N/A	4	0	-1.01036	33	0	0	39	0	0	9	0	0.845154	12	13	59	71	4	11	9	8	46	16	8	15	7	12	43	11	37	70	26	73	6	7	21	16	18	10	0	0	11	7	45
271563	#N/A	#N/A	#N/A	#N/A	#N/A	#N/A	#N/A	#N/A	#N/A	#N/A	#N/A	#N/A	#N/A	#N/A	#N/A	#N/A	#N/A	#N/A	1	1	1	0	0	1	0	1	0	0	0	0	0	0	0	0	0	0	0	0	0	0	0	0	0	0	0	0	0	0	1
168145	#N/A	#N/A	#N/A	#N/A	#N/A	#N/A	#N/A	#N/A	#N/A	#N/A	#N/A	#N/A	#N/A	#N/A	#N/A	#N/A	#N/A	#N/A	7	0	0	1	0	0	1	0	11	0	0	0	0	0	3	3	9	1	0	6	0	0	0	0	0	4	0	4	0	0	0
392887	#N/A	#N/A	#N/A	#N/A	#N/A	#N/A	#N/A	#N/A	#N/A	#N/A	#N/A	#N/A	#N/A	#N/A	#N/A	#N/A	#N/A	#N/A	0	0	1	0	0	0	0	0	0	0	0	0	0	0	0	0	0	0	0	0	0	0	0	0	0	0	0	0	0	1	0
194225	#N/A	#N/A	#N/A	1	0.666667	0.133513	#N/A	#N/A	#N/A	8	0.375	0.512148	2	0	-1.03838	4	0.345679	1.08114	20	42	1	31	163	31	0	66	19	26	2	38	82	21	92	25	57	48	0	30	3	3	47	4	23	43	7	2	11	10	18
353026	#N/A	#N/A	#N/A	#N/A	#N/A	#N/A	#N/A	#N/A	#N/A	#N/A	#N/A	#N/A	#N/A	#N/A	#N/A	#N/A	#N/A	#N/A	0	0	0	0	0	0	0	0	0	0	0	0	0	0	0	0	0	2	1	0	0	0	0	0	0	0	0	0	1	0	0
197537	31	0	0	#N/A	#N/A	#N/A	7	0	1.32545	10	0	-1	#N/A	#N/A	#N/A	#N/A	#N/A	#N/A	1	0	2	1	1	0	1	2	2	0	1	2	2	1	0	2	0	2	1	5	3	3	3	0	1	3	1	0	2	0	4
181871	#N/A	#N/A	#N/A	#N/A	#N/A	#N/A	#N/A	#N/A	#N/A	#N/A	#N/A	#N/A	#N/A	#N/A	#N/A	#N/A	#N/A	#N/A	0	0	0	0	0	0	0	0	0	0	0	0	0	0	0	0	0	0	0	1	0	0	0	0	0	0	0	0	0	0	0
198537	#N/A	#N/A	#N/A	#N/A	#N/A	#N/A	#N/A	#N/A	#N/A	#N/A	#N/A	#N/A	#N/A	#N/A	#N/A	#N/A	#N/A	#N/A	0	0	0	0	0	0	0	0	0	0	0	0	0	0	0	0	0	0	0	2	0	0	1	0	0	0	0	0	0	0	0
169815	#N/A	#N/A	#N/A	#N/A	#N/A	#N/A	#N/A	#N/A	#N/A	#N/A	#N/A	#N/A	#N/A	#N/A	#N/A	#N/A	#N/A	#N/A	0	0	0	0	0	0	0	0	0	0	0	0	0	0	0	0	0	0	0	0	0	0	0	0	0	0	1	0	0	0	0
182361	#N/A	#N/A	#N/A	#N/A	#N/A	#N/A	#N/A	#N/A	#N/A	#N/A	#N/A	#N/A	#N/A	#N/A	#N/A	#N/A	#N/A	#N/A	0	0	0	0	0	0	0	0	0	0	0	0	0	0	0	0	1	0	0	0	0	0	0	0	0	0	0	0	0	0	0
199599	5	0.666667	-0.752773	14	0	-0.515711	#N/A	#N/A	#N/A	#N/A	#N/A	#N/A	2	0	-0.445021	35	0	0	36	58	0	0	0	0	0	0	0	0	5	0	14	0	84	18	116	115	30	142	29	25	64	16	17	66	1	6	0	0	60
211494	#N/A	#N/A	#N/A	#N/A	#N/A	#N/A	#N/A	#N/A	#N/A	#N/A	#N/A	#N/A	#N/A	#N/A	#N/A	#N/A	#N/A	#N/A	0	0	0	0	0	0	0	0	0	1	0	0	0	0	0	0	0	0	0	0	0	0	0	0	0	0	0	0	0	0	1
264941	#N/A	#N/A	#N/A	#N/A	#N/A	#N/A	12	0.5625	0.496493	#N/A	#N/A	#N/A	24	0	-0.707107	#N/A	#N/A	#N/A	1	0	1	1	1	1	0	4	0	0	0	0	0	1	8	0	1	2	1	0	0	1	0	0	0	1	0	0	0	0	3
3392840	#N/A	#N/A	#N/A	#N/A	#N/A	#N/A	#N/A	#N/A	#N/A	#N/A	#N/A	#N/A	#N/A	#N/A	#N/A	#N/A	#N/A	#N/A	0	0	0	0	0	0	0	0	0	0	0	0	0	0	0	0	0	0	0	0	0	1	0	0	0	0	0	0	0	0	0
270984	30	0	0	6	0	1.22474	0	0	-0.829156	#N/A	#N/A	#N/A	5	0	-0.598255	34	0	0	274	639	507	563	162	372	347	701	242	146	173	335	351	33	835	956	199	857	273	328	91	51	171	138	216	53	512	25	831	159	116
797021	#N/A	#N/A	#N/A	#N/A	#N/A	#N/A	7	0	0.134466	#N/A	#N/A	#N/A	#N/A	#N/A	#N/A	#N/A	#N/A	#N/A	0	1	0	5	7	0	1	0	1	0	0	0	0	0	0	1	8	1	0	0	0	0	0	0	0	0	1	0	3	1	0
196753	2	0.277778	0.172555	#N/A	#N/A	#N/A	#N/A	#N/A	#N/A	#N/A	#N/A	#N/A	2	0	-1.03838	#N/A	#N/A	#N/A	2	0	1	0	0	0	0	0	0	0	0	0	0	0	0	0	2	9	0	18	0	1	8	1	0	0	0	0	0	1	0
271107	#N/A	#N/A	#N/A	8	0	-0.442719	#N/A	#N/A	#N/A	0	0	-1.19465	13	0	0.697877	2	0	-0.732589	0	1	0	1	1	0	0	0	1	2	0	0	1	0	1	1	0	1	1	6	0	1	2	0	0	0	1	4	1	1	0
274400	#N/A	#N/A	#N/A	#N/A	#N/A	#N/A	#N/A	#N/A	#N/A	#N/A	#N/A	#N/A	#N/A	#N/A	#N/A	#N/A	#N/A	#N/A	0	0	0	0	0	0	0	0	0	0	0	0	0	0	0	0	0	0	0	0	0	0	0	0	0	0	0	0	1	0	0
2869170	#N/A	#N/A	#N/A	#N/A	#N/A	#N/A	#N/A	#N/A	#N/A	#N/A	#N/A	#N/A	#N/A	#N/A	#N/A	#N/A	#N/A	#N/A	0	0	2	0	0	0	0	0	0	0	0	0	0	0	0	0	0	1	0	0	0	1	0	0	0	0	0	0	0	0	0
306066	#N/A	#N/A	#N/A	#N/A	#N/A	#N/A	#N/A	#N/A	#N/A	#N/A	#N/A	#N/A	#N/A	#N/A	#N/A	#N/A	#N/A	#N/A	0	0	0	0	0	0	0	1	0	0	0	0	0	0	0	0	0	0	0	0	1	0	0	0	0	0	0	0	0	0	1
197623	#N/A	#N/A	#N/A	#N/A	#N/A	#N/A	#N/A	#N/A	#N/A	#N/A	#N/A	#N/A	#N/A	#N/A	#N/A	#N/A	#N/A	#N/A	0	0	0	0	0	0	0	1	0	0	0	0	0	0	0	0	0	0	0	0	0	0	0	0	0	0	0	0	0	0	0
705337	#N/A	#N/A	#N/A	#N/A	#N/A	#N/A	#N/A	#N/A	#N/A	#N/A	#N/A	#N/A	#N/A	#N/A	#N/A	#N/A	#N/A	#N/A	0	0	0	0	0	0	0	0	0	0	0	0	0	0	0	0	1941	0	0	0	0	0	0	0	0	0	0	0	0	0	0
278098	3	0	0.849837	1	0	-0.96426	12	0.375	-0.582839	1	0	-0.171499	7	0	-0.207825	4	0.32	0.0317982	80	324	67	58	75	42	1	131	27	147	33	62	46	25	33	38	198	476	260	573	66	0	388	60	226	32	32	0	115	14	626
146554	#N/A	#N/A	#N/A	#N/A	#N/A	#N/A	#N/A	#N/A	#N/A	#N/A	#N/A	#N/A	#N/A	#N/A	#N/A	#N/A	#N/A	#N/A	0	0	0	0	0	0	0	0	0	2	0	0	0	0	0	0	0	0	0	0	0	0	0	0	0	0	0	0	0	0	0
224155	#N/A	#N/A	#N/A	#N/A	#N/A	#N/A	#N/A	#N/A	#N/A	#N/A	#N/A	#N/A	#N/A	#N/A	#N/A	#N/A	#N/A	#N/A	0	0	0	0	0	0	0	0	0	0	0	0	0	0	0	0	0	1	0	0	0	0	0	0	0	0	0	0	0	0	0
275288	8	0.666667	-0.745043	#N/A	#N/A	#N/A	#N/A	#N/A	#N/A	#N/A	#N/A	#N/A	#N/A	#N/A	#N/A	#N/A	#N/A	#N/A	3	0	0	1	0	1	0	5	1	0	2	0	17	0	0	0	14	1	2	3	0	3	1	3	0	0	0	0	0	0	1
331013	12	0	-0.635223	#N/A	#N/A	#N/A	8	0	-0.265472	#N/A	#N/A	#N/A	55	0	0	#N/A	#N/A	#N/A	2	0	0	4	1	1	5	2	1	0	1	1	2	4	2	1	2	2	5	1	3	1	5	10	1	2	1	0	1	8	2
275286	#N/A	#N/A	#N/A	#N/A	#N/A	#N/A	#N/A	#N/A	#N/A	#N/A	#N/A	#N/A	16	0.197531	0.94388	2	0	-1.09109	0	0	0	0	504	0	22	0	0	0	4	22	0	0	0	0	0	243	288	949	4	0	327	0	312	101	1	0	35	0	46
296837	7	0.444444	-0.276686	#N/A	#N/A	#N/A	#N/A	#N/A	#N/A	#N/A	#N/A	#N/A	11	0	-0.707107	#N/A	#N/A	#N/A	2	0	1	0	0	0	0	0	0	0	0	0	0	0	0	0	4	11	0	11	1	1	6	4	0	0	0	0	0	0	0
272850	#N/A	#N/A	#N/A	#N/A	#N/A	#N/A	#N/A	#N/A	#N/A	#N/A	#N/A	#N/A	#N/A	#N/A	#N/A	#N/A	#N/A	#N/A	0	0	0	0	0	0	0	0	0	0	2	70	0	0	0	0	0	0	0	0	0	0	0	0	0	0	0	0	0	0	0
191974	#N/A	#N/A	#N/A	#N/A	#N/A	#N/A	#N/A	#N/A	#N/A	#N/A	#N/A	#N/A	#N/A	#N/A	#N/A	#N/A	#N/A	#N/A	0	0	0	0	0	0	0	0	0	0	0	0	0	0	0	0	0	0	0	0	1	0	0	0	0	0	0	0	0	0	0
335256	#N/A	#N/A	#N/A	#N/A	#N/A	#N/A	#N/A	#N/A	#N/A	#N/A	#N/A	#N/A	#N/A	#N/A	#N/A	#N/A	#N/A	#N/A	0	0	0	0	0	0	0	0	0	0	1	0	0	0	0	0	0	0	0	0	0	0	0	0	0	0	0	0	0	0	0
331782	#N/A	#N/A	#N/A	#N/A	#N/A	#N/A	#N/A	#N/A	#N/A	#N/A	#N/A	#N/A	#N/A	#N/A	#N/A	#N/A	#N/A	#N/A	0	0	0	0	0	0	0	0	0	0	0	0	0	0	0	0	0	0	0	2	0	0	0	3	1	0	0	3	0	0	0
561027	#N/A	#N/A	#N/A	#N/A	#N/A	#N/A	#N/A	#N/A	#N/A	#N/A	#N/A	#N/A	#N/A	#N/A	#N/A	#N/A	#N/A	#N/A	0	0	0	0	1	0	0	0	0	0	0	0	0	0	0	0	0	0	0	0	0	0	0	0	0	0	0	0	0	0	0
268425	#N/A	#N/A	#N/A	#N/A	#N/A	#N/A	#N/A	#N/A	#N/A	#N/A	#N/A	#N/A	#N/A	#N/A	#N/A	#N/A	#N/A	#N/A	1	0	0	0	0	0	0	0	0	0	0	0	0	0	0	0	0	0	0	0	0	0	0	0	0	0	0	0	0	0	0
189860	#N/A	#N/A	#N/A	#N/A	#N/A	#N/A	#N/A	#N/A	#N/A	#N/A	#N/A	#N/A	#N/A	#N/A	#N/A	#N/A	#N/A	#N/A	0	0	0	0	0	0	0	0	0	0	0	0	0	0	0	0	0	0	0	0	0	0	0	0	0	0	0	0	0	1	0
4381545	#N/A	#N/A	#N/A	#N/A	#N/A	#N/A	#N/A	#N/A	#N/A	#N/A	#N/A	#N/A	#N/A	#N/A	#N/A	#N/A	#N/A	#N/A	0	0	0	0	0	0	0	0	2	0	0	0	0	0	0	0	0	1	0	0	0	0	0	0	1	2	0	0	0	0	0
339791	#N/A	#N/A	#N/A	#N/A	#N/A	#N/A	6	0	-1.00207	4	0	-1.0335	#N/A	#N/A	#N/A	3	0	-0.777463	11	2	2	0	1	0	0	12	0	7	0	0	22	1	5	0	38	21	9	26	0	0	57	0	36	2	2	1	1	16	2
312325	#N/A	#N/A	#N/A	#N/A	#N/A	#N/A	#N/A	#N/A	#N/A	#N/A	#N/A	#N/A	#N/A	#N/A	#N/A	#N/A	#N/A	#N/A	0	0	0	0	0	0	0	0	0	0	0	0	0	0	0	0	0	2	0	0	0	0	0	0	0	0	0	0	0	0	1
347189	#N/A	#N/A	#N/A	#N/A	#N/A	#N/A	#N/A	#N/A	#N/A	#N/A	#N/A	#N/A	#N/A	#N/A	#N/A	#N/A	#N/A	#N/A	1	0	0	0	0	0	0	0	1	0	0	0	0	0	0	0	0	0	0	0	0	1	0	0	1	2	1	0	0	0	0
347188	#N/A	#N/A	#N/A	#N/A	#N/A	#N/A	#N/A	#N/A	#N/A	#N/A	#N/A	#N/A	#N/A	#N/A	#N/A	#N/A	#N/A	#N/A	0	1	0	2	0	3	0	0	0	1	1	0	0	0	0	0	0	0	0	0	0	0	0	0	0	0	0	0	0	0	0
264437	#N/A	#N/A	#N/A	2	0	-1.02859	5	0	-0.816428	6	0	0.251166	12	0	-1.24939	12	0	0.27735	9	3	16	22	10	8	0	16	31	7	1	1	1	10	24	0	0	0	5	4	3	17	5	34	0	27	2	1	2	6	3
724472	27	0	0	#N/A	#N/A	#N/A	18	0	-1	13	0	-0.57735	#N/A	#N/A	#N/A	8	0	-1.07165	12	41	12	0	20	4	15	22	12	45	3	13	4	10	27	10	6	14	25	104	21	73	100	99	53	12	0	73	5	15	161
275913	#N/A	#N/A	#N/A	#N/A	#N/A	#N/A	#N/A	#N/A	#N/A	#N/A	#N/A	#N/A	#N/A	#N/A	#N/A	#N/A	#N/A	#N/A	0	0	0	0	0	0	0	0	1	0	0	0	0	0	0	0	0	0	0	0	0	0	0	0	0	0	0	0	0	0	0
271106	#N/A	#N/A	#N/A	#N/A	#N/A	#N/A	#N/A	#N/A	#N/A	#N/A	#N/A	#N/A	#N/A	#N/A	#N/A	#N/A	#N/A	#N/A	0	3	0	1	0	0	0	0	0	1	0	2	1	0	0	0	0	1	0	0	0	0	0	1	1	0	0	0	0	0	0
175706	4	0	-0.102463	7	0	-1.12744	1	0	0.16343	15	0	-0.0481683	7	0	-0.207825	32	0	0	152	85	164	179	256	82	75	122	64	164	38	72	118	75	335	252	202	404	280	802	38	40	133	110	276	141	595	51	141	126	119
313336	#N/A	#N/A	#N/A	#N/A	#N/A	#N/A	#N/A	#N/A	#N/A	#N/A	#N/A	#N/A	#N/A	#N/A	#N/A	#N/A	#N/A	#N/A	0	0	0	0	0	0	0	0	0	1	0	0	0	0	0	0	0	0	0	0	0	0	0	0	0	0	0	0	0	0	0
333807	#N/A	#N/A	#N/A	#N/A	#N/A	#N/A	#N/A	#N/A	#N/A	#N/A	#N/A	#N/A	46	0	0	#N/A	#N/A	#N/A	0	0	0	1	0	0	0	0	0	0	0	0	0	0	0	1	0	1	1	9	1	1	2	0	0	0	0	0	2	0	1
330301	#N/A	#N/A	#N/A	#N/A	#N/A	#N/A	#N/A	#N/A	#N/A	#N/A	#N/A	#N/A	#N/A	#N/A	#N/A	#N/A	#N/A	#N/A	0	0	0	0	0	0	0	1	1	0	1	0	0	4	0	0	0	0	0	0	0	0	0	10	1	0	0	0	0	0	0
356455	#N/A	#N/A	#N/A	#N/A	#N/A	#N/A	#N/A	#N/A	#N/A	#N/A	#N/A	#N/A	#N/A	#N/A	#N/A	#N/A	#N/A	#N/A	4	0	0	0	2	0	1	4	0	0	0	0	0	0	1	0	0	1	0	3	0	4	0	0	9	3	0	0	5	0	3
178751	#N/A	#N/A	#N/A	#N/A	#N/A	#N/A	#N/A	#N/A	#N/A	#N/A	#N/A	#N/A	#N/A	#N/A	#N/A	#N/A	#N/A	#N/A	0	0	1	0	0	0	0	0	0	1	0	0	0	0	0	0	0	0	0	0	0	0	0	0	0	0	0	0	0	0	0
273459	#N/A	#N/A	#N/A	#N/A	#N/A	#N/A	#N/A	#N/A	#N/A	#N/A	#N/A	#N/A	#N/A	#N/A	#N/A	#N/A	#N/A	#N/A	0	0	0	0	0	0	0	0	0	0	0	0	0	0	0	0	0	0	0	0	0	0	1	0	0	0	0	0	0	0	0
179930	7	0.48	0.345857	#N/A	#N/A	#N/A	#N/A	#N/A	#N/A	#N/A	#N/A	#N/A	11	0.375	0.707107	#N/A	#N/A	#N/A	5	0	1	0	0	2	0	0	0	0	0	0	0	0	0	0	2	11	0	24	0	0	10	2	1	0	0	0	0	1	0
192878	#N/A	#N/A	#N/A	#N/A	#N/A	#N/A	#N/A	#N/A	#N/A	#N/A	#N/A	#N/A	#N/A	#N/A	#N/A	#N/A	#N/A	#N/A	0	0	0	0	0	0	0	0	0	0	0	0	0	0	1	0	0	0	0	0	0	0	0	0	0	1	0	0	0	0	0
361170	#N/A	#N/A	#N/A	#N/A	#N/A	#N/A	13	0	-0.368664	5	0	-0.130744	21	0	-0.441942	#N/A	#N/A	#N/A	3	0	0	1	2	2	0	0	0	1	1	0	1	3	4	7	2	0	3	5	0	2	0	0	0	0	3	0	0	2	0
331491	#N/A	#N/A	#N/A	#N/A	#N/A	#N/A	#N/A	#N/A	#N/A	#N/A	#N/A	#N/A	#N/A	#N/A	#N/A	#N/A	#N/A	#N/A	0	0	0	0	0	0	0	0	0	0	0	0	0	0	0	0	0	1	0	0	0	0	0	0	0	0	0	0	0	0	0
4308591	#N/A	#N/A	#N/A	#N/A	#N/A	#N/A	#N/A	#N/A	#N/A	#N/A	#N/A	#N/A	#N/A	#N/A	#N/A	#N/A	#N/A	#N/A	0	0	0	0	0	1	0	0	0	0	1	1	0	0	0	0	0	0	0	0	1	0	2	1	0	0	0	0	0	0	0
356055	#N/A	#N/A	#N/A	#N/A	#N/A	#N/A	#N/A	#N/A	#N/A	#N/A	#N/A	#N/A	#N/A	#N/A	#N/A	#N/A	#N/A	#N/A	0	0	0	0	0	0	0	0	1	0	0	0	0	0	0	0	0	0	0	0	0	0	0	0	0	0	0	0	0	0	0
463794	7	0	-0.899229	32	0	0	5	0.444444	-0.527382	#N/A	#N/A	#N/A	3	0	-0.981981	11	0	0	86	112	615	38	183	53	10	79	40	101	26	129	57	226	57	130	76	34	32	265	59	38	82	79	313	94	139	51	138	55	45
196578	#N/A	#N/A	#N/A	#N/A	#N/A	#N/A	#N/A	#N/A	#N/A	#N/A	#N/A	#N/A	#N/A	#N/A	#N/A	#N/A	#N/A	#N/A	0	0	0	0	0	0	0	0	0	0	0	0	0	0	2	0	0	0	0	0	0	0	0	0	0	0	0	0	0	0	0
267045	2	0.394464	2.21035	#N/A	#N/A	#N/A	0	0	0.188445	#N/A	#N/A	#N/A	#N/A	#N/A	#N/A	#N/A	#N/A	#N/A	0	2	1	3	1	2	2	2	0	0	0	0	1	1	2	2	0	0	0	0	3	0	1	0	3	4	1	0	0	0	0
267042	#N/A	#N/A	#N/A	#N/A	#N/A	#N/A	#N/A	#N/A	#N/A	#N/A	#N/A	#N/A	#N/A	#N/A	#N/A	#N/A	#N/A	#N/A	0	2	0	0	0	0	0	0	0	0	0	0	0	0	0	0	0	2	2	1	0	0	0	0	0	0	0	0	0	0	1
268336	#N/A	#N/A	#N/A	#N/A	#N/A	#N/A	#N/A	#N/A	#N/A	#N/A	#N/A	#N/A	#N/A	#N/A	#N/A	#N/A	#N/A	#N/A	0	0	1	1	0	0	0	0	0	4	0	1	0	1	1	0	0	0	0	2	0	3	0	0	0	0	0	0	0	0	0
175365	#N/A	#N/A	#N/A	#N/A	#N/A	#N/A	#N/A	#N/A	#N/A	#N/A	#N/A	#N/A	#N/A	#N/A	#N/A	#N/A	#N/A	#N/A	1	0	0	0	0	0	0	0	0	0	0	0	0	0	0	0	0	0	0	0	0	0	0	0	0	0	0	0	0	0	0
183100	#N/A	#N/A	#N/A	#N/A	#N/A	#N/A	#N/A	#N/A	#N/A	#N/A	#N/A	#N/A	#N/A	#N/A	#N/A	#N/A	#N/A	#N/A	0	0	0	0	0	0	0	0	0	0	0	0	0	0	0	0	0	0	0	0	0	0	0	0	0	0	0	1	0	0	0
606927	#N/A	#N/A	#N/A	#N/A	#N/A	#N/A	#N/A	#N/A	#N/A	#N/A	#N/A	#N/A	#N/A	#N/A	#N/A	#N/A	#N/A	#N/A	0	0	0	0	0	0	0	0	0	0	0	0	0	0	0	0	0	0	0	4	0	0	0	1	0	0	1	0	0	0	0
186464	#N/A	#N/A	#N/A	#N/A	#N/A	#N/A	#N/A	#N/A	#N/A	#N/A	#N/A	#N/A	#N/A	#N/A	#N/A	#N/A	#N/A	#N/A	0	0	0	1	0	0	0	0	0	0	0	0	1	0	0	0	0	1	0	0	0	0	0	0	0	0	0	0	0	0	0
263620	#N/A	#N/A	#N/A	#N/A	#N/A	#N/A	#N/A	#N/A	#N/A	#N/A	#N/A	#N/A	#N/A	#N/A	#N/A	#N/A	#N/A	#N/A	0	0	0	0	0	0	0	0	0	0	0	0	0	0	0	0	1	0	0	0	0	0	0	0	0	0	0	0	0	0	0
273182	#N/A	#N/A	#N/A	#N/A	#N/A	#N/A	#N/A	#N/A	#N/A	#N/A	#N/A	#N/A	#N/A	#N/A	#N/A	#N/A	#N/A	#N/A	1	0	2	0	0	0	1	0	0	1	0	0	0	1	0	2	1	0	0	0	0	0	1	1	0	1	0	0	0	1	1
171718	#N/A	#N/A	#N/A	#N/A	#N/A	#N/A	#N/A	#N/A	#N/A	#N/A	#N/A	#N/A	#N/A	#N/A	#N/A	#N/A	#N/A	#N/A	0	0	0	0	0	0	0	0	1	0	0	0	1	0	0	0	0	0	0	0	0	0	0	0	0	1	0	0	1	0	0
730437	#N/A	#N/A	#N/A	#N/A	#N/A	#N/A	13	0.375	-1.03687	#N/A	#N/A	#N/A	21	0	0.353553	#N/A	#N/A	#N/A	10	0	0	4	9	1	0	0	0	3	2	0	0	0	10	17	9	0	5	20	0	1	0	0	0	0	4	0	0	3	0
196219	#N/A	#N/A	#N/A	#N/A	#N/A	#N/A	#N/A	#N/A	#N/A	#N/A	#N/A	#N/A	#N/A	#N/A	#N/A	#N/A	#N/A	#N/A	0	0	0	0	0	0	0	0	0	0	0	0	0	0	0	0	0	2	0	0	0	0	0	0	0	0	0	0	0	0	0
160548	#N/A	#N/A	#N/A	#N/A	#N/A	#N/A	#N/A	#N/A	#N/A	#N/A	#N/A	#N/A	#N/A	#N/A	#N/A	#N/A	#N/A	#N/A	0	0	0	0	0	0	0	0	0	0	0	0	0	0	0	0	0	0	0	0	0	0	0	0	1	0	0	0	0	0	0
187429	#N/A	#N/A	#N/A	#N/A	#N/A	#N/A	#N/A	#N/A	#N/A	#N/A	#N/A	#N/A	#N/A	#N/A	#N/A	#N/A	#N/A	#N/A	0	0	0	0	0	0	0	0	0	0	0	0	0	0	0	0	0	0	0	0	0	0	0	1	0	0	0	0	0	0	0
217096	#N/A	#N/A	#N/A	#N/A	#N/A	#N/A	#N/A	#N/A	#N/A	15	0	-0.626188	#N/A	#N/A	#N/A	#N/A	#N/A	#N/A	0	4	0	1	0	0	3	2	0	2	0	1	0	1	1	1	0	0	0	0	3	0	1	0	0	0	0	0	0	0	1
272213	#N/A	#N/A	#N/A	#N/A	#N/A	#N/A	#N/A	#N/A	#N/A	#N/A	#N/A	#N/A	#N/A	#N/A	#N/A	#N/A	#N/A	#N/A	0	1	0	0	0	0	0	0	0	1	0	0	0	0	0	0	0	2	0	0	0	0	0	0	0	0	0	0	2	0	0
245595	#N/A	#N/A	#N/A	0	0	-0.957593	0	0	-0.829156	#N/A	#N/A	#N/A	#N/A	#N/A	#N/A	4	0	-1.01754	2	2	3	0	4	1	0	0	1	6	0	0	0	4	10	2	4	0	5	5	1	2	2	0	4	4	4	4	7	4	3
185550	#N/A	#N/A	#N/A	#N/A	#N/A	#N/A	#N/A	#N/A	#N/A	#N/A	#N/A	#N/A	#N/A	#N/A	#N/A	#N/A	#N/A	#N/A	0	0	0	2	0	0	1	0	2	1	0	0	0	0	0	0	0	0	2	0	0	0	0	0	0	0	0	0	0	0	0
308707	#N/A	#N/A	#N/A	#N/A	#N/A	#N/A	#N/A	#N/A	#N/A	#N/A	#N/A	#N/A	#N/A	#N/A	#N/A	#N/A	#N/A	#N/A	0	0	0	0	0	0	0	0	0	0	0	0	0	0	0	0	0	0	0	1	0	0	0	0	0	0	0	0	0	0	0
263272	#N/A	#N/A	#N/A	#N/A	#N/A	#N/A	#N/A	#N/A	#N/A	#N/A	#N/A	#N/A	19	0	-1.23123	#N/A	#N/A	#N/A	1	0	0	1	0	0	0	0	0	1	0	0	0	0	2	1	1	4	2	0	0	1	1	0	1	0	0	0	0	0	0
189730	8	0	0.0971795	#N/A	#N/A	#N/A	6	0	-1.00207	6	0	0.837218	0	0	-0.201163	15	0	-1.22474	2	2	2	2	4	1	1	4	2	2	2	1	1	1	6	0	1	3	1	8	0	2	2	2	2	2	2	1	1	2	3
338222	7	0	-0.276686	#N/A	#N/A	#N/A	#N/A	#N/A	#N/A	#N/A	#N/A	#N/A	35	0	0	#N/A	#N/A	#N/A	1	0	1	0	0	2	0	0	0	0	0	0	0	0	0	0	0	9	0	28	3	3	8	3	2	0	0	0	0	0	0
333096	#N/A	#N/A	#N/A	#N/A	#N/A	#N/A	#N/A	#N/A	#N/A	#N/A	#N/A	#N/A	#N/A	#N/A	#N/A	#N/A	#N/A	#N/A	0	0	0	0	0	0	0	0	0	105	0	0	0	0	0	0	0	0	0	0	0	0	0	0	0	0	0	0	0	0	0
355344	#N/A	#N/A	#N/A	#N/A	#N/A	#N/A	#N/A	#N/A	#N/A	#N/A	#N/A	#N/A	#N/A	#N/A	#N/A	#N/A	#N/A	#N/A	0	0	0	0	0	0	0	0	0	0	0	0	0	0	0	0	0	0	0	0	0	0	0	0	1	0	0	0	0	0	0
383992	#N/A	#N/A	#N/A	#N/A	#N/A	#N/A	#N/A	#N/A	#N/A	#N/A	#N/A	#N/A	#N/A	#N/A	#N/A	#N/A	#N/A	#N/A	0	0	0	0	0	0	0	0	0	0	0	0	0	0	2	0	0	0	2	1	0	0	0	0	0	0	0	0	0	0	0
588317	#N/A	#N/A	#N/A	#N/A	#N/A	#N/A	#N/A	#N/A	#N/A	#N/A	#N/A	#N/A	#N/A	#N/A	#N/A	#N/A	#N/A	#N/A	0	0	0	0	0	0	0	0	0	0	0	0	0	0	0	0	0	0	0	0	0	0	0	0	0	0	0	0	0	0	1
273078	#N/A	#N/A	#N/A	#N/A	#N/A	#N/A	#N/A	#N/A	#N/A	#N/A	#N/A	#N/A	#N/A	#N/A	#N/A	#N/A	#N/A	#N/A	1	0	0	0	0	0	0	0	0	0	0	0	0	0	0	0	0	2	0	0	0	1	3	0	0	0	0	0	0	0	0
189288	#N/A	#N/A	#N/A	#N/A	#N/A	#N/A	#N/A	#N/A	#N/A	#N/A	#N/A	#N/A	#N/A	#N/A	#N/A	#N/A	#N/A	#N/A	0	0	0	2	0	2	0	0	0	0	0	1	0	0	0	0	0	1	0	0	0	0	1	0	0	0	0	0	0	0	0
4361101	#N/A	#N/A	#N/A	#N/A	#N/A	#N/A	#N/A	#N/A	#N/A	#N/A	#N/A	#N/A	#N/A	#N/A	#N/A	#N/A	#N/A	#N/A	0	1	0	1	0	0	0	0	0	0	0	0	0	0	0	0	0	0	0	0	0	0	0	0	0	0	1	0	1	0	0
266976	#N/A	#N/A	#N/A	17	0	0	12	0.444444	-1.12251	15	0	-1.20421	8	0	-0.333333	#N/A	#N/A	#N/A	1	0	3	2	2	1	0	1	0	1	0	3	1	0	3	3	0	5	0	2	1	0	0	1	0	2	0	0	1	1	1
4468461	#N/A	#N/A	#N/A	#N/A	#N/A	#N/A	#N/A	#N/A	#N/A	#N/A	#N/A	#N/A	#N/A	#N/A	#N/A	#N/A	#N/A	#N/A	0	0	0	0	0	0	0	0	0	0	0	0	0	0	0	0	1	0	1	2	0	0	0	0	0	0	0	0	0	0	0
268043	3	0	-0.849837	15	0	-1	5	0.561224	0.628802	1	0	1.82932	7	0	-0.207825	2	0.444444	-0.732589	23	95	15	17	14	17	0	26	4	55	22	27	3	9	3	11	8	29	104	31	15	0	32	30	17	2	13	0	20	2	21
197980	7	0	-0.276686	0	0	-0.957593	7	0	-1.05652	45	0	0	#N/A	#N/A	#N/A	6	0	-0.904534	6	3	3	1	2	13	3	12	6	3	8	2	5	5	4	2	3	6	3	5	9	3	3	2	0	11	5	0	0	0	1
350127	#N/A	#N/A	#N/A	#N/A	#N/A	#N/A	#N/A	#N/A	#N/A	#N/A	#N/A	#N/A	#N/A	#N/A	#N/A	#N/A	#N/A	#N/A	0	0	0	0	0	0	0	0	0	0	0	0	5	0	0	0	0	0	0	0	0	0	0	0	0	0	0	0	0	0	0
4256470	#N/A	#N/A	#N/A	#N/A	#N/A	#N/A	#N/A	#N/A	#N/A	#N/A	#N/A	#N/A	#N/A	#N/A	#N/A	#N/A	#N/A	#N/A	0	0	0	0	0	0	0	0	0	0	0	0	0	0	1	0	0	0	0	0	1	0	0	0	0	0	0	0	0	0	0
352222	#N/A	#N/A	#N/A	#N/A	#N/A	#N/A	#N/A	#N/A	#N/A	31	0	0	#N/A	#N/A	#N/A	0	0.444444	-0.130189	33	0	0	0	0	0	0	4	8	0	0	3	8	0	6	1	0	23	0	0	3	0	0	0	0	0	9	0	13	2	6
309963	#N/A	#N/A	#N/A	#N/A	#N/A	#N/A	#N/A	#N/A	#N/A	#N/A	#N/A	#N/A	#N/A	#N/A	#N/A	#N/A	#N/A	#N/A	0	0	0	0	0	0	0	0	0	0	0	0	0	0	0	0	0	1	0	0	0	0	0	0	0	0	0	0	0	0	0
309382	#N/A	#N/A	#N/A	#N/A	#N/A	#N/A	#N/A	#N/A	#N/A	#N/A	#N/A	#N/A	#N/A	#N/A	#N/A	#N/A	#N/A	#N/A	0	0	1	0	0	0	0	0	0	0	0	0	0	0	0	0	0	0	0	0	0	0	0	0	0	0	0	0	0	0	0
177150	2	0.493827	0.427279	10	0.5	-0.742781	7	0	-0.461027	11	0	-0.738549	#N/A	#N/A	#N/A	#N/A	#N/A	#N/A	0	2	1	3	2	1	2	2	0	2	2	2	1	3	1	1	1	0	2	0	3	0	0	0	0	4	0	0	1	0	0
260927	#N/A	#N/A	#N/A	#N/A	#N/A	#N/A	#N/A	#N/A	#N/A	#N/A	#N/A	#N/A	#N/A	#N/A	#N/A	#N/A	#N/A	#N/A	0	0	0	1	0	0	0	0	0	0	0	0	0	0	0	0	0	0	0	1	0	0	0	0	0	0	0	0	1	0	0
316925	6	0.32	0.524404	0	0	-0.957593	6	0.375	0.0910975	1	0	-0.171499	7	0	-0.84862	4	0	-0.667761	5	7	3	8	3	2	1	1	5	0	4	1	6	3	3	0	5	11	9	4	7	8	5	5	3	3	4	4	3	5	4
301156	#N/A	#N/A	#N/A	#N/A	#N/A	#N/A	#N/A	#N/A	#N/A	#N/A	#N/A	#N/A	#N/A	#N/A	#N/A	#N/A	#N/A	#N/A	1	0	0	0	0	0	0	0	0	0	0	0	0	0	0	0	0	0	0	0	0	0	0	0	0	1	0	0	0	0	0
215495	5	0	0	8	0	2.02386	6	0	1.73085	#N/A	#N/A	#N/A	50	0	0	5	0	-0.160128	4558	5316	5895	7290	11755	1700	4014	6992	1815	4567	1384	5252	1940	2633	10171	7238	6740	6525	3681	10792	684	1293	3598	2282	4887	3205	6166	1874	7126	2199	5319
348088	#N/A	#N/A	#N/A	#N/A	#N/A	#N/A	#N/A	#N/A	#N/A	13	0	0.57735	#N/A	#N/A	#N/A	0	0	-0.998115	0	0	0	0	1	0	0	1	0	1	1	1	0	0	4	0	2	0	0	3	0	0	1	0	1	1	1	1	3	1	0
382220	#N/A	#N/A	#N/A	#N/A	#N/A	#N/A	#N/A	#N/A	#N/A	#N/A	#N/A	#N/A	25	0	1	3	0	-0.777463	14	123	301	256	17	5	17	164	26	858	14	77	30	42	21	60	13	12	46	14	32	47	127	58	128	5	3	28	60	1	9
205985	8	0	-0.745043	#N/A	#N/A	#N/A	14	0	0.816497	15	0	-0.626188	0	0.58	0.0467821	#N/A	#N/A	#N/A	3	1	4	7	6	3	4	1	0	3	0	2	0	2	2	2	4	4	1	5	0	1	5	2	3	0	6	2	3	0	0
581933	9	0	-0.754829	#N/A	#N/A	#N/A	12	0	1.03616	15	0	-1.20421	19	0	0.0232307	3	0.444444	-0.124394	0	2	1	1	1	1	0	1	2	2	0	35	0	2	5	1	7	6	7	3	1	2	8	0	4	2	1	2	1	0	2
4378740	12	0	3.34183	6	0	-1.22474	10	0	-0.688247	1	0	-1.17191	5	0	0.59017	5	0.197531	1.97491	61	10	8	82	23	21	14	5	30	0	2	8	32	9	59	15	36	57	48	86	8	11	19	22	25	0	8	10	38	20	42
4420206	#N/A	#N/A	#N/A	#N/A	#N/A	#N/A	#N/A	#N/A	#N/A	#N/A	#N/A	#N/A	#N/A	#N/A	#N/A	#N/A	#N/A	#N/A	0	0	0	0	1	0	0	0	0	0	0	0	0	1	0	0	0	0	0	0	0	0	0	0	1	0	0	0	1	0	0
444987	#N/A	#N/A	#N/A	5	0.716049	2.16025	#N/A	#N/A	#N/A	#N/A	#N/A	#N/A	7	0.375	0.432969	#N/A	#N/A	#N/A	0	0	1	4	2	0	0	0	4	0	0	8	5	0	0	0	0	1	5	17	0	3	0	0	0	1	0	0	9	9	6
186886	#N/A	#N/A	#N/A	#N/A	#N/A	#N/A	#N/A	#N/A	#N/A	#N/A	#N/A	#N/A	19	0	-0.394922	0	0	-0.998115	0	0	1	1	1	0	0	0	2	0	0	0	0	1	0	0	0	0	2	2	0	1	1	0	0	0	0	0	1	0	1
305250	#N/A	#N/A	#N/A	#N/A	#N/A	#N/A	#N/A	#N/A	#N/A	#N/A	#N/A	#N/A	#N/A	#N/A	#N/A	#N/A	#N/A	#N/A	0	0	0	1	0	0	1	3	1	0	0	4	0	0	0	0	1	2	0	0	0	1	0	0	0	0	0	0	1	0	3
1109539	#N/A	#N/A	#N/A	#N/A	#N/A	#N/A	#N/A	#N/A	#N/A	#N/A	#N/A	#N/A	#N/A	#N/A	#N/A	#N/A	#N/A	#N/A	0	0	0	0	0	0	0	0	1	0	0	1	0	0	0	0	0	0	0	0	0	0	0	0	0	0	0	0	0	0	1
260322	3	0.5	-0.849837	33	0	0	7	0	-0.461027	#N/A	#N/A	#N/A	2	0.244898	0.445021	8	0	-0.306186	2	1	1	2	2	0	1	1	2	1	0	1	0	0	2	1	4	4	0	7	0	1	3	1	6	1	0	1	2	1	2
372368	#N/A	#N/A	#N/A	#N/A	#N/A	#N/A	#N/A	#N/A	#N/A	6	0	2.00932	5	0	-0.994396	#N/A	#N/A	#N/A	2	2	2	0	0	2	0	1	2	2	2	2	2	2	1	6	4	0	4	3	4	2	6	4	3	2	2	5	3	4	0
1104817	#N/A	#N/A	#N/A	#N/A	#N/A	#N/A	#N/A	#N/A	#N/A	#N/A	#N/A	#N/A	6	0	1.18528	#N/A	#N/A	#N/A	0	0	0	0	0	0	0	0	0	0	0	0	0	0	0	0	2	0	3	0	0	0	4	4	0	0	2	0	0	0	0
351881	#N/A	#N/A	#N/A	#N/A	#N/A	#N/A	#N/A	#N/A	#N/A	#N/A	#N/A	#N/A	#N/A	#N/A	#N/A	#N/A	#N/A	#N/A	0	0	1	0	0	0	0	3	2	0	0	0	0	0	0	0	0	1	0	1	0	0	0	0	0	0	0	0	0	0	0
320490	#N/A	#N/A	#N/A	#N/A	#N/A	#N/A	#N/A	#N/A	#N/A	#N/A	#N/A	#N/A	#N/A	#N/A	#N/A	#N/A	#N/A	#N/A	0	0	0	0	0	0	0	0	0	0	0	0	0	0	0	0	0	2	0	0	0	2	0	0	0	0	0	0	0	0	0
828708	#N/A	#N/A	#N/A	#N/A	#N/A	#N/A	#N/A	#N/A	#N/A	#N/A	#N/A	#N/A	#N/A	#N/A	#N/A	#N/A	#N/A	#N/A	0	0	0	0	0	0	0	0	0	0	0	0	1	0	0	0	0	0	0	0	0	0	0	0	0	0	0	0	0	0	0
188940	#N/A	#N/A	#N/A	#N/A	#N/A	#N/A	#N/A	#N/A	#N/A	#N/A	#N/A	#N/A	#N/A	#N/A	#N/A	#N/A	#N/A	#N/A	0	0	0	0	0	0	0	0	0	0	0	0	1	1	0	0	0	2	0	1	1	1	0	1	0	0	0	0	0	0	0
3568684	#N/A	#N/A	#N/A	#N/A	#N/A	#N/A	#N/A	#N/A	#N/A	#N/A	#N/A	#N/A	#N/A	#N/A	#N/A	#N/A	#N/A	#N/A	0	0	0	0	0	0	0	0	0	0	0	0	0	0	1	0	0	0	1	0	0	0	0	0	0	0	0	0	0	0	0
187841	#N/A	#N/A	#N/A	#N/A	#N/A	#N/A	#N/A	#N/A	#N/A	#N/A	#N/A	#N/A	#N/A	#N/A	#N/A	#N/A	#N/A	#N/A	0	0	0	0	0	0	0	0	1	0	0	0	0	0	0	0	0	0	0	0	0	0	0	0	0	1	0	0	1	0	0
657491	#N/A	#N/A	#N/A	#N/A	#N/A	#N/A	#N/A	#N/A	#N/A	#N/A	#N/A	#N/A	#N/A	#N/A	#N/A	#N/A	#N/A	#N/A	0	0	0	0	0	0	0	0	0	0	0	0	0	0	0	0	0	0	0	0	0	0	1	0	0	0	0	0	0	0	0
328573	#N/A	#N/A	#N/A	#N/A	#N/A	#N/A	#N/A	#N/A	#N/A	#N/A	#N/A	#N/A	#N/A	#N/A	#N/A	#N/A	#N/A	#N/A	0	0	0	0	0	0	0	0	0	0	0	0	0	0	0	0	0	0	0	0	0	0	0	1	0	0	0	0	0	0	0
348404	#N/A	#N/A	#N/A	#N/A	#N/A	#N/A	#N/A	#N/A	#N/A	#N/A	#N/A	#N/A	#N/A	#N/A	#N/A	#N/A	#N/A	#N/A	0	0	0	0	1	0	0	0	173	0	0	0	0	0	0	0	0	0	0	0	0	0	0	0	0	0	0	0	0	0	0
270519	9	0	0.215666	20	0	0	12	0	-0.582839	#N/A	#N/A	#N/A	4	0	2.91218	27	0	0	2	7	5	5	3	7	2	0	4	6	7	10	4	2	4	2	16	7	17	9	16	13	9	10	5	9	11	22	10	10	5
323614	#N/A	#N/A	#N/A	1	0.44898	1.23129	#N/A	#N/A	#N/A	7	0.444444	-0.0860663	8	0	1	2	0	0.342914	57	32	2	0	50	14	4	114	20	0	0	0	39	0	8	3	1	51	1	85	0	20	4	0	281	111	5	0	121	0	265
4331760	14	0	1.73205	6	0	-1.22474	#N/A	#N/A	#N/A	9	0	-1.08012	7	0	0.432969	7	0	2	79	101	49	112	142	91	57	51	37	176	67	269	168	110	277	169	116	31	37	159	112	48	97	71	87	79	179	77	105	119	191
320123	#N/A	#N/A	#N/A	#N/A	#N/A	#N/A	#N/A	#N/A	#N/A	#N/A	#N/A	#N/A	#N/A	#N/A	#N/A	#N/A	#N/A	#N/A	0	0	0	0	0	0	0	0	1	0	0	0	0	0	0	0	1	0	0	0	0	0	0	0	1	0	0	0	0	0	0
439880	0	0.64	1.35582	15	0	1	2	0	1.46261	18	0	1.22474	19	0.291667	2.53215	2	0.272189	2.49392	305	53	1	409	0	0	170	579	523	183	1	928	1	441	1	408	326	549	572	865	18	244	585	8	577	563	18	0	1	0	701
329153	#N/A	#N/A	#N/A	#N/A	#N/A	#N/A	#N/A	#N/A	#N/A	#N/A	#N/A	#N/A	19	0	0.441383	#N/A	#N/A	#N/A	0	0	0	0	0	0	0	0	0	0	0	0	0	0	0	0	0	0	1	5	0	1	1	0	0	0	0	0	0	0	0
4430503	#N/A	#N/A	#N/A	#N/A	#N/A	#N/A	#N/A	#N/A	#N/A	#N/A	#N/A	#N/A	#N/A	#N/A	#N/A	#N/A	#N/A	#N/A	0	0	0	0	0	0	0	0	0	0	0	0	0	0	0	0	0	0	0	6834	2	0	0	0	0	0	0	0	1	2	1
260741	30	0	0	#N/A	#N/A	#N/A	0	0	1.20605	#N/A	#N/A	#N/A	32	0	0	10	0	-1.11803	17	54	9	54	17	38	27	23	106	9	64	51	93	34	98	34	38	83	66	43	38	7	37	80	45	31	55	59	27	77	52
260215	#N/A	#N/A	#N/A	#N/A	#N/A	#N/A	#N/A	#N/A	#N/A	#N/A	#N/A	#N/A	#N/A	#N/A	#N/A	#N/A	#N/A	#N/A	0	0	0	0	0	0	0	0	0	1	0	0	0	0	0	0	0	0	0	0	0	0	0	0	0	0	0	0	0	0	0
572750	#N/A	#N/A	#N/A	#N/A	#N/A	#N/A	#N/A	#N/A	#N/A	#N/A	#N/A	#N/A	#N/A	#N/A	#N/A	#N/A	#N/A	#N/A	0	1	0	1	0	0	1	1	0	0	0	0	2	0	0	0	0	0	0	3	0	2	1	0	0	1	0	1	0	0	0
327284	1	0	-0.848875	#N/A	#N/A	#N/A	6	0	1.18427	6	0	-0.92094	0	0	-0.449108	8	0	0.459279	166	14	8	71	49	1	1	34	22	38	2	11	165	4	376	2	6	28	18	21	2	14	16	9	96	4	0	3	33	4	16
327282	#N/A	#N/A	#N/A	#N/A	#N/A	#N/A	#N/A	#N/A	#N/A	#N/A	#N/A	#N/A	#N/A	#N/A	#N/A	#N/A	#N/A	#N/A	0	0	0	0	0	1	0	0	0	0	0	0	0	0	1	0	0	0	0	0	0	0	0	2	0	0	0	0	0	0	0
173923	#N/A	#N/A	#N/A	#N/A	#N/A	#N/A	#N/A	#N/A	#N/A	#N/A	#N/A	#N/A	#N/A	#N/A	#N/A	#N/A	#N/A	#N/A	0	0	0	0	0	0	0	2	0	0	0	0	0	0	0	0	0	1	0	0	0	0	0	0	0	1	0	0	0	0	0
329712	2	0	1.95562	#N/A	#N/A	#N/A	#N/A	#N/A	#N/A	#N/A	#N/A	#N/A	0	0	-0.201163	#N/A	#N/A	#N/A	8	0	0	0	0	0	0	0	4	1	0	0	1	0	0	0	5	6	1	3	0	5	4	3	2	1	0	0	0	0	1
334697	2	0.117188	2.71979	#N/A	#N/A	#N/A	#N/A	#N/A	#N/A	#N/A	#N/A	#N/A	16	0.5	-0.80904	13	0	-0.75	1	0	0	0	0	0	0	0	0	0	0	0	0	0	0	0	8	30	1	2	0	13	1	17	1	1	0	0	0	1	1
458550	#N/A	#N/A	#N/A	#N/A	#N/A	#N/A	13	0	0.522274	#N/A	#N/A	#N/A	#N/A	#N/A	#N/A	#N/A	#N/A	#N/A	8	0	0	3	6	3	0	4	4	2	0	0	1	0	0	0	0	119	0	1	0	0	0	0	0	0	0	0	0	0	0
580629	#N/A	#N/A	#N/A	#N/A	#N/A	#N/A	#N/A	#N/A	#N/A	#N/A	#N/A	#N/A	#N/A	#N/A	#N/A	#N/A	#N/A	#N/A	0	0	0	0	0	0	0	0	0	0	0	0	0	0	1	0	0	0	0	0	0	0	0	0	0	0	0	0	0	0	0
209327	#N/A	#N/A	#N/A	#N/A	#N/A	#N/A	#N/A	#N/A	#N/A	#N/A	#N/A	#N/A	#N/A	#N/A	#N/A	#N/A	#N/A	#N/A	0	0	0	0	0	0	0	0	0	0	0	0	0	0	0	0	0	0	0	0	0	0	0	0	0	0	0	0	0	0	1
3906666	2	0	-0.336893	#N/A	#N/A	#N/A	#N/A	#N/A	#N/A	#N/A	#N/A	#N/A	8	0	1	#N/A	#N/A	#N/A	3740	603	131	158	1976	1182	28	3008	432	68	76	1366	2201	205	105	1568	3279	5449	1830	11016	54	3122	2775	1650	157	2768	2083	1227	2783	2980	1802
4443094	#N/A	#N/A	#N/A	#N/A	#N/A	#N/A	#N/A	#N/A	#N/A	#N/A	#N/A	#N/A	#N/A	#N/A	#N/A	#N/A	#N/A	#N/A	0	0	0	0	0	0	0	0	0	0	0	0	0	0	1	0	0	0	0	0	0	0	0	0	0	0	0	0	0	0	0
860192	#N/A	#N/A	#N/A	#N/A	#N/A	#N/A	#N/A	#N/A	#N/A	#N/A	#N/A	#N/A	#N/A	#N/A	#N/A	#N/A	#N/A	#N/A	0	0	0	0	0	0	0	0	0	0	0	0	0	0	1	0	0	0	0	0	0	0	0	0	0	0	0	0	1	0	0
162639	#N/A	#N/A	#N/A	#N/A	#N/A	#N/A	#N/A	#N/A	#N/A	#N/A	#N/A	#N/A	#N/A	#N/A	#N/A	#N/A	#N/A	#N/A	0	0	0	0	0	0	0	0	0	1	0	0	0	0	0	0	0	0	0	0	0	0	0	0	0	0	0	0	0	1	0
332132	#N/A	#N/A	#N/A	#N/A	#N/A	#N/A	#N/A	#N/A	#N/A	#N/A	#N/A	#N/A	#N/A	#N/A	#N/A	#N/A	#N/A	#N/A	0	0	0	0	0	0	0	0	0	0	0	0	0	0	0	0	0	0	0	0	0	0	0	0	1	1	0	0	0	0	0
325036	#N/A	#N/A	#N/A	#N/A	#N/A	#N/A	#N/A	#N/A	#N/A	#N/A	#N/A	#N/A	#N/A	#N/A	#N/A	#N/A	#N/A	#N/A	0	0	0	0	0	0	0	0	0	0	0	0	0	0	0	0	0	0	0	0	0	0	0	0	1	0	0	0	0	0	0
191602	#N/A	#N/A	#N/A	#N/A	#N/A	#N/A	#N/A	#N/A	#N/A	#N/A	#N/A	#N/A	#N/A	#N/A	#N/A	#N/A	#N/A	#N/A	0	0	0	0	0	0	1	0	0	0	0	0	0	0	0	0	0	0	0	0	0	0	0	0	0	0	0	0	0	0	0
313524	#N/A	#N/A	#N/A	#N/A	#N/A	#N/A	#N/A	#N/A	#N/A	#N/A	#N/A	#N/A	#N/A	#N/A	#N/A	#N/A	#N/A	#N/A	0	0	0	0	0	0	0	0	0	5	0	0	0	0	0	0	0	0	0	0	0	0	0	32	0	0	0	0	0	0	0
294659	#N/A	#N/A	#N/A	#N/A	#N/A	#N/A	#N/A	#N/A	#N/A	#N/A	#N/A	#N/A	#N/A	#N/A	#N/A	#N/A	#N/A	#N/A	13	0	0	0	2	6	0	3	0	0	2	0	0	0	12	14	0	0	0	0	0	0	0	0	0	0	0	0	0	0	0
827497	#N/A	#N/A	#N/A	#N/A	#N/A	#N/A	#N/A	#N/A	#N/A	#N/A	#N/A	#N/A	9	0	-0.185695	#N/A	#N/A	#N/A	0	0	0	0	2	0	0	0	0	0	1	0	0	1	1	0	0	1	0	2	0	1	0	1	0	0	0	0	0	0	1
353012	#N/A	#N/A	#N/A	14	0	2.37227	5	0	-0.238336	5	0.375	0.980581	1	0	-0.461566	4	0.277778	0.381578	3478	1833	444	1197	1206	856	770	1352	667	1007	483	1	1774	555	2733	2015	2896	5623	1512	8967	494	1501	2490	557	3799	1183	2169	273	1768	861	5464
328391	10	0	-1.02062	1	0	-0.415374	#N/A	#N/A	#N/A	1	0	-0.171499	27	0	-1.41421	14	0.56	0	4	2	1	4	1	3	2	0	1	0	2	2	1	1	1	1	4	3	2	0	0	3	9	1	1	2	0	2	4	1	5
4411295	#N/A	#N/A	#N/A	#N/A	#N/A	#N/A	#N/A	#N/A	#N/A	#N/A	#N/A	#N/A	#N/A	#N/A	#N/A	#N/A	#N/A	#N/A	1	0	0	0	0	0	0	0	0	0	0	1	0	0	0	0	0	0	0	0	0	0	0	0	0	0	0	0	0	1	0
241843	#N/A	#N/A	#N/A	#N/A	#N/A	#N/A	#N/A	#N/A	#N/A	#N/A	#N/A	#N/A	20	0	0.816497	#N/A	#N/A	#N/A	0	0	0	0	0	0	0	0	0	0	0	0	0	0	0	0	0	0	0	1	0	1	2	2	0	0	0	0	0	0	0
363035	#N/A	#N/A	#N/A	#N/A	#N/A	#N/A	#N/A	#N/A	#N/A	#N/A	#N/A	#N/A	#N/A	#N/A	#N/A	#N/A	#N/A	#N/A	0	38	0	0	0	0	0	0	0	0	0	0	0	0	0	0	0	58	0	0	0	0	0	0	0	0	0	0	0	0	7
291090	#N/A	#N/A	#N/A	26	0	0	#N/A	#N/A	#N/A	19	0	0.707107	#N/A	#N/A	#N/A	#N/A	#N/A	#N/A	27	189	83	107	1038	771	284	23	59	128	19	278	1029	163	15	228	163	20	379	34	404	110	178	18	86	62	771	1540	339	191	220
646499	#N/A	#N/A	#N/A	#N/A	#N/A	#N/A	#N/A	#N/A	#N/A	#N/A	#N/A	#N/A	#N/A	#N/A	#N/A	#N/A	#N/A	#N/A	0	0	0	0	0	14	10	0	0	0	0	0	71	0	0	0	0	631	9	1	0	0	0	0	0	0	0	0	0	0	0
578649	#N/A	#N/A	#N/A	#N/A	#N/A	#N/A	#N/A	#N/A	#N/A	#N/A	#N/A	#N/A	#N/A	#N/A	#N/A	#N/A	#N/A	#N/A	1	0	0	0	0	0	0	0	0	0	0	0	0	0	0	0	0	1	0	0	0	0	0	0	1	0	0	0	0	0	0
271131	5	0	0	#N/A	#N/A	#N/A	7	0	-1.05652	3	0	0.82117	#N/A	#N/A	#N/A	#N/A	#N/A	#N/A	3	2	3	1	3	0	2	4	1	2	0	2	1	0	3	3	4	1	1	4	1	1	3	1	5	0	0	1	0	0	0
4340358	#N/A	#N/A	#N/A	#N/A	#N/A	#N/A	#N/A	#N/A	#N/A	#N/A	#N/A	#N/A	#N/A	#N/A	#N/A	#N/A	#N/A	#N/A	0	0	0	0	0	1	0	1	0	0	0	0	0	0	0	0	1	0	0	0	2	0	0	0	0	0	0	0	1	0	0
190646	#N/A	#N/A	#N/A	#N/A	#N/A	#N/A	#N/A	#N/A	#N/A	#N/A	#N/A	#N/A	#N/A	#N/A	#N/A	#N/A	#N/A	#N/A	0	0	0	0	0	0	0	0	0	0	0	0	0	1	0	0	0	0	1	0	0	0	0	0	0	0	0	0	0	0	0
537548	#N/A	#N/A	#N/A	#N/A	#N/A	#N/A	#N/A	#N/A	#N/A	#N/A	#N/A	#N/A	#N/A	#N/A	#N/A	#N/A	#N/A	#N/A	0	0	0	0	1	0	0	0	0	0	0	0	0	0	0	0	0	0	0	0	0	1	0	0	0	0	0	0	0	0	0
275476	12	0.277778	0.69046	#N/A	#N/A	#N/A	10	0	-0.688247	13	0	0.57735	5	0.21875	1.38245	#N/A	#N/A	#N/A	118	0	102	2211	1060	1	3	3	0	47	13	1584	17	2	348	5	256	3329	1190	1129	5	5	397	288	2	18	8	0	5	4	287
317031	#N/A	#N/A	#N/A	#N/A	#N/A	#N/A	#N/A	#N/A	#N/A	#N/A	#N/A	#N/A	#N/A	#N/A	#N/A	#N/A	#N/A	#N/A	0	0	0	0	0	0	0	0	0	0	0	0	0	0	0	0	0	0	0	0	0	0	0	0	0	0	0	0	1	0	0
270993	#N/A	#N/A	#N/A	#N/A	#N/A	#N/A	#N/A	#N/A	#N/A	#N/A	#N/A	#N/A	#N/A	#N/A	#N/A	#N/A	#N/A	#N/A	0	0	0	0	0	0	0	0	0	0	0	0	0	0	0	0	0	0	0	0	0	0	0	1	0	0	0	0	0	0	0
175371	#N/A	#N/A	#N/A	#N/A	#N/A	#N/A	#N/A	#N/A	#N/A	#N/A	#N/A	#N/A	#N/A	#N/A	#N/A	#N/A	#N/A	#N/A	1	1	0	0	0	0	0	1	0	0	0	0	0	0	0	0	0	0	0	1	0	0	0	0	1	1	0	0	0	0	0
339017	3	0	-0.849837	#N/A	#N/A	#N/A	6	0.375	0.0910975	23	0	0	30	0	0	25	0	0	36	15	0	66	1	0	0	57	31	11	7	0	0	12	58	14	158	167	31	33	13	38	0	22	58	16	0	25	111	10	58
175377	20	0	0	#N/A	#N/A	#N/A	11	0	0	13	0	1.73205	7	0	1.07376	#N/A	#N/A	#N/A	8	13	2	86	4	15	6	21	0	18	9	14	10	0	51	4	13	1	28	28	15	0	32	12	28	11	0	0	23	15	0
339013	#N/A	#N/A	#N/A	36	0	0	#N/A	#N/A	#N/A	3	0.32	0.388189	#N/A	#N/A	#N/A	#N/A	#N/A	#N/A	1026	663	5052	964	2732	2447	1549	4858	2717	860	1508	1183	2099	2100	1129	2154	4182	3300	2111	3874	5250	1522	5049	1920	2196	4391	2607	1648	4574	2234	2320
301079	#N/A	#N/A	#N/A	#N/A	#N/A	#N/A	#N/A	#N/A	#N/A	#N/A	#N/A	#N/A	#N/A	#N/A	#N/A	#N/A	#N/A	#N/A	0	0	1	0	0	0	0	0	0	0	0	0	0	0	0	0	0	0	1	0	0	0	0	0	0	0	0	0	0	0	0
148722	#N/A	#N/A	#N/A	#N/A	#N/A	#N/A	#N/A	#N/A	#N/A	#N/A	#N/A	#N/A	#N/A	#N/A	#N/A	#N/A	#N/A	#N/A	0	1	0	0	0	0	0	0	0	1	2	0	0	0	0	0	0	0	0	0	0	0	0	0	0	0	0	0	0	0	0
269653	#N/A	#N/A	#N/A	#N/A	#N/A	#N/A	#N/A	#N/A	#N/A	#N/A	#N/A	#N/A	#N/A	#N/A	#N/A	#N/A	#N/A	#N/A	9	1	0	1	4	0	3	0	0	0	0	0	0	0	0	0	0	0	0	0	0	0	0	0	0	0	4	0	0	0	0
4374084	#N/A	#N/A	#N/A	#N/A	#N/A	#N/A	#N/A	#N/A	#N/A	#N/A	#N/A	#N/A	#N/A	#N/A	#N/A	#N/A	#N/A	#N/A	0	0	0	0	0	0	0	0	0	0	0	0	0	0	0	0	0	1	0	0	0	0	1	0	0	0	0	0	0	0	0
269308	#N/A	#N/A	#N/A	#N/A	#N/A	#N/A	#N/A	#N/A	#N/A	#N/A	#N/A	#N/A	10	0	-0.436648	#N/A	#N/A	#N/A	0	0	0	0	0	0	0	0	0	0	0	0	0	0	0	0	4	9	0	4	0	1	0	2	0	1	0	0	0	0	0
269657	#N/A	#N/A	#N/A	#N/A	#N/A	#N/A	#N/A	#N/A	#N/A	13	0	1.73205	55	0	0	18	0	0	249	0	1	0	3	309	8	0	0	2	2	0	57	164	0	175	194	44	732	12	277	1	569	6	1265	106	738	419	28	90	753
583500	#N/A	#N/A	#N/A	#N/A	#N/A	#N/A	#N/A	#N/A	#N/A	#N/A	#N/A	#N/A	#N/A	#N/A	#N/A	#N/A	#N/A	#N/A	0	2	0	0	0	0	0	0	0	0	0	0	0	1	0	0	0	0	0	0	0	0	2	6	0	0	0	3	0	0	1
330578	#N/A	#N/A	#N/A	#N/A	#N/A	#N/A	#N/A	#N/A	#N/A	#N/A	#N/A	#N/A	#N/A	#N/A	#N/A	#N/A	#N/A	#N/A	7	0	0	0	0	0	0	0	0	0	0	0	0	0	0	0	0	0	0	0	0	0	0	3	1	0	0	0	0	0	0
345913	#N/A	#N/A	#N/A	0	0.277778	1.06056	0	0	1.20605	#N/A	#N/A	#N/A	7	0	-0.84862	4	0.197531	1.43092	149	257	169	401	193	141	63	204	219	232	102	410	126	124	518	310	1402	1007	630	1525	296	301	615	382	895	456	385	428	435	454	666
175847	#N/A	#N/A	#N/A	#N/A	#N/A	#N/A	2	0	-0.281272	#N/A	#N/A	#N/A	5	0	-0.202113	#N/A	#N/A	#N/A	1	1	1	1	0	0	0	1	1	1	0	0	0	0	4	0	1	1	1	2	0	0	1	1	1	0	0	0	1	1	2
3450454	#N/A	#N/A	#N/A	#N/A	#N/A	#N/A	#N/A	#N/A	#N/A	#N/A	#N/A	#N/A	#N/A	#N/A	#N/A	#N/A	#N/A	#N/A	0	0	0	0	0	0	0	0	0	0	0	0	0	0	0	0	0	0	0	0	0	0	0	0	0	0	0	0	0	0	0
194425	#N/A	#N/A	#N/A	#N/A	#N/A	#N/A	#N/A	#N/A	#N/A	#N/A	#N/A	#N/A	#N/A	#N/A	#N/A	#N/A	#N/A	#N/A	1	0	0	0	0	1	0	0	0	0	0	0	1	0	0	0	0	1	0	0	0	0	0	0	0	0	0	0	0	0	0
264846	#N/A	#N/A	#N/A	#N/A	#N/A	#N/A	#N/A	#N/A	#N/A	#N/A	#N/A	#N/A	#N/A	#N/A	#N/A	#N/A	#N/A	#N/A	0	0	0	0	0	0	1	0	0	0	0	0	0	0	0	1	0	0	0	1	0	1	1	0	0	0	0	0	0	0	0
271401	#N/A	#N/A	#N/A	#N/A	#N/A	#N/A	#N/A	#N/A	#N/A	#N/A	#N/A	#N/A	13	0	-0.590511	#N/A	#N/A	#N/A	0	0	0	0	0	0	0	1	0	1	0	0	0	0	0	0	0	6	1	2	0	2	3	0	0	0	0	0	0	0	0
3150552	#N/A	#N/A	#N/A	#N/A	#N/A	#N/A	#N/A	#N/A	#N/A	#N/A	#N/A	#N/A	#N/A	#N/A	#N/A	#N/A	#N/A	#N/A	11	0	0	0	2	0	0	2	0	0	0	0	1	0	0	0	2	3	0	0	0	0	1	0	4	2	0	0	0	0	3
194429	#N/A	#N/A	#N/A	#N/A	#N/A	#N/A	#N/A	#N/A	#N/A	#N/A	#N/A	#N/A	#N/A	#N/A	#N/A	#N/A	#N/A	#N/A	0	0	0	0	0	0	0	0	0	0	0	1	0	0	1	2	0	0	0	0	0	0	0	0	0	0	0	0	1	2	1
688923	#N/A	#N/A	#N/A	#N/A	#N/A	#N/A	#N/A	#N/A	#N/A	#N/A	#N/A	#N/A	#N/A	#N/A	#N/A	#N/A	#N/A	#N/A	0	0	0	0	0	0	0	0	0	0	0	0	0	0	0	0	0	0	0	0	0	0	0	0	0	0	1	0	0	0	0
4336940	#N/A	#N/A	#N/A	#N/A	#N/A	#N/A	#N/A	#N/A	#N/A	#N/A	#N/A	#N/A	#N/A	#N/A	#N/A	#N/A	#N/A	#N/A	0	0	0	0	1	0	0	0	0	0	0	0	0	0	0	0	0	0	0	0	0	0	0	0	0	0	0	0	0	0	0
274509	#N/A	#N/A	#N/A	#N/A	#N/A	#N/A	#N/A	#N/A	#N/A	#N/A	#N/A	#N/A	#N/A	#N/A	#N/A	#N/A	#N/A	#N/A	0	0	0	0	0	0	0	0	0	0	0	0	0	0	0	0	0	0	0	0	0	0	0	0	0	0	0	0	0	0	1
197765	#N/A	#N/A	#N/A	#N/A	#N/A	#N/A	#N/A	#N/A	#N/A	#N/A	#N/A	#N/A	#N/A	#N/A	#N/A	#N/A	#N/A	#N/A	0	0	0	0	0	0	0	0	0	0	0	0	0	0	0	0	0	0	0	0	0	0	1	1	0	0	0	1	0	0	0
591405	#N/A	#N/A	#N/A	#N/A	#N/A	#N/A	#N/A	#N/A	#N/A	#N/A	#N/A	#N/A	#N/A	#N/A	#N/A	#N/A	#N/A	#N/A	0	0	0	0	1	0	0	0	0	0	0	0	0	0	0	0	1	0	0	0	0	0	0	0	0	0	0	0	0	0	0
209446	#N/A	#N/A	#N/A	#N/A	#N/A	#N/A	#N/A	#N/A	#N/A	#N/A	#N/A	#N/A	#N/A	#N/A	#N/A	#N/A	#N/A	#N/A	0	0	0	0	0	0	0	0	0	0	0	0	0	0	0	1	0	0	0	0	0	0	0	0	0	0	0	0	0	0	0
1111294	#N/A	#N/A	#N/A	#N/A	#N/A	#N/A	#N/A	#N/A	#N/A	#N/A	#N/A	#N/A	#N/A	#N/A	#N/A	#N/A	#N/A	#N/A	0	0	0	0	0	0	0	0	0	0	0	0	0	0	0	0	0	0	2	0	0	0	0	0	0	0	0	0	0	0	1
4296701	#N/A	#N/A	#N/A	#N/A	#N/A	#N/A	#N/A	#N/A	#N/A	#N/A	#N/A	#N/A	#N/A	#N/A	#N/A	#N/A	#N/A	#N/A	0	0	0	0	0	1	0	0	0	0	0	0	0	0	0	0	0	0	0	0	0	0	0	0	0	0	0	0	0	0	0
331317	#N/A	#N/A	#N/A	#N/A	#N/A	#N/A	#N/A	#N/A	#N/A	#N/A	#N/A	#N/A	#N/A	#N/A	#N/A	#N/A	#N/A	#N/A	0	0	0	0	0	0	0	1	0	0	0	0	0	0	0	0	0	0	0	0	0	0	0	1	0	0	0	0	0	0	0
185767	#N/A	#N/A	#N/A	#N/A	#N/A	#N/A	#N/A	#N/A	#N/A	#N/A	#N/A	#N/A	#N/A	#N/A	#N/A	#N/A	#N/A	#N/A	0	0	0	0	1	0	0	0	0	0	0	0	0	0	0	0	0	0	0	0	0	0	0	0	0	0	0	0	0	0	0
591399	#N/A	#N/A	#N/A	#N/A	#N/A	#N/A	#N/A	#N/A	#N/A	#N/A	#N/A	#N/A	#N/A	#N/A	#N/A	#N/A	#N/A	#N/A	0	0	0	0	1	0	0	0	0	0	0	1	0	1	0	0	0	1	0	0	0	0	2	0	2	0	0	0	0	0	2
585914	6	0	0	25	0	0	4	0.5	-1.01036	15	0	-0.0481683	#N/A	#N/A	#N/A	1	0	-1.18185	121	124	118	60	8	3	0	278	4	39	24	43	2	43	89	142	231	314	144	500	114	18	498	92	1	337	409	14	263	481	59
4357315	#N/A	#N/A	#N/A	#N/A	#N/A	#N/A	#N/A	#N/A	#N/A	#N/A	#N/A	#N/A	#N/A	#N/A	#N/A	#N/A	#N/A	#N/A	0	0	0	0	0	0	0	1	0	1	0	1	0	0	0	0	0	1	2	0	0	0	0	0	0	0	0	0	0	0	0
267767	#N/A	#N/A	#N/A	#N/A	#N/A	#N/A	#N/A	#N/A	#N/A	#N/A	#N/A	#N/A	6	0	0.345705	#N/A	#N/A	#N/A	0	0	0	0	0	0	0	43	0	0	0	0	0	0	0	0	0	4	0	1	0	4	1	0	0	0	0	0	0	0	0
2212505	8	0	-0.323932	0	0	0.556022	12	0.21875	1.57583	6	0	0.837218	0	0	0.0467821	31	0	0	378	240	238	367	771	276	0	344	195	289	343	313	128	187	1183	306	172	198	187	545	0	88	243	136	138	125	6	130	303	109	20
382721	#N/A	#N/A	#N/A	#N/A	#N/A	#N/A	#N/A	#N/A	#N/A	#N/A	#N/A	#N/A	13	0	-0.590511	#N/A	#N/A	#N/A	0	0	3	0	0	0	4	2	0	1	2	1	1	4	0	0	0	3	5	3	0	4	2	0	0	8	0	0	0	0	0
310642	#N/A	#N/A	#N/A	#N/A	#N/A	#N/A	#N/A	#N/A	#N/A	#N/A	#N/A	#N/A	#N/A	#N/A	#N/A	#N/A	#N/A	#N/A	0	0	0	0	0	0	0	0	0	0	0	0	0	0	1	0	0	0	0	0	0	0	0	0	0	0	0	0	0	0	0
1105486	#N/A	#N/A	#N/A	#N/A	#N/A	#N/A	#N/A	#N/A	#N/A	#N/A	#N/A	#N/A	#N/A	#N/A	#N/A	#N/A	#N/A	#N/A	0	0	0	0	0	0	0	0	0	0	0	0	0	0	0	1	0	0	0	0	0	0	0	0	0	0	0	0	0	0	0
272111	#N/A	#N/A	#N/A	#N/A	#N/A	#N/A	#N/A	#N/A	#N/A	#N/A	#N/A	#N/A	#N/A	#N/A	#N/A	#N/A	#N/A	#N/A	0	1	0	0	0	0	0	0	0	0	1	0	0	0	0	0	1	0	0	0	0	0	0	0	0	0	1	0	0	0	1
340853	0	0	0.271163	#N/A	#N/A	#N/A	2	0	-0.281272	9	0	1.08012	52	0	0	5	0	-0.587137	150	114	209	483	0	1	4	148	158	149	133	50	5	0	452	94	65	43	56	10	77	186	6	94	157	1	377	302	326	134	210
179907	#N/A	#N/A	#N/A	#N/A	#N/A	#N/A	#N/A	#N/A	#N/A	#N/A	#N/A	#N/A	#N/A	#N/A	#N/A	#N/A	#N/A	#N/A	0	0	0	0	0	0	0	0	0	0	0	1	0	0	0	0	0	0	0	0	0	0	0	0	0	0	0	0	1	0	0
552235	#N/A	#N/A	#N/A	#N/A	#N/A	#N/A	#N/A	#N/A	#N/A	#N/A	#N/A	#N/A	#N/A	#N/A	#N/A	#N/A	#N/A	#N/A	0	0	0	0	0	0	0	0	0	0	0	0	0	0	0	0	0	0	0	5	0	0	0	0	0	0	0	0	0	0	0
2251909	#N/A	#N/A	#N/A	#N/A	#N/A	#N/A	#N/A	#N/A	#N/A	#N/A	#N/A	#N/A	#N/A	#N/A	#N/A	#N/A	#N/A	#N/A	0	0	0	0	0	0	0	0	0	0	0	0	0	0	0	0	0	0	0	6	0	1	1	0	1	0	0	0	0	0	0
452014	12	0.444444	-0.635223	#N/A	#N/A	#N/A	#N/A	#N/A	#N/A	25	0	0	2	0.56	-0.445021	#N/A	#N/A	#N/A	19	2	0	9	79	3	1	15	5	3	55	1	173	2	16	3	41	121	169	77	0	7	296	6	1	1	8	1	1	1	45
213896	#N/A	#N/A	#N/A	#N/A	#N/A	#N/A	#N/A	#N/A	#N/A	#N/A	#N/A	#N/A	#N/A	#N/A	#N/A	#N/A	#N/A	#N/A	0	0	0	0	0	0	0	0	0	0	0	0	0	0	0	0	0	0	0	0	1	0	0	0	0	0	0	1	0	0	0
205846	#N/A	#N/A	#N/A	#N/A	#N/A	#N/A	8	0	-0.959783	#N/A	#N/A	#N/A	1	0	2.50565	#N/A	#N/A	#N/A	55	0	0	5	27	6	24	0	0	0	1	0	0	0	0	0	1	0	0	0	0	25	111	77	0	0	0	0	0	6	0
4296496	#N/A	#N/A	#N/A	#N/A	#N/A	#N/A	#N/A	#N/A	#N/A	#N/A	#N/A	#N/A	#N/A	#N/A	#N/A	#N/A	#N/A	#N/A	0	0	0	0	0	0	0	0	0	0	1	0	0	0	0	0	0	0	0	0	0	0	0	0	0	0	0	0	0	0	0
266816	#N/A	#N/A	#N/A	#N/A	#N/A	#N/A	#N/A	#N/A	#N/A	#N/A	#N/A	#N/A	#N/A	#N/A	#N/A	#N/A	#N/A	#N/A	0	2	4	0	0	0	1	5	0	0	0	0	0	0	2	3	0	0	0	0	0	3	0	0	0	0	0	0	0	0	0
175005	#N/A	#N/A	#N/A	#N/A	#N/A	#N/A	#N/A	#N/A	#N/A	#N/A	#N/A	#N/A	#N/A	#N/A	#N/A	#N/A	#N/A	#N/A	0	0	0	0	0	0	0	2	0	0	0	0	0	0	0	1	0	0	0	0	0	0	0	0	0	0	0	0	0	0	0
272595	#N/A	#N/A	#N/A	#N/A	#N/A	#N/A	#N/A	#N/A	#N/A	#N/A	#N/A	#N/A	14	0	1.60357	#N/A	#N/A	#N/A	0	2	0	0	0	0	0	0	0	0	0	0	0	0	0	0	0	1	0	0	1	1	1	0	0	0	0	1	1	0	0
976470	#N/A	#N/A	#N/A	#N/A	#N/A	#N/A	#N/A	#N/A	#N/A	#N/A	#N/A	#N/A	22	0	1.18445	#N/A	#N/A	#N/A	1	0	0	0	0	0	0	0	0	4	0	1	0	0	0	0	12	0	0	0	1	3	22	0	0	0	0	0	1	1	0
3745352	#N/A	#N/A	#N/A	#N/A	#N/A	#N/A	#N/A	#N/A	#N/A	#N/A	#N/A	#N/A	#N/A	#N/A	#N/A	#N/A	#N/A	#N/A	0	0	0	0	1	0	0	0	0	0	0	0	0	0	0	0	0	0	0	0	0	0	0	0	0	0	0	0	0	0	0
233435	#N/A	#N/A	#N/A	8	0	-1.26491	7	0	0.72996	#N/A	#N/A	#N/A	#N/A	#N/A	#N/A	4	0	-0.667761	13	56	65	92	139	100	59	57	11	109	8	132	3	25	58	437	2	6	15	32	8	37	4	4	465	6	116	72	15	171	18
417981	6	0	-0.524404	#N/A	#N/A	#N/A	5	0	-0.527382	13	0	0.57735	49	0	0	3	0	1.18174	11	58	15	8	19	9	1	22	14	51	3	17	7	5	20	10	17	20	21	38	6	17	28	13	12	14	12	29	41	2	25
267368	#N/A	#N/A	#N/A	#N/A	#N/A	#N/A	#N/A	#N/A	#N/A	#N/A	#N/A	#N/A	#N/A	#N/A	#N/A	#N/A	#N/A	#N/A	0	0	0	0	0	0	0	0	0	0	0	0	0	0	1	0	0	0	0	0	0	0	0	0	0	0	0	0	0	0	0
212732	#N/A	#N/A	#N/A	#N/A	#N/A	#N/A	#N/A	#N/A	#N/A	#N/A	#N/A	#N/A	#N/A	#N/A	#N/A	#N/A	#N/A	#N/A	0	0	0	1	0	0	0	1	0	1	0	0	0	0	0	1	0	0	0	0	0	2	0	0	0	0	0	0	0	0	0
273640	#N/A	#N/A	#N/A	#N/A	#N/A	#N/A	#N/A	#N/A	#N/A	#N/A	#N/A	#N/A	2	0	-0.14834	#N/A	#N/A	#N/A	0	0	0	3	0	0	0	0	3	0	0	0	0	0	0	0	2	2	1	3	0	0	2	0	1	0	0	0	3	0	2
697874	#N/A	#N/A	#N/A	#N/A	#N/A	#N/A	#N/A	#N/A	#N/A	#N/A	#N/A	#N/A	13	0	0.697877	#N/A	#N/A	#N/A	1	0	0	0	13	1	0	4	0	0	0	0	5	0	2	0	0	6	11	1	0	8	4	0	0	1	0	0	0	0	0
4478242	2	0	-0.591617	#N/A	#N/A	#N/A	#N/A	#N/A	#N/A	#N/A	#N/A	#N/A	9	0	-1.11417	#N/A	#N/A	#N/A	2	0	1	0	0	0	0	0	0	0	0	0	0	0	0	0	0	6	1	12	0	1	7	2	1	0	0	0	0	0	0
216958	#N/A	#N/A	#N/A	#N/A	#N/A	#N/A	#N/A	#N/A	#N/A	#N/A	#N/A	#N/A	#N/A	#N/A	#N/A	#N/A	#N/A	#N/A	0	0	0	0	0	0	0	0	0	0	0	0	0	0	0	0	0	0	0	0	0	0	0	0	0	0	0	0	0	0	0
268927	#N/A	#N/A	#N/A	#N/A	#N/A	#N/A	#N/A	#N/A	#N/A	#N/A	#N/A	#N/A	#N/A	#N/A	#N/A	#N/A	#N/A	#N/A	2	0	0	0	0	0	0	0	0	0	0	0	0	0	0	0	0	0	0	0	0	0	0	0	0	0	0	0	0	0	0
330201	#N/A	#N/A	#N/A	#N/A	#N/A	#N/A	#N/A	#N/A	#N/A	#N/A	#N/A	#N/A	#N/A	#N/A	#N/A	#N/A	#N/A	#N/A	0	0	0	0	0	0	0	0	0	0	0	0	0	0	0	0	0	1	0	0	0	0	0	0	0	0	0	0	0	0	0
465433	15	0	-1	#N/A	#N/A	#N/A	1	0	2.18996	0	0	1.36531	3	0	0.981981	10	0	-1.11803	183	0	136	136	82	170	201	0	107	160	120	34	103	133	118	149	220	0	138	135	43	117	0	226	161	1	127	102	95	200	81
4336731	#N/A	#N/A	#N/A	#N/A	#N/A	#N/A	#N/A	#N/A	#N/A	#N/A	#N/A	#N/A	#N/A	#N/A	#N/A	#N/A	#N/A	#N/A	0	0	0	0	0	0	0	0	1	0	0	0	0	0	0	0	0	0	0	0	0	0	0	0	0	0	0	0	0	0	0
174441	#N/A	#N/A	#N/A	#N/A	#N/A	#N/A	#N/A	#N/A	#N/A	#N/A	#N/A	#N/A	#N/A	#N/A	#N/A	#N/A	#N/A	#N/A	0	0	0	2	0	0	0	0	0	0	0	0	0	0	1	0	0	0	0	0	0	0	0	0	1	0	0	1	0	0	2
182771	#N/A	#N/A	#N/A	#N/A	#N/A	#N/A	2	0	0.590671	#N/A	#N/A	#N/A	#N/A	#N/A	#N/A	1	0	1.6264	1	3	10	1	0	0	0	0	0	3	0	0	0	0	4	16	0	0	0	0	0	0	1	0	0	0	1	0	4	1	6
343030	#N/A	#N/A	#N/A	#N/A	#N/A	#N/A	#N/A	#N/A	#N/A	#N/A	#N/A	#N/A	#N/A	#N/A	#N/A	#N/A	#N/A	#N/A	0	0	0	0	0	0	0	0	0	0	0	1	0	0	0	0	0	0	2	0	0	0	0	0	0	0	0	0	0	0	0
248563	#N/A	#N/A	#N/A	#N/A	#N/A	#N/A	#N/A	#N/A	#N/A	#N/A	#N/A	#N/A	#N/A	#N/A	#N/A	#N/A	#N/A	#N/A	3	0	0	0	0	0	0	0	0	0	0	0	0	0	0	0	0	2	0	3	1	1	0	2	0	0	0	0	0	0	0
189057	#N/A	#N/A	#N/A	#N/A	#N/A	#N/A	#N/A	#N/A	#N/A	1	0.5	-1.17191	19	0	-0.394922	#N/A	#N/A	#N/A	0	0	0	3	0	0	0	0	3	0	2	1	3	1	1	0	0	0	1	1	0	1	1	2	2	0	0	0	0	0	1
4454432	#N/A	#N/A	#N/A	#N/A	#N/A	#N/A	#N/A	#N/A	#N/A	#N/A	#N/A	#N/A	#N/A	#N/A	#N/A	#N/A	#N/A	#N/A	0	0	0	0	0	0	0	0	0	0	0	0	0	0	0	0	0	1	0	0	0	0	0	0	0	0	0	0	0	0	0
213885	#N/A	#N/A	#N/A	#N/A	#N/A	#N/A	#N/A	#N/A	#N/A	#N/A	#N/A	#N/A	14	0	0.267261	#N/A	#N/A	#N/A	1	0	0	0	0	0	0	0	0	0	0	0	1	0	2	0	1	0	2	2	0	0	0	1	0	1	0	0	0	0	0
189293	#N/A	#N/A	#N/A	#N/A	#N/A	#N/A	#N/A	#N/A	#N/A	#N/A	#N/A	#N/A	#N/A	#N/A	#N/A	#N/A	#N/A	#N/A	0	0	0	0	0	0	0	0	0	1	0	0	0	0	0	0	0	0	0	0	0	0	0	0	0	0	0	0	0	0	0
193453	#N/A	#N/A	#N/A	#N/A	#N/A	#N/A	#N/A	#N/A	#N/A	#N/A	#N/A	#N/A	#N/A	#N/A	#N/A	#N/A	#N/A	#N/A	5	8	0	1	2	0	4	0	0	0	0	0	1	0	0	1	0	2	0	0	0	1	0	4	1	0	7	0	0	0	0
258522	0	0	-0.813489	#N/A	#N/A	#N/A	#N/A	#N/A	#N/A	#N/A	#N/A	#N/A	#N/A	#N/A	#N/A	#N/A	#N/A	#N/A	0	0	0	4	0	0	5	2	1	4	0	1	0	3	7	0	1	4	2	7	7	0	0	6	2	0	0	0	0	0	0
174842	#N/A	#N/A	#N/A	#N/A	#N/A	#N/A	#N/A	#N/A	#N/A	#N/A	#N/A	#N/A	6	0	0.345705	12	0.5	-0.693375	0	2	1	0	0	0	0	0	0	1	0	0	0	1	0	0	1	0	2	0	2	0	0	3	0	5	2	0	2	3	1
289730	#N/A	#N/A	#N/A	#N/A	#N/A	#N/A	#N/A	#N/A	#N/A	#N/A	#N/A	#N/A	#N/A	#N/A	#N/A	#N/A	#N/A	#N/A	0	0	0	0	0	0	0	0	0	0	0	0	0	0	0	0	0	1	0	1	0	1	0	0	0	0	0	1	0	0	1
267769	#N/A	#N/A	#N/A	#N/A	#N/A	#N/A	#N/A	#N/A	#N/A	#N/A	#N/A	#N/A	#N/A	#N/A	#N/A	#N/A	#N/A	#N/A	0	1	0	0	0	0	0	0	0	1	1	2	0	0	1	0	0	1	0	2	0	0	1	0	0	0	0	0	0	0	0
273240	19	0	0	#N/A	#N/A	#N/A	#N/A	#N/A	#N/A	#N/A	#N/A	#N/A	46	0	0	26	0	0	2	3	0	1	0	0	0	1	1	3	1	0	0	0	0	0	0	2	1	6	1	1	2	0	0	0	2	2	1	0	0
326095	#N/A	#N/A	#N/A	#N/A	#N/A	#N/A	#N/A	#N/A	#N/A	#N/A	#N/A	#N/A	#N/A	#N/A	#N/A	#N/A	#N/A	#N/A	0	0	0	0	0	0	0	0	0	0	0	0	0	0	0	0	0	1	0	0	0	0	0	0	0	0	1	0	1	0	0
312490	#N/A	#N/A	#N/A	#N/A	#N/A	#N/A	#N/A	#N/A	#N/A	#N/A	#N/A	#N/A	#N/A	#N/A	#N/A	#N/A	#N/A	#N/A	0	0	0	0	0	0	0	0	0	0	4	0	0	0	2	0	0	0	0	0	0	0	0	0	0	0	0	0	0	0	6
320835	0	0	-0.813489	#N/A	#N/A	#N/A	11	0	0	5	0	-1.24207	1	0	-0.461566	27	0	0	3	5	0	7	1	1	1	3	1	1	1	0	1	4	4	2	3	3	9	6	1	4	1	0	4	2	2	2	0	0	1
573214	#N/A	#N/A	#N/A	#N/A	#N/A	#N/A	#N/A	#N/A	#N/A	#N/A	#N/A	#N/A	#N/A	#N/A	#N/A	#N/A	#N/A	#N/A	0	0	0	0	0	0	0	0	0	0	0	0	0	0	0	0	0	0	1	0	0	1	1	0	0	0	0	0	0	0	0
409947	#N/A	#N/A	#N/A	#N/A	#N/A	#N/A	#N/A	#N/A	#N/A	#N/A	#N/A	#N/A	#N/A	#N/A	#N/A	#N/A	#N/A	#N/A	0	0	0	0	0	0	0	0	0	0	0	0	0	0	0	0	0	0	2	1	0	2	0	0	0	1	0	0	1	0	1
259781	#N/A	#N/A	#N/A	#N/A	#N/A	#N/A	#N/A	#N/A	#N/A	#N/A	#N/A	#N/A	#N/A	#N/A	#N/A	#N/A	#N/A	#N/A	1	0	0	0	1	1	0	0	0	0	2	0	2	0	0	0	0	0	2	2	0	0	2	0	1	0	1	0	0	0	1
187324	#N/A	#N/A	#N/A	#N/A	#N/A	#N/A	#N/A	#N/A	#N/A	#N/A	#N/A	#N/A	#N/A	#N/A	#N/A	#N/A	#N/A	#N/A	0	0	0	0	1	0	0	0	0	0	0	0	0	0	0	0	0	0	0	0	0	0	0	0	0	0	0	0	0	0	0
189611	#N/A	#N/A	#N/A	#N/A	#N/A	#N/A	#N/A	#N/A	#N/A	#N/A	#N/A	#N/A	#N/A	#N/A	#N/A	#N/A	#N/A	#N/A	0	0	0	0	0	0	0	0	0	0	0	0	0	0	0	0	0	0	0	0	0	0	0	0	0	0	0	0	0	0	0
342962	#N/A	#N/A	#N/A	#N/A	#N/A	#N/A	3	0	-0.160128	1	0	-0.171499	#N/A	#N/A	#N/A	#N/A	#N/A	#N/A	5	5	0	0	1	1	3	0	2	1	0	0	3	3	3	5	2	8	4	6	5	4	4	1	5	1	2	0	2	2	4
338348	3	0.444444	0	#N/A	#N/A	#N/A	#N/A	#N/A	#N/A	#N/A	#N/A	#N/A	5	0.5	-0.994396	0	0.32	1.60566	1	2	0	2	0	0	0	0	1	0	1	0	0	0	2	2	11	5	0	1	0	0	3	2	0	0	0	1	6	1	3
813654	#N/A	#N/A	#N/A	#N/A	#N/A	#N/A	#N/A	#N/A	#N/A	#N/A	#N/A	#N/A	#N/A	#N/A	#N/A	#N/A	#N/A	#N/A	0	0	0	0	0	0	0	0	0	0	0	0	0	0	0	0	0	1	0	0	0	0	0	0	0	0	0	0	0	0	0
276364	#N/A	#N/A	#N/A	#N/A	#N/A	#N/A	#N/A	#N/A	#N/A	#N/A	#N/A	#N/A	#N/A	#N/A	#N/A	#N/A	#N/A	#N/A	12	0	0	0	0	0	0	0	0	0	0	0	107	1	113	32	0	0	0	0	0	0	0	0	0	1	0	0	0	0	0
635059	#N/A	#N/A	#N/A	#N/A	#N/A	#N/A	#N/A	#N/A	#N/A	#N/A	#N/A	#N/A	#N/A	#N/A	#N/A	#N/A	#N/A	#N/A	0	0	0	0	0	0	0	0	0	0	0	0	0	0	0	0	0	1	0	0	0	0	0	0	0	0	0	0	1	0	0
197972	#N/A	#N/A	#N/A	#N/A	#N/A	#N/A	#N/A	#N/A	#N/A	#N/A	#N/A	#N/A	#N/A	#N/A	#N/A	#N/A	#N/A	#N/A	1	0	0	1	0	0	0	0	0	0	0	1	0	0	0	0	0	0	1	0	0	0	0	1	0	1	1	0	1	0	0
260914	#N/A	#N/A	#N/A	#N/A	#N/A	#N/A	#N/A	#N/A	#N/A	#N/A	#N/A	#N/A	#N/A	#N/A	#N/A	#N/A	#N/A	#N/A	0	0	0	0	0	0	0	0	0	0	0	0	0	0	0	0	0	1	0	0	0	0	0	0	0	0	0	0	0	0	0
185777	#N/A	#N/A	#N/A	#N/A	#N/A	#N/A	#N/A	#N/A	#N/A	#N/A	#N/A	#N/A	#N/A	#N/A	#N/A	#N/A	#N/A	#N/A	0	0	0	0	0	0	0	0	0	0	0	0	0	0	0	0	1	0	0	0	0	0	0	0	1	0	0	0	0	0	0
330116	#N/A	#N/A	#N/A	#N/A	#N/A	#N/A	#N/A	#N/A	#N/A	#N/A	#N/A	#N/A	#N/A	#N/A	#N/A	#N/A	#N/A	#N/A	1	0	0	0	0	0	0	0	0	0	0	0	0	0	0	0	0	0	0	0	0	0	0	0	0	0	0	1	0	0	0
264646	#N/A	#N/A	#N/A	#N/A	#N/A	#N/A	#N/A	#N/A	#N/A	#N/A	#N/A	#N/A	#N/A	#N/A	#N/A	#N/A	#N/A	#N/A	0	0	0	0	0	0	0	0	0	0	0	0	0	0	0	1	1	0	0	0	0	0	1	1	0	0	0	0	2	0	2
4376828	26	0	0	21	0	0	25	0	0	14	0	0.568796	5	0	0.194029	#N/A	#N/A	#N/A	8	2	1	0	9	1	0	9	0	2	1	0	2	1	6	5	1	0	2	4	0	0	4	0	6	2	0	0	6	3	6
1788776	#N/A	#N/A	#N/A	#N/A	#N/A	#N/A	#N/A	#N/A	#N/A	#N/A	#N/A	#N/A	22	0	-0.696733	#N/A	#N/A	#N/A	1	0	0	0	0	0	0	0	0	0	0	0	0	0	0	0	0	2	1	1	0	0	0	1	0	0	0	0	0	0	0
336696	0	0	-0.271163	#N/A	#N/A	#N/A	0	0	-0.829156	18	0	0	#N/A	#N/A	#N/A	2	0	-0.732589	0	4	18	6	0	3	8	21	14	8	2	7	2	8	10	3	7	122	74	4	0	0	36	14	2	2	6	0	1	9	3
307608	1	0	-0.848875	0	0	-0.957593	2	0	-0.281272	2	0	-0.248891	#N/A	#N/A	#N/A	#N/A	#N/A	#N/A	1	1	1	4	0	0	0	2	1	1	1	7	0	1	3	3	0	2	5	8	0	0	4	2	0	0	1	1	0	0	0
336691	8	0.56	0.0971795	3	0	-0.762001	6	0	0.637683	3	0	-0.0447911	0	0	-0.697054	#N/A	#N/A	#N/A	34	7	4	9	16	1	3	6	10	10	1	11	6	0	13	5	6	344	87	13	0	74	9	8	1	5	19	0	5	4	20
101248	#N/A	#N/A	#N/A	#N/A	#N/A	#N/A	#N/A	#N/A	#N/A	#N/A	#N/A	#N/A	#N/A	#N/A	#N/A	#N/A	#N/A	#N/A	0	2	0	0	5	0	0	0	0	0	0	0	0	0	0	0	0	0	0	0	0	0	0	0	0	0	0	0	0	0	0
1582779	#N/A	#N/A	#N/A	#N/A	#N/A	#N/A	13	0	-1.03687	#N/A	#N/A	#N/A	#N/A	#N/A	#N/A	#N/A	#N/A	#N/A	1	0	0	1	1	1	0	0	0	0	0	0	0	0	0	0	0	0	0	0	0	0	0	1	0	0	0	0	0	0	0
2797565	0	0	-0.813489	6	0	-1.22474	4	0	-0.288675	9	0	-1.08012	19	0.31405	2.11399	5	0	-0.160128	129	58	0	0	162	34	7	95	128	65	19	0	70	12	75	35	196	322	237	602	1	79	227	0	214	0	16	30	140	69	203
219826	#N/A	#N/A	#N/A	#N/A	#N/A	#N/A	#N/A	#N/A	#N/A	#N/A	#N/A	#N/A	#N/A	#N/A	#N/A	#N/A	#N/A	#N/A	0	0	0	1	0	0	0	0	0	0	0	0	0	0	0	0	0	0	0	3	0	2	0	0	0	0	0	0	0	0	0
308970	#N/A	#N/A	#N/A	#N/A	#N/A	#N/A	#N/A	#N/A	#N/A	#N/A	#N/A	#N/A	#N/A	#N/A	#N/A	#N/A	#N/A	#N/A	0	0	0	0	0	0	0	0	0	0	0	0	0	0	0	0	0	0	2	0	0	0	0	1	0	0	0	0	0	1	0
313274	2	0	-0.336893	#N/A	#N/A	#N/A	#N/A	#N/A	#N/A	#N/A	#N/A	#N/A	6	0	-1.33343	#N/A	#N/A	#N/A	6	0	0	0	0	2	0	2	1	0	0	0	14	0	0	0	18	3	0	3	0	2	2	1	0	0	1	0	0	0	0
332865	#N/A	#N/A	#N/A	#N/A	#N/A	#N/A	#N/A	#N/A	#N/A	#N/A	#N/A	#N/A	#N/A	#N/A	#N/A	#N/A	#N/A	#N/A	0	0	0	0	0	0	0	0	1	0	0	0	0	1	0	0	0	0	0	0	0	0	0	0	0	0	0	0	0	0	0
404691	0	0	-0.813489	#N/A	#N/A	#N/A	#N/A	#N/A	#N/A	#N/A	#N/A	#N/A	#N/A	#N/A	#N/A	#N/A	#N/A	#N/A	16	78	25	44	16	35	33	82	145	26	40	19	13	62	82	26	106	216	129	122	117	207	158	50	117	127	39	67	147	7	25
304641	#N/A	#N/A	#N/A	#N/A	#N/A	#N/A	#N/A	#N/A	#N/A	#N/A	#N/A	#N/A	#N/A	#N/A	#N/A	#N/A	#N/A	#N/A	0	0	0	0	0	0	0	0	0	0	0	0	0	0	0	0	0	0	0	0	0	0	0	0	0	1	0	0	0	0	0
348875	#N/A	#N/A	#N/A	#N/A	#N/A	#N/A	#N/A	#N/A	#N/A	#N/A	#N/A	#N/A	#N/A	#N/A	#N/A	#N/A	#N/A	#N/A	0	0	0	0	0	0	0	0	1	0	0	0	0	0	0	0	0	0	0	0	0	0	0	0	0	0	0	0	0	0	0
349459	8	0	-0.745043	#N/A	#N/A	#N/A	12	0	-1.12251	#N/A	#N/A	#N/A	3	0	0.981981	9	0	-1.18322	817	4	774	1587	413	53	0	1390	3274	546	490	1078	1570	1369	3814	433	2539	2074	680	271	2	47	728	540	7	681	42	1	1199	1250	937
259120	0	0	1.35582	#N/A	#N/A	#N/A	#N/A	#N/A	#N/A	#N/A	#N/A	#N/A	19	0	-0.813074	#N/A	#N/A	#N/A	0	1	0	1	0	0	1	1	1	1	2	0	0	0	1	0	2	2	3	1	0	1	1	0	1	2	0	0	0	0	2
4357811	#N/A	#N/A	#N/A	#N/A	#N/A	#N/A	#N/A	#N/A	#N/A	#N/A	#N/A	#N/A	#N/A	#N/A	#N/A	#N/A	#N/A	#N/A	0	0	0	0	0	1	0	0	0	0	0	0	0	0	0	0	0	0	0	0	0	0	0	0	0	0	0	0	0	0	0
2921213	#N/A	#N/A	#N/A	#N/A	#N/A	#N/A	#N/A	#N/A	#N/A	#N/A	#N/A	#N/A	#N/A	#N/A	#N/A	#N/A	#N/A	#N/A	0	0	0	0	0	0	0	0	0	0	1	1	1	0	0	0	0	0	0	0	0	0	0	0	0	0	0	0	0	0	0
193678	#N/A	#N/A	#N/A	#N/A	#N/A	#N/A	#N/A	#N/A	#N/A	#N/A	#N/A	#N/A	#N/A	#N/A	#N/A	#N/A	#N/A	#N/A	1	0	0	0	0	0	0	3	1	0	0	0	0	0	0	0	0	0	0	0	0	0	2	1	0	0	0	0	0	0	0
326479	#N/A	#N/A	#N/A	#N/A	#N/A	#N/A	#N/A	#N/A	#N/A	#N/A	#N/A	#N/A	#N/A	#N/A	#N/A	#N/A	#N/A	#N/A	0	0	0	0	0	0	0	0	0	0	0	0	0	0	0	0	0	0	0	0	0	0	0	0	0	0	0	0	0	1	0
581079	2	0.277778	0.172555	#N/A	#N/A	#N/A	#N/A	#N/A	#N/A	#N/A	#N/A	#N/A	3	0	0.981981	#N/A	#N/A	#N/A	22	0	0	0	2	8	0	41	1	0	0	0	46	0	0	0	81	5	1	15	0	10	18	2	0	0	2	0	7	0	10
153075	#N/A	#N/A	#N/A	#N/A	#N/A	#N/A	#N/A	#N/A	#N/A	#N/A	#N/A	#N/A	#N/A	#N/A	#N/A	#N/A	#N/A	#N/A	0	0	0	0	0	1	0	0	0	2	0	0	0	0	0	0	0	0	0	0	0	0	0	0	0	0	0	0	0	0	0
180826	#N/A	#N/A	#N/A	#N/A	#N/A	#N/A	#N/A	#N/A	#N/A	#N/A	#N/A	#N/A	#N/A	#N/A	#N/A	#N/A	#N/A	#N/A	0	0	0	0	0	0	0	0	0	1	0	0	0	0	0	0	0	0	0	0	0	0	0	0	0	0	0	0	0	0	0
274083	#N/A	#N/A	#N/A	#N/A	#N/A	#N/A	#N/A	#N/A	#N/A	5	0	-0.130744	10	0	-0.436648	#N/A	#N/A	#N/A	1	0	0	0	1	0	0	4	0	0	1	0	2	0	1	1	3	2	0	1	0	2	0	1	0	0	0	0	0	0	1
267041	#N/A	#N/A	#N/A	#N/A	#N/A	#N/A	#N/A	#N/A	#N/A	#N/A	#N/A	#N/A	#N/A	#N/A	#N/A	#N/A	#N/A	#N/A	0	0	0	0	0	0	0	1	0	0	0	0	0	0	0	0	0	0	0	0	0	0	0	0	0	0	0	1	0	0	0
1110008	#N/A	#N/A	#N/A	#N/A	#N/A	#N/A	#N/A	#N/A	#N/A	#N/A	#N/A	#N/A	#N/A	#N/A	#N/A	#N/A	#N/A	#N/A	0	0	0	0	0	0	1	0	0	1	0	0	0	0	0	0	0	2	0	0	0	0	0	0	0	0	0	0	0	0	0
337336	#N/A	#N/A	#N/A	#N/A	#N/A	#N/A	#N/A	#N/A	#N/A	#N/A	#N/A	#N/A	#N/A	#N/A	#N/A	#N/A	#N/A	#N/A	0	0	0	0	6	2	0	0	0	0	0	0	1	0	1	0	0	2	6	0	0	0	0	0	0	0	0	0	1	0	0
832558	#N/A	#N/A	#N/A	13	0	-0.894427	14	0	-1.22474	#N/A	#N/A	#N/A	28	0	1.73205	16	0	1	901	0	183	1495	57	208	141	1021	954	105	555	480	340	246	408	0	2811	1925	3239	3000	357	418	2137	880	0	368	18	1	662	38	1457
1733364	#N/A	#N/A	#N/A	#N/A	#N/A	#N/A	#N/A	#N/A	#N/A	#N/A	#N/A	#N/A	13	0	0.0536828	#N/A	#N/A	#N/A	0	0	0	0	0	0	0	0	0	0	1	0	0	0	0	0	0	1	1	0	0	1	2	0	0	0	0	0	0	0	0
197775	2	0	2.21035	#N/A	#N/A	#N/A	#N/A	#N/A	#N/A	#N/A	#N/A	#N/A	10	0.244898	1.68421	#N/A	#N/A	#N/A	2	0	0	0	0	0	0	0	1	0	0	0	0	0	0	0	7	28	1	9	0	5	1	5	3	1	0	0	0	0	1
198888	#N/A	#N/A	#N/A	#N/A	#N/A	#N/A	#N/A	#N/A	#N/A	#N/A	#N/A	#N/A	#N/A	#N/A	#N/A	#N/A	#N/A	#N/A	2	1	0	3	0	0	0	2	0	0	0	2	0	0	5	0	2	2	1	0	1	0	1	0	0	1	0	1	0	1	8
586453	#N/A	#N/A	#N/A	#N/A	#N/A	#N/A	5	0	2.07403	14	0	-0.982467	#N/A	#N/A	#N/A	#N/A	#N/A	#N/A	38	46	6	36	34	19	0	14	0	4	3	0	22	12	2	23	20	17	0	142	0	52	77	432	29	0	9	0	29	2	0
190504	#N/A	#N/A	#N/A	#N/A	#N/A	#N/A	#N/A	#N/A	#N/A	#N/A	#N/A	#N/A	#N/A	#N/A	#N/A	#N/A	#N/A	#N/A	0	0	0	0	0	0	4	0	0	0	0	1	0	0	0	0	0	0	0	0	0	0	0	0	0	0	0	0	0	0	0
199600	#N/A	#N/A	#N/A	#N/A	#N/A	#N/A	5	0	-0.816428	#N/A	#N/A	#N/A	7	0	-0.207825	#N/A	#N/A	#N/A	1	1	0	1	1	1	0	0	0	0	1	3	0	0	0	0	1	3	0	1	1	0	1	1	0	0	0	1	0	0	1
320224	#N/A	#N/A	#N/A	8	0	-1.26491	12	0.444444	-1.12251	#N/A	#N/A	#N/A	15	0	-0.811107	14	0.32	0.606977	0	14	7	5	2	4	0	77	18	11	17	4	0	1	2	1	19	7	52	10	3	76	43	53	9	2	0	1	2	1	8
265182	#N/A	#N/A	#N/A	4	0	-0.19245	#N/A	#N/A	#N/A	#N/A	#N/A	#N/A	1	0.444444	-0.461566	4	0	-1.01754	1	2	0	4	3	2	0	6	2	0	4	1	3	2	6	2	3	7	5	6	2	1	1	0	6	1	5	6	4	4	6
193859	8	0	-0.745043	12	0	-0.811107	5	0.117188	3.23022	4	0.32	0.476999	#N/A	#N/A	#N/A	#N/A	#N/A	#N/A	6	7	5	4	8	6	10	3	11	4	0	0	12	11	3	1	20	6	13	13	1	12	0	6	3	0	2	20	16	9	0
343183	#N/A	#N/A	#N/A	#N/A	#N/A	#N/A	#N/A	#N/A	#N/A	#N/A	#N/A	#N/A	#N/A	#N/A	#N/A	#N/A	#N/A	#N/A	0	0	0	0	0	0	0	0	0	0	0	0	0	0	0	0	0	0	0	0	0	0	0	0	0	0	0	0	1	0	0
322719	#N/A	#N/A	#N/A	#N/A	#N/A	#N/A	#N/A	#N/A	#N/A	#N/A	#N/A	#N/A	#N/A	#N/A	#N/A	#N/A	#N/A	#N/A	0	0	0	0	0	0	0	0	0	0	0	0	0	0	0	0	0	0	0	0	0	0	0	1	0	0	0	0	0	0	0
298325	#N/A	#N/A	#N/A	#N/A	#N/A	#N/A	#N/A	#N/A	#N/A	#N/A	#N/A	#N/A	2	0.152778	1.92843	#N/A	#N/A	#N/A	0	0	0	0	0	1	0	0	2	0	1	0	0	0	0	0	5	22	0	26	0	0	9	0	9	0	1	0	0	0	23
261563	#N/A	#N/A	#N/A	#N/A	#N/A	#N/A	#N/A	#N/A	#N/A	#N/A	#N/A	#N/A	#N/A	#N/A	#N/A	#N/A	#N/A	#N/A	0	0	0	0	0	0	0	1	0	0	0	0	0	0	0	0	0	0	0	0	0	0	0	0	0	1	0	1	0	0	0
1110135	11	0	2.48015	1	0	1.78017	13	0.0907029	2.74962	7	0	-0.0860663	44	0	0	2	0	1.41842	13859	14	3	1345	4553	1729	5	5167	6036	42	22	138	3250	475	2246	609	1335	6873	12	10	558	1782	1532	191	6999	6562	235	4	47	5	3575
214684	#N/A	#N/A	#N/A	#N/A	#N/A	#N/A	#N/A	#N/A	#N/A	#N/A	#N/A	#N/A	#N/A	#N/A	#N/A	#N/A	#N/A	#N/A	1	0	0	0	0	0	0	0	1	0	0	0	0	0	0	0	0	0	0	0	0	0	0	0	0	0	0	0	0	0	0
264325	#N/A	#N/A	#N/A	23	0	0	36	0	0	23	0	0	28	0	-0.57735	#N/A	#N/A	#N/A	2	6	197	330	316	89	245	195	483	171	24	5	1	281	285	19	749	38	372	0	19	21	415	408	135	231	333	662	470	457	360
4482516	#N/A	#N/A	#N/A	#N/A	#N/A	#N/A	#N/A	#N/A	#N/A	#N/A	#N/A	#N/A	20	0	0.816497	#N/A	#N/A	#N/A	2	0	3	0	0	3	0	0	0	0	0	0	0	0	0	0	0	5	4	9	6	15	12	12	0	0	0	0	0	0	0
185989	#N/A	#N/A	#N/A	#N/A	#N/A	#N/A	#N/A	#N/A	#N/A	#N/A	#N/A	#N/A	#N/A	#N/A	#N/A	#N/A	#N/A	#N/A	0	1	0	0	0	0	0	2	0	0	0	0	0	0	3	1	0	0	1	0	0	0	0	0	0	0	0	0	0	0	0
278563	#N/A	#N/A	#N/A	#N/A	#N/A	#N/A	#N/A	#N/A	#N/A	#N/A	#N/A	#N/A	#N/A	#N/A	#N/A	#N/A	#N/A	#N/A	0	0	0	0	0	0	0	0	0	0	0	0	0	0	0	0	1	0	286	0	0	0	3	0	0	0	0	0	0	0	0
184966	#N/A	#N/A	#N/A	#N/A	#N/A	#N/A	#N/A	#N/A	#N/A	#N/A	#N/A	#N/A	#N/A	#N/A	#N/A	#N/A	#N/A	#N/A	0	0	0	0	0	0	0	0	0	0	0	0	0	0	0	0	0	1	0	0	0	0	0	0	0	0	0	0	0	0	0
271830	#N/A	#N/A	#N/A	#N/A	#N/A	#N/A	#N/A	#N/A	#N/A	#N/A	#N/A	#N/A	#N/A	#N/A	#N/A	#N/A	#N/A	#N/A	0	0	0	0	0	0	0	0	0	0	0	0	0	0	0	0	0	0	0	0	0	0	0	0	0	0	0	0	0	0	0
362539	#N/A	#N/A	#N/A	#N/A	#N/A	#N/A	#N/A	#N/A	#N/A	#N/A	#N/A	#N/A	#N/A	#N/A	#N/A	#N/A	#N/A	#N/A	0	0	6	0	0	0	0	0	0	0	0	0	0	0	0	0	0	0	0	0	0	0	0	0	0	0	0	0	0	0	0
351859	0	0.5	-0.813489	#N/A	#N/A	#N/A	#N/A	#N/A	#N/A	#N/A	#N/A	#N/A	19	0	0.0232307	#N/A	#N/A	#N/A	1	4	0	0	0	1	0	1	0	0	0	0	9	0	10	2	6	6	2	10	0	3	2	0	0	1	0	0	0	0	4
2545906	#N/A	#N/A	#N/A	#N/A	#N/A	#N/A	#N/A	#N/A	#N/A	#N/A	#N/A	#N/A	#N/A	#N/A	#N/A	#N/A	#N/A	#N/A	0	0	0	0	0	0	0	0	0	0	0	0	0	1	0	0	0	0	0	0	0	0	0	0	0	0	0	0	0	0	0
1111191	19	0	0	12	0	-0.811107	29	0	0	#N/A	#N/A	#N/A	6	0.375	0.345705	#N/A	#N/A	#N/A	463	711	46	83	102	51	124	425	422	1112	66	210	217	47	149	717	41	862	573	2071	296	571	511	108	373	68	291	568	1143	157	454
265985	#N/A	#N/A	#N/A	#N/A	#N/A	#N/A	#N/A	#N/A	#N/A	#N/A	#N/A	#N/A	#N/A	#N/A	#N/A	#N/A	#N/A	#N/A	0	0	0	0	0	1	0	0	0	0	0	0	0	0	0	0	0	0	0	0	0	0	0	0	0	0	0	0	0	0	0
316550	#N/A	#N/A	#N/A	#N/A	#N/A	#N/A	#N/A	#N/A	#N/A	#N/A	#N/A	#N/A	17	0	-0.763763	#N/A	#N/A	#N/A	13	0	0	0	0	2	0	0	2	5	0	2	1	0	0	0	1	6	6	0	0	1	35	0	0	0	0	0	44	4	0
346275	#N/A	#N/A	#N/A	#N/A	#N/A	#N/A	#N/A	#N/A	#N/A	#N/A	#N/A	#N/A	#N/A	#N/A	#N/A	#N/A	#N/A	#N/A	0	0	0	0	0	0	0	0	0	0	0	0	0	0	1	0	0	0	0	0	0	0	0	0	0	0	0	0	1	0	0
586920	#N/A	#N/A	#N/A	#N/A	#N/A	#N/A	#N/A	#N/A	#N/A	#N/A	#N/A	#N/A	#N/A	#N/A	#N/A	#N/A	#N/A	#N/A	0	0	0	0	1	0	0	0	0	0	0	0	0	0	1	0	2	3	0	0	0	0	0	1	2	0	5	0	0	1	0
197600	#N/A	#N/A	#N/A	#N/A	#N/A	#N/A	#N/A	#N/A	#N/A	#N/A	#N/A	#N/A	#N/A	#N/A	#N/A	#N/A	#N/A	#N/A	0	0	0	0	0	0	0	0	0	0	0	0	0	0	0	0	0	0	0	0	0	0	0	0	0	0	0	0	0	0	0
252684	#N/A	#N/A	#N/A	#N/A	#N/A	#N/A	#N/A	#N/A	#N/A	#N/A	#N/A	#N/A	#N/A	#N/A	#N/A	#N/A	#N/A	#N/A	0	0	0	0	0	0	0	0	0	0	0	0	0	0	0	0	0	31	0	0	0	0	0	0	0	0	0	0	0	0	0
837473	#N/A	#N/A	#N/A	#N/A	#N/A	#N/A	#N/A	#N/A	#N/A	#N/A	#N/A	#N/A	#N/A	#N/A	#N/A	#N/A	#N/A	#N/A	0	0	0	0	0	0	0	562	0	0	0	0	0	0	0	0	0	0	0	0	0	0	0	0	0	0	0	0	0	0	0
190658	#N/A	#N/A	#N/A	#N/A	#N/A	#N/A	#N/A	#N/A	#N/A	#N/A	#N/A	#N/A	#N/A	#N/A	#N/A	#N/A	#N/A	#N/A	0	0	0	1	0	0	0	0	0	0	0	0	0	0	0	0	1	0	0	1	0	0	1	0	1	0	0	0	0	0	0
1111350	#N/A	#N/A	#N/A	#N/A	#N/A	#N/A	#N/A	#N/A	#N/A	#N/A	#N/A	#N/A	#N/A	#N/A	#N/A	#N/A	#N/A	#N/A	1	0	0	0	0	4	0	0	0	8	0	0	0	0	0	0	0	0	2	49	2	0	4	35	0	0	0	0	0	4	0
268220	#N/A	#N/A	#N/A	#N/A	#N/A	#N/A	#N/A	#N/A	#N/A	#N/A	#N/A	#N/A	#N/A	#N/A	#N/A	#N/A	#N/A	#N/A	0	0	0	0	0	0	0	0	0	0	0	0	0	0	0	0	0	0	0	0	0	0	1	0	0	0	0	0	0	0	0
304897	#N/A	#N/A	#N/A	#N/A	#N/A	#N/A	#N/A	#N/A	#N/A	#N/A	#N/A	#N/A	#N/A	#N/A	#N/A	#N/A	#N/A	#N/A	0	0	0	0	0	0	0	26	0	0	0	0	0	0	0	0	0	1	0	0	0	4	0	0	1	0	0	0	1	0	3
1749079	#N/A	#N/A	#N/A	#N/A	#N/A	#N/A	#N/A	#N/A	#N/A	#N/A	#N/A	#N/A	#N/A	#N/A	#N/A	#N/A	#N/A	#N/A	0	0	0	1	1	0	0	0	0	1	0	0	0	2	1	1	1	1	0	0	0	0	0	0	0	0	0	0	0	0	0
672440	#N/A	#N/A	#N/A	#N/A	#N/A	#N/A	#N/A	#N/A	#N/A	#N/A	#N/A	#N/A	#N/A	#N/A	#N/A	#N/A	#N/A	#N/A	1	0	0	0	0	0	0	0	0	0	0	0	0	0	0	0	0	0	0	0	0	0	0	0	0	0	0	0	0	0	0
157772	#N/A	#N/A	#N/A	#N/A	#N/A	#N/A	#N/A	#N/A	#N/A	#N/A	#N/A	#N/A	#N/A	#N/A	#N/A	#N/A	#N/A	#N/A	0	0	0	0	0	0	0	0	1	0	1	0	0	0	0	0	0	2	0	0	0	0	0	0	0	0	0	0	0	0	0
211039	#N/A	#N/A	#N/A	#N/A	#N/A	#N/A	#N/A	#N/A	#N/A	#N/A	#N/A	#N/A	#N/A	#N/A	#N/A	#N/A	#N/A	#N/A	0	0	0	0	0	0	0	0	1	0	0	0	0	0	0	1	1	0	0	0	0	0	0	0	0	0	0	1	0	0	0
514988	#N/A	#N/A	#N/A	#N/A	#N/A	#N/A	#N/A	#N/A	#N/A	#N/A	#N/A	#N/A	#N/A	#N/A	#N/A	#N/A	#N/A	#N/A	0	0	0	0	0	0	0	0	0	0	0	0	0	0	0	0	0	0	0	0	0	0	0	0	0	0	1	0	0	0	0
198398	#N/A	#N/A	#N/A	#N/A	#N/A	#N/A	#N/A	#N/A	#N/A	#N/A	#N/A	#N/A	#N/A	#N/A	#N/A	#N/A	#N/A	#N/A	1	0	0	0	0	0	0	0	0	0	0	0	1	0	1	1	1	0	0	1	0	0	1	0	0	1	0	0	0	0	0
4418832	#N/A	#N/A	#N/A	#N/A	#N/A	#N/A	#N/A	#N/A	#N/A	#N/A	#N/A	#N/A	#N/A	#N/A	#N/A	#N/A	#N/A	#N/A	0	0	0	0	0	0	0	0	0	0	0	0	0	0	0	0	0	0	0	0	0	0	1	0	0	0	0	0	0	0	0
272905	#N/A	#N/A	#N/A	5	0	1.08012	23	0	0	#N/A	#N/A	#N/A	9	0	-0.185695	0	0.444444	-0.130189	5	5	9	1	44	2	1	0	5	0	1	0	4	0	4	1	0	3	0	1	0	1	0	1	0	0	1	0	2	3	1
175143	#N/A	#N/A	#N/A	#N/A	#N/A	#N/A	#N/A	#N/A	#N/A	#N/A	#N/A	#N/A	#N/A	#N/A	#N/A	#N/A	#N/A	#N/A	0	0	0	0	0	0	0	0	0	0	0	0	0	1	0	0	0	0	0	0	0	0	0	0	0	0	0	0	0	0	0
321195	#N/A	#N/A	#N/A	#N/A	#N/A	#N/A	#N/A	#N/A	#N/A	#N/A	#N/A	#N/A	#N/A	#N/A	#N/A	#N/A	#N/A	#N/A	0	0	0	0	3	0	0	0	0	0	0	0	0	0	0	0	1	0	1	0	0	0	0	0	0	0	0	0	0	1	0
179354	#N/A	#N/A	#N/A	#N/A	#N/A	#N/A	#N/A	#N/A	#N/A	#N/A	#N/A	#N/A	#N/A	#N/A	#N/A	#N/A	#N/A	#N/A	0	0	0	0	0	0	0	0	0	0	0	0	0	0	0	0	0	0	0	0	0	0	1	0	0	0	0	0	0	0	0
528071	#N/A	#N/A	#N/A	#N/A	#N/A	#N/A	#N/A	#N/A	#N/A	#N/A	#N/A	#N/A	#N/A	#N/A	#N/A	#N/A	#N/A	#N/A	0	0	0	1	0	2	0	0	0	8	4	0	0	0	1	0	0	0	0	0	0	0	0	0	0	0	0	0	0	0	0
273500	0	0	1.89814	16	0	-0.57735	4	0	-1.01036	8	0	-1.28037	19	0.197531	1.69584	29	0	0	0	12	26	175	0	20	76	95	98	38	0	19	1	39	44	72	637	222	268	344	14	126	163	1	266	28	58	57	688	123	25
112720	#N/A	#N/A	#N/A	#N/A	#N/A	#N/A	#N/A	#N/A	#N/A	#N/A	#N/A	#N/A	#N/A	#N/A	#N/A	#N/A	#N/A	#N/A	0	0	0	0	0	0	0	1	0	0	0	1	0	1	0	0	0	0	0	0	0	0	0	0	0	0	0	0	0	0	0
332587	#N/A	#N/A	#N/A	#N/A	#N/A	#N/A	#N/A	#N/A	#N/A	#N/A	#N/A	#N/A	#N/A	#N/A	#N/A	#N/A	#N/A	#N/A	0	0	0	0	0	0	0	0	0	0	0	0	0	0	0	0	1	0	0	0	0	0	0	0	1	0	0	0	0	0	0
325633	#N/A	#N/A	#N/A	5	0.444444	0	#N/A	#N/A	#N/A	#N/A	#N/A	#N/A	12	0	-0.468521	#N/A	#N/A	#N/A	4	17	7	2	1	2	2	8	4	3	1	0	1	4	3	5	2	3	0	0	0	2	1	2	2	0	0	2	0	0	0
380190	#N/A	#N/A	#N/A	#N/A	#N/A	#N/A	#N/A	#N/A	#N/A	#N/A	#N/A	#N/A	#N/A	#N/A	#N/A	#N/A	#N/A	#N/A	0	0	0	1	0	0	0	0	0	0	0	0	0	0	0	0	0	0	0	0	0	0	0	0	0	0	0	0	0	0	0
356187	#N/A	#N/A	#N/A	#N/A	#N/A	#N/A	#N/A	#N/A	#N/A	#N/A	#N/A	#N/A	#N/A	#N/A	#N/A	#N/A	#N/A	#N/A	0	0	0	0	0	0	0	1	0	0	0	0	0	0	0	0	0	0	0	0	0	0	0	0	0	0	0	0	0	0	0
325636	#N/A	#N/A	#N/A	#N/A	#N/A	#N/A	#N/A	#N/A	#N/A	#N/A	#N/A	#N/A	#N/A	#N/A	#N/A	#N/A	#N/A	#N/A	0	0	0	0	0	0	0	0	0	1	0	0	0	0	0	0	0	0	0	0	0	0	0	0	0	0	0	0	0	0	0
568952	#N/A	#N/A	#N/A	#N/A	#N/A	#N/A	#N/A	#N/A	#N/A	#N/A	#N/A	#N/A	#N/A	#N/A	#N/A	#N/A	#N/A	#N/A	0	0	0	0	0	0	0	0	5	0	0	0	1	0	0	0	0	0	0	0	0	0	0	0	0	0	0	0	0	0	0
196211	#N/A	#N/A	#N/A	#N/A	#N/A	#N/A	#N/A	#N/A	#N/A	#N/A	#N/A	#N/A	#N/A	#N/A	#N/A	#N/A	#N/A	#N/A	0	0	1	0	0	0	0	0	0	0	0	0	0	0	1	0	0	0	0	0	0	0	0	0	0	0	0	0	0	1	0
187623	9	0	1.18616	#N/A	#N/A	#N/A	#N/A	#N/A	#N/A	20	0	0.5	#N/A	#N/A	#N/A	#N/A	#N/A	#N/A	0	1	1	0	0	0	0	1	2	1	1	0	2	0	0	1	2	1	2	0	7	1	3	0	1	1	1	0	0	1	0
347655	#N/A	#N/A	#N/A	#N/A	#N/A	#N/A	#N/A	#N/A	#N/A	#N/A	#N/A	#N/A	#N/A	#N/A	#N/A	#N/A	#N/A	#N/A	1	0	0	0	0	0	0	1	0	0	0	0	0	0	0	0	0	0	0	0	0	0	0	0	0	0	0	0	0	0	0
189884	#N/A	#N/A	#N/A	#N/A	#N/A	#N/A	#N/A	#N/A	#N/A	#N/A	#N/A	#N/A	#N/A	#N/A	#N/A	#N/A	#N/A	#N/A	0	0	0	1	0	0	0	2	2	0	0	0	2	0	2	0	0	3	0	0	0	0	0	0	0	0	0	0	0	0	3
786449	#N/A	#N/A	#N/A	#N/A	#N/A	#N/A	#N/A	#N/A	#N/A	#N/A	#N/A	#N/A	#N/A	#N/A	#N/A	#N/A	#N/A	#N/A	0	2	0	0	0	0	0	0	0	0	0	0	0	0	0	0	0	0	0	0	0	0	0	0	0	0	0	0	0	0	0
264101	#N/A	#N/A	#N/A	#N/A	#N/A	#N/A	#N/A	#N/A	#N/A	#N/A	#N/A	#N/A	#N/A	#N/A	#N/A	#N/A	#N/A	#N/A	0	0	0	0	0	0	0	0	0	0	0	0	0	0	0	0	0	0	0	1	0	0	0	0	0	0	0	0	0	0	0
178478	#N/A	#N/A	#N/A	#N/A	#N/A	#N/A	#N/A	#N/A	#N/A	17	0	0.27735	#N/A	#N/A	#N/A	23	0	0	5	9	9	18	5	22	5	2	13	22	15	11	17	12	1	7	9	4	9	10	9	17	8	10	4	1	12	14	7	3	2
264456	#N/A	#N/A	#N/A	#N/A	#N/A	#N/A	#N/A	#N/A	#N/A	#N/A	#N/A	#N/A	13	0.375	0.0536828	#N/A	#N/A	#N/A	0	0	0	0	0	0	0	0	0	0	0	0	0	0	0	0	0	2	2	3	0	3	1	0	0	0	0	0	0	0	0
400599	#N/A	#N/A	#N/A	#N/A	#N/A	#N/A	18	0	-1	1	0	-0.171499	#N/A	#N/A	#N/A	5	0	0.26688	2920	1572	734	3040	1422	1538	888	2204	3166	803	1426	1341	1853	1222	4287	1051	5300	2861	3085	4122	1238	2455	3458	2728	4934	15	1609	1018	2732	1951	4488
3940440	#N/A	#N/A	#N/A	#N/A	#N/A	#N/A	#N/A	#N/A	#N/A	27	0	0	17	0	-0.763763	16	0	-1	5	10	5	2	10	1	2	8	0	0	2	4	3	5	12	8	3	2	1	0	0	3	4	0	0	7	3	0	3	3	5
186194	#N/A	#N/A	#N/A	#N/A	#N/A	#N/A	#N/A	#N/A	#N/A	#N/A	#N/A	#N/A	#N/A	#N/A	#N/A	#N/A	#N/A	#N/A	0	0	0	0	0	0	0	0	0	0	0	0	0	0	0	0	1	0	0	0	0	0	0	0	0	0	0	0	0	0	0
182836	#N/A	#N/A	#N/A	#N/A	#N/A	#N/A	#N/A	#N/A	#N/A	#N/A	#N/A	#N/A	#N/A	#N/A	#N/A	#N/A	#N/A	#N/A	0	0	0	0	0	0	0	0	0	0	0	1	0	0	0	0	0	0	3	2	0	0	2	0	2	1	0	0	0	0	0
263451	#N/A	#N/A	#N/A	#N/A	#N/A	#N/A	#N/A	#N/A	#N/A	#N/A	#N/A	#N/A	10	0	-0.436648	#N/A	#N/A	#N/A	1	0	0	0	0	0	0	0	0	0	0	0	0	0	0	0	4	14	0	2	0	1	0	1	4	0	0	0	0	0	0
188137	#N/A	#N/A	#N/A	#N/A	#N/A	#N/A	#N/A	#N/A	#N/A	#N/A	#N/A	#N/A	#N/A	#N/A	#N/A	#N/A	#N/A	#N/A	0	0	0	0	0	0	0	0	0	0	0	0	1	0	1	0	1	0	1	0	0	0	0	0	0	0	0	0	0	1	0
310653	#N/A	#N/A	#N/A	#N/A	#N/A	#N/A	#N/A	#N/A	#N/A	#N/A	#N/A	#N/A	#N/A	#N/A	#N/A	#N/A	#N/A	#N/A	0	0	0	0	0	0	0	0	0	0	0	0	0	0	1	0	0	0	0	0	0	0	0	0	0	0	0	0	0	0	0
188138	#N/A	#N/A	#N/A	#N/A	#N/A	#N/A	#N/A	#N/A	#N/A	#N/A	#N/A	#N/A	#N/A	#N/A	#N/A	#N/A	#N/A	#N/A	0	0	0	0	0	0	0	0	0	0	0	0	0	0	0	0	0	0	0	0	0	0	0	0	0	1	0	0	0	0	0
4030375	#N/A	#N/A	#N/A	0	0.375	0.0514835	6	0	0.637683	5	0.5	-1.24207	#N/A	#N/A	#N/A	#N/A	#N/A	#N/A	6	1	1	1	6	0	0	1	0	3	2	1	2	2	5	3	0	0	0	1	0	3	0	0	0	0	4	0	1	0	0
4480176	#N/A	#N/A	#N/A	#N/A	#N/A	#N/A	#N/A	#N/A	#N/A	#N/A	#N/A	#N/A	#N/A	#N/A	#N/A	0	0.277778	2.47359	0	0	0	2	584	1318	0	1	0	0	0	0	0	0	662	0	0	1	0	0	0	0	0	0	0	1	2	1	1706	0	1667
239771	7	0	0.345857	#N/A	#N/A	#N/A	#N/A	#N/A	#N/A	#N/A	#N/A	#N/A	#N/A	#N/A	#N/A	#N/A	#N/A	#N/A	1	0	1	0	0	4	0	0	0	0	0	0	1	0	0	0	4	1	3	15	2	5	12	9	0	0	0	0	0	2	2
344527	#N/A	#N/A	#N/A	10	0	-0.742781	24	0	0	#N/A	#N/A	#N/A	18	0	-0.894427	#N/A	#N/A	#N/A	0	0	3	0	2	1	1	3	3	1	1	1	3	1	0	6	0	4	4	5	2	0	8	8	0	1	0	0	3	0	3
202131	#N/A	#N/A	#N/A	#N/A	#N/A	#N/A	#N/A	#N/A	#N/A	#N/A	#N/A	#N/A	#N/A	#N/A	#N/A	#N/A	#N/A	#N/A	0	0	0	0	0	0	0	0	0	0	0	0	0	0	0	0	0	0	0	1	0	0	0	0	0	0	0	0	0	0	0
319791	#N/A	#N/A	#N/A	#N/A	#N/A	#N/A	#N/A	#N/A	#N/A	#N/A	#N/A	#N/A	#N/A	#N/A	#N/A	#N/A	#N/A	#N/A	0	0	0	0	0	0	0	0	1	0	0	0	0	0	0	0	0	1	0	0	0	0	0	0	0	0	0	0	0	0	0
519290	#N/A	#N/A	#N/A	3	0	-0.3175	0	0	1.20605	#N/A	#N/A	#N/A	5	0	-0.202113	4	0	0.0317982	8	6	17	2	11	12	1	11	1	16	1	4	8	3	2	4	2	0	3	3	0	0	3	2	2	4	3	1	5	0	4
381694	#N/A	#N/A	#N/A	#N/A	#N/A	#N/A	#N/A	#N/A	#N/A	#N/A	#N/A	#N/A	#N/A	#N/A	#N/A	#N/A	#N/A	#N/A	0	0	0	1	0	0	0	0	0	0	0	0	0	0	0	0	0	0	0	0	0	0	0	0	1	0	1	0	0	0	0
833381	#N/A	#N/A	#N/A	#N/A	#N/A	#N/A	#N/A	#N/A	#N/A	#N/A	#N/A	#N/A	#N/A	#N/A	#N/A	#N/A	#N/A	#N/A	0	0	0	0	0	0	0	0	0	0	7	0	0	0	0	0	0	0	49	101	1	0	0	0	0	0	20	13	69	0	0
196553	#N/A	#N/A	#N/A	#N/A	#N/A	#N/A	#N/A	#N/A	#N/A	7	0	-0.774597	7	0	-0.207825	3	0	-0.777463	0	2	0	4	1	0	0	1	1	0	1	0	3	0	3	0	1	2	2	4	1	2	1	0	2	1	1	3	1	0	3
771177	#N/A	#N/A	#N/A	#N/A	#N/A	#N/A	#N/A	#N/A	#N/A	#N/A	#N/A	#N/A	#N/A	#N/A	#N/A	#N/A	#N/A	#N/A	0	0	0	0	0	0	0	0	0	0	0	0	0	0	0	0	0	0	0	0	0	0	0	1	0	0	0	0	0	0	0
332475	#N/A	#N/A	#N/A	#N/A	#N/A	#N/A	#N/A	#N/A	#N/A	#N/A	#N/A	#N/A	#N/A	#N/A	#N/A	#N/A	#N/A	#N/A	0	0	0	0	0	0	0	0	0	0	0	0	0	0	0	0	0	2	0	0	0	0	0	0	0	0	0	0	0	0	0
271651	#N/A	#N/A	#N/A	#N/A	#N/A	#N/A	#N/A	#N/A	#N/A	#N/A	#N/A	#N/A	#N/A	#N/A	#N/A	#N/A	#N/A	#N/A	0	0	0	0	0	0	0	0	0	0	0	0	0	0	0	0	0	0	3	0	0	0	0	0	0	0	0	0	0	0	0
187133	#N/A	#N/A	#N/A	#N/A	#N/A	#N/A	#N/A	#N/A	#N/A	#N/A	#N/A	#N/A	#N/A	#N/A	#N/A	#N/A	#N/A	#N/A	0	0	0	0	0	0	0	0	1	0	0	0	0	0	0	0	0	0	0	0	0	0	0	0	0	0	0	0	0	0	0
353593	23	0	0	12	0	-0.811107	23	0	0	1	0	0.82891	15	0	1.45999	2	0	-1.09109	7	7	4	14	2	14	9	6	17	2	20	7	15	13	12	7	15	6	19	10	14	21	17	33	12	0	7	13	7	7	13
4226929	8	0	0.939402	11	0	-1.04083	13	0	2.08142	#N/A	#N/A	#N/A	0	0.31405	1.28651	22	0	0	881	92	42	732	888	261	68	138	314	147	159	207	1134	153	451	247	397	189	145	191	1	222	189	302	0	169	5	128	131	137	44
330564	#N/A	#N/A	#N/A	#N/A	#N/A	#N/A	#N/A	#N/A	#N/A	#N/A	#N/A	#N/A	#N/A	#N/A	#N/A	#N/A	#N/A	#N/A	0	0	0	0	0	0	0	0	1	0	0	0	0	0	0	0	7	0	0	0	0	0	0	0	0	0	2	0	0	0	0
315974	#N/A	#N/A	#N/A	#N/A	#N/A	#N/A	#N/A	#N/A	#N/A	#N/A	#N/A	#N/A	#N/A	#N/A	#N/A	#N/A	#N/A	#N/A	0	0	1	0	0	0	0	0	0	0	0	0	0	0	0	0	1	0	0	0	0	0	0	0	1	0	0	0	0	0	0
263074	#N/A	#N/A	#N/A	#N/A	#N/A	#N/A	#N/A	#N/A	#N/A	#N/A	#N/A	#N/A	#N/A	#N/A	#N/A	#N/A	#N/A	#N/A	0	0	0	0	0	0	0	0	0	0	0	0	0	0	0	0	1	2	0	1	0	0	0	0	1	0	0	0	0	0	0
1108078	#N/A	#N/A	#N/A	#N/A	#N/A	#N/A	8	0	0.428839	8	0	-0.384111	43	0	0	32	0	0	29	11	8	63	34	19	32	125	54	3	16	5	154	34	33	65	70	134	11	39	9	22	24	20	19	8	42	8	23	21	10
272878	6	0	0	#N/A	#N/A	#N/A	5	0.625	-0.527382	#N/A	#N/A	#N/A	19	0.40625	0.859536	1	0.5	-1.18185	4	8	1	85	1	5	0	7	28	16	1	1	3	0	4	4	9	8	9	13	6	5	12	1	11	53	3	19	3	7	2
238570	#N/A	#N/A	#N/A	#N/A	#N/A	#N/A	#N/A	#N/A	#N/A	#N/A	#N/A	#N/A	1	0	-1.05501	#N/A	#N/A	#N/A	0	2	1	1	0	0	0	1	0	0	0	0	1	0	2	0	1	1	0	1	1	0	0	0	0	0	2	0	1	0	0
359984	9	0	2.15666	#N/A	#N/A	#N/A	#N/A	#N/A	#N/A	#N/A	#N/A	#N/A	#N/A	#N/A	#N/A	0	0.5	-0.998115	1014	101	0	1	572	0	244	0	0	0	132	0	2	1	1	0	0	1	0	42	0	0	0	957	1208	89	6	0	0	0	1
267373	#N/A	#N/A	#N/A	#N/A	#N/A	#N/A	#N/A	#N/A	#N/A	#N/A	#N/A	#N/A	#N/A	#N/A	#N/A	#N/A	#N/A	#N/A	0	1	0	0	0	0	0	0	0	0	0	0	0	0	0	0	0	1	0	0	0	2	2	0	0	2	2	0	0	4	0
185186	#N/A	#N/A	#N/A	#N/A	#N/A	#N/A	#N/A	#N/A	#N/A	#N/A	#N/A	#N/A	#N/A	#N/A	#N/A	#N/A	#N/A	#N/A	0	1	1	0	0	0	0	0	0	0	0	0	0	0	1	3	0	0	0	0	0	0	0	0	0	0	0	0	0	0	4
330183	#N/A	#N/A	#N/A	#N/A	#N/A	#N/A	#N/A	#N/A	#N/A	#N/A	#N/A	#N/A	#N/A	#N/A	#N/A	#N/A	#N/A	#N/A	1	0	0	0	0	0	0	0	0	0	0	0	0	0	0	0	0	0	0	0	0	0	0	0	1	0	0	0	0	0	0
268910	#N/A	#N/A	#N/A	#N/A	#N/A	#N/A	#N/A	#N/A	#N/A	#N/A	#N/A	#N/A	#N/A	#N/A	#N/A	#N/A	#N/A	#N/A	3	0	0	0	0	0	0	1	0	0	0	0	0	0	0	0	2	0	0	0	0	1	0	0	0	0	0	0	0	0	0
3546343	#N/A	#N/A	#N/A	#N/A	#N/A	#N/A	#N/A	#N/A	#N/A	#N/A	#N/A	#N/A	#N/A	#N/A	#N/A	#N/A	#N/A	#N/A	0	0	0	0	0	0	0	0	0	0	0	0	0	0	0	0	0	0	0	1	0	0	0	0	0	0	0	0	0	0	0
354905	#N/A	#N/A	#N/A	#N/A	#N/A	#N/A	#N/A	#N/A	#N/A	#N/A	#N/A	#N/A	#N/A	#N/A	#N/A	#N/A	#N/A	#N/A	13	2	0	0	2	0	0	3	1	0	1	0	0	24	0	0	0	0	0	1	0	0	0	59	16	0	0	0	0	0	0
177952	#N/A	#N/A	#N/A	#N/A	#N/A	#N/A	#N/A	#N/A	#N/A	#N/A	#N/A	#N/A	#N/A	#N/A	#N/A	#N/A	#N/A	#N/A	0	0	0	0	0	0	0	1	0	0	0	0	0	0	0	1	0	0	0	0	0	0	0	0	1	1	0	0	0	0	1
327900	#N/A	#N/A	#N/A	#N/A	#N/A	#N/A	17	0.444444	-2	8	0	-1.28037	18	0	-0.894427	16	0.5	-1	2	9	2	2	0	2	0	1	2	9	0	2	0	2	1	1	0	7	10	8	2	0	5	2	4	1	1	0	1	1	2
461795	#N/A	#N/A	#N/A	#N/A	#N/A	#N/A	#N/A	#N/A	#N/A	#N/A	#N/A	#N/A	#N/A	#N/A	#N/A	6	0	-0.904534	0	0	0	1	1	0	1	0	85	1	0	0	0	1	1	1	0	0	0	1	0	1	0	0	1	0	0	1	1	0	2
447141	#N/A	#N/A	#N/A	2	0.444444	-0.0894427	#N/A	#N/A	#N/A	#N/A	#N/A	#N/A	#N/A	#N/A	#N/A	5	0	0.693889	0	0	0	0	0	0	0	0	0	0	6	0	0	6	53	36	0	0	0	0	0	0	0	0	31	0	0	0	44	15	56
188225	#N/A	#N/A	#N/A	#N/A	#N/A	#N/A	#N/A	#N/A	#N/A	#N/A	#N/A	#N/A	#N/A	#N/A	#N/A	#N/A	#N/A	#N/A	0	0	0	0	1	1	0	0	0	0	0	0	0	0	0	1	0	0	0	2	0	0	0	1	0	0	0	0	1	0	0
165046	#N/A	#N/A	#N/A	#N/A	#N/A	#N/A	#N/A	#N/A	#N/A	#N/A	#N/A	#N/A	#N/A	#N/A	#N/A	#N/A	#N/A	#N/A	0	0	0	0	0	0	0	0	0	0	0	0	0	0	0	0	0	0	0	0	0	0	1	1	1	0	1	0	0	0	0
403497	#N/A	#N/A	#N/A	6	0.444444	0	2	0	0.590671	9	0	1.08012	14	0	1.60357	7	0	0	13	25	5	27	1	3	6	9	8	27	19	25	24	10	37	15	30	10	22	21	3	20	20	19	13	6	26	20	4	22	42
1640195	#N/A	#N/A	#N/A	#N/A	#N/A	#N/A	#N/A	#N/A	#N/A	#N/A	#N/A	#N/A	#N/A	#N/A	#N/A	#N/A	#N/A	#N/A	0	0	0	0	0	0	0	0	0	0	0	0	0	0	0	0	1	0	0	0	1	0	0	0	0	0	0	0	0	1	0
335057	#N/A	#N/A	#N/A	#N/A	#N/A	#N/A	#N/A	#N/A	#N/A	#N/A	#N/A	#N/A	#N/A	#N/A	#N/A	#N/A	#N/A	#N/A	0	0	0	0	0	0	0	0	0	0	0	0	0	0	0	0	0	0	0	0	0	0	0	0	0	0	0	4	0	13	0
322367	2	0	-0.591617	#N/A	#N/A	#N/A	#N/A	#N/A	#N/A	#N/A	#N/A	#N/A	0	0	-0.449108	#N/A	#N/A	#N/A	2	0	1	0	0	0	0	0	0	0	0	0	0	0	0	0	2	1	2	9	0	3	4	3	1	0	0	0	0	1	0
355187	#N/A	#N/A	#N/A	#N/A	#N/A	#N/A	#N/A	#N/A	#N/A	#N/A	#N/A	#N/A	#N/A	#N/A	#N/A	#N/A	#N/A	#N/A	0	0	0	0	0	4	0	0	0	0	0	0	0	0	0	0	0	0	0	0	0	0	0	0	0	0	0	0	5	0	2
272277	#N/A	#N/A	#N/A	#N/A	#N/A	#N/A	#N/A	#N/A	#N/A	#N/A	#N/A	#N/A	#N/A	#N/A	#N/A	#N/A	#N/A	#N/A	0	0	0	0	0	0	0	0	0	0	0	0	0	0	0	0	1	0	0	0	0	0	0	0	0	0	0	0	0	0	0
438304	#N/A	#N/A	#N/A	#N/A	#N/A	#N/A	#N/A	#N/A	#N/A	#N/A	#N/A	#N/A	#N/A	#N/A	#N/A	#N/A	#N/A	#N/A	0	0	0	0	0	0	0	0	0	0	0	246	0	0	0	0	0	0	0	0	0	0	0	0	0	0	0	0	0	0	0
238487	#N/A	#N/A	#N/A	#N/A	#N/A	#N/A	#N/A	#N/A	#N/A	#N/A	#N/A	#N/A	#N/A	#N/A	#N/A	#N/A	#N/A	#N/A	0	0	0	0	0	0	0	0	0	0	0	0	0	0	0	0	0	1	0	0	0	0	0	0	0	0	0	0	1	0	0
355746	8	0	-0.745043	0	0	-0.453055	5	0.32	0.0507098	2	0	-0.78223	0	0	-0.697054	#N/A	#N/A	#N/A	375	231	282	359	834	287	0	346	214	245	316	341	137	185	388	254	165	203	177	537	0	86	254	136	138	119	2	105	332	99	31
4344860	#N/A	#N/A	#N/A	#N/A	#N/A	#N/A	#N/A	#N/A	#N/A	#N/A	#N/A	#N/A	#N/A	#N/A	#N/A	#N/A	#N/A	#N/A	0	0	1	0	0	0	0	0	0	0	0	0	0	0	0	0	0	0	0	0	0	0	0	0	0	0	0	0	0	0	0
242029	0	0.375	0.271163	12	0	1.45999	#N/A	#N/A	#N/A	4	0	0.980498	19	0	-0.813074	5	0	0.693889	0	0	0	3	0	0	3	1	2	1	0	0	1	1	1	2	9	2	4	10	0	7	3	0	3	0	1	1	15	3	1
276597	#N/A	#N/A	#N/A	5	0	1.08012	#N/A	#N/A	#N/A	2	0	0.284447	13	0	-0.590511	2	0.56	-0.374088	0	0	0	0	0	0	0	60	7	15	1	9	0	0	0	8	0	42	19	82	5	6	13	6	59	37	1	0	1	1	9
449417	#N/A	#N/A	#N/A	#N/A	#N/A	#N/A	#N/A	#N/A	#N/A	#N/A	#N/A	#N/A	16	0	0.06742	#N/A	#N/A	#N/A	1	2	0	0	0	0	0	0	0	1	0	0	2	0	0	0	0	1	2	1	0	0	1	0	0	0	0	3	1	0	0
4410988	#N/A	#N/A	#N/A	#N/A	#N/A	#N/A	#N/A	#N/A	#N/A	#N/A	#N/A	#N/A	#N/A	#N/A	#N/A	#N/A	#N/A	#N/A	0	0	0	0	0	0	0	0	0	0	0	0	0	0	0	0	1	0	0	0	0	0	0	0	0	0	0	0	0	0	1
263850	#N/A	#N/A	#N/A	#N/A	#N/A	#N/A	6	0	0.0910975	37	0	0	#N/A	#N/A	#N/A	9	0	-1.18322	3	1	1	2	1	0	0	0	1	2	0	3	1	3	2	0	2	2	0	1	1	4	2	3	1	1	1	0	0	1	0
326644	#N/A	#N/A	#N/A	#N/A	#N/A	#N/A	8	0	-0.959783	2	0	2.4178	#N/A	#N/A	#N/A	#N/A	#N/A	#N/A	99	293	171	240	68	45	66	138	153	281	31	117	10	133	231	197	257	1	89	0	27	1	0	19	272	0	20	165	553	3	80
416078	2	0	-0.84634	1	0.277778	1.23129	4	0	-0.288675	1	0	-1.17191	#N/A	#N/A	#N/A	2	0.277778	0.342914	91	5180	1332	2910	224	1105	2576	6063	762	1390	282	393	734	997	2855	4837	68	75	54	2	607	91	2622	68	2175	2197	832	7	25	94	696
231169	#N/A	#N/A	#N/A	#N/A	#N/A	#N/A	#N/A	#N/A	#N/A	#N/A	#N/A	#N/A	#N/A	#N/A	#N/A	#N/A	#N/A	#N/A	0	0	0	0	0	0	0	0	0	0	0	1	0	0	0	0	1	0	0	0	0	0	0	0	0	0	0	0	0	0	0
259335	#N/A	#N/A	#N/A	#N/A	#N/A	#N/A	#N/A	#N/A	#N/A	#N/A	#N/A	#N/A	#N/A	#N/A	#N/A	#N/A	#N/A	#N/A	0	0	0	0	0	0	0	0	0	0	0	1	0	0	0	0	0	0	0	0	0	0	0	0	0	1	1	0	0	0	1
577512	#N/A	#N/A	#N/A	2	0	0.849706	13	0	0.522274	#N/A	#N/A	#N/A	5	0	1.38245	#N/A	#N/A	#N/A	62	0	0	7	17	6	0	32	25	34	3	1	1	0	2	0	3	646	1	8	0	0	4	2	0	1	0	7	0	0	0
461487	9	0	-0.754829	#N/A	#N/A	#N/A	4	0.444444	-0.288675	19	0	0.707107	26	0	-1.26491	#N/A	#N/A	#N/A	908	1	0	1	195	219	0	0	1	200	88	0	0	0	191	25	9	1	0	178	0	0	0	127	0	0	0	0	60	6	1
830014	#N/A	#N/A	#N/A	#N/A	#N/A	#N/A	#N/A	#N/A	#N/A	#N/A	#N/A	#N/A	13	0	0.0536828	#N/A	#N/A	#N/A	0	0	0	0	0	0	0	1	0	3	0	0	0	0	0	0	0	6	3	0	0	4	1	0	0	0	0	0	0	2	0
185570	#N/A	#N/A	#N/A	#N/A	#N/A	#N/A	#N/A	#N/A	#N/A	#N/A	#N/A	#N/A	#N/A	#N/A	#N/A	#N/A	#N/A	#N/A	0	0	0	0	0	0	0	0	0	0	0	0	0	0	0	0	0	0	0	0	0	0	0	0	1	0	0	0	0	0	0
589277	0	0	-0.813489	4	0.277778	1.82828	6	0	0.637683	#N/A	#N/A	#N/A	10	0	0.623783	1	0.5	-1.18185	31	16	23	13	45	4	5	26	15	13	21	14	16	36	73	42	14	15	10	14	10	7	2	2	6	15	18	4	14	8	22
541602	#N/A	#N/A	#N/A	#N/A	#N/A	#N/A	#N/A	#N/A	#N/A	#N/A	#N/A	#N/A	#N/A	#N/A	#N/A	#N/A	#N/A	#N/A	0	0	1	0	0	0	0	0	0	0	0	0	0	0	0	0	0	0	0	0	0	0	0	0	0	0	0	0	0	0	0
189666	#N/A	#N/A	#N/A	#N/A	#N/A	#N/A	#N/A	#N/A	#N/A	#N/A	#N/A	#N/A	26	0	-0.632456	#N/A	#N/A	#N/A	0	0	1	0	0	0	0	0	0	0	0	1	1	0	0	0	1	1	0	1	0	0	0	1	0	0	1	0	0	0	0
355291	12	0	-1.07712	19	0	0	#N/A	#N/A	#N/A	8	0	1.40841	1	0	-0.461566	#N/A	#N/A	#N/A	4	0	0	5	5	0	0	3	1	0	0	0	2	1	5	2	3	1	1	1	0	2	2	2	0	1	3	0	1	0	0
324013	#N/A	#N/A	#N/A	#N/A	#N/A	#N/A	#N/A	#N/A	#N/A	#N/A	#N/A	#N/A	#N/A	#N/A	#N/A	#N/A	#N/A	#N/A	0	0	0	0	0	0	0	0	0	0	0	0	0	0	0	0	0	0	0	0	0	1	0	0	0	0	0	0	0	0	0
261188	#N/A	#N/A	#N/A	#N/A	#N/A	#N/A	#N/A	#N/A	#N/A	#N/A	#N/A	#N/A	#N/A	#N/A	#N/A	#N/A	#N/A	#N/A	0	0	0	0	0	0	0	0	0	0	0	0	0	0	0	0	0	0	0	1	0	0	0	0	0	0	0	0	0	0	0
397363	#N/A	#N/A	#N/A	2	0.5	-1.02859	#N/A	#N/A	#N/A	1	0	-0.171499	#N/A	#N/A	#N/A	6	0	2.7136	0	1	0	2	1	0	0	0	2	0	6	0	1	3	1	0	5	0	4	1	2	0	2	1	0	0	1	0	0	2	5
354163	16	0	-0.57735	#N/A	#N/A	#N/A	21	0	0	0	0	-0.341328	41	0	0	9	0	-0.169031	7	4	350	11	99	5	3	0	5	5	13	7	5	82	160	19	9	20	8	4	2	5	6	6	16	6	4	195	2	4	3
269415	12	0.693878	-0.635223	#N/A	#N/A	#N/A	#N/A	#N/A	#N/A	1	0	1.82932	#N/A	#N/A	#N/A	#N/A	#N/A	#N/A	9	4	2	4	2	1	3	4	5	1	3	3	3	4	7	8	9	11	6	35	8	12	8	3	2	7	10	2	7	2	9
309363	#N/A	#N/A	#N/A	1	0	0.133513	#N/A	#N/A	#N/A	#N/A	#N/A	#N/A	1	0	-0.461566	15	0	0.816497	2	0	0	0	3	0	0	2	0	1	0	1	1	0	1	5	1	2	1	10	1	0	0	0	1	1	1	0	0	1	6
389282	#N/A	#N/A	#N/A	#N/A	#N/A	#N/A	9	0	0	#N/A	#N/A	#N/A	#N/A	#N/A	#N/A	5	0	-0.160128	23	1204	822	2315	1928	9	12	37	1289	1361	14	2372	1168	74	740	1227	3226	34	1101	50	42	394	215	916	5097	10	2508	593	1538	1332	1326
3412718	14	0	-0.866025	0	0	-0.957593	10	0	-0.688247	21	0	-1	7	0	1.71456	#N/A	#N/A	#N/A	59	0	24	45	70	86	36	0	0	146	0	0	76	22	52	109	12	0	0	689	169	0	44	55	408	3	1	0	0	21	86
346870	#N/A	#N/A	#N/A	0	0.44898	1.06056	#N/A	#N/A	#N/A	30	0	0	5	0	0.986312	1	0.197531	1.6264	301	185	192	164	198	94	72	120	54	112	54	99	145	128	343	706	82	116	87	328	12	16	73	47	90	57	98	29	53	58	135
589114	#N/A	#N/A	#N/A	3	0	-0.762001	#N/A	#N/A	#N/A	#N/A	#N/A	#N/A	#N/A	#N/A	#N/A	#N/A	#N/A	#N/A	0	0	0	0	1	1	0	2	2	1	0	2	0	0	1	1	0	0	2	1	0	0	0	1	1	6	2	0	2	1	2
189406	#N/A	#N/A	#N/A	#N/A	#N/A	#N/A	#N/A	#N/A	#N/A	#N/A	#N/A	#N/A	33	0	0	#N/A	#N/A	#N/A	0	0	0	0	1	0	0	1	0	0	0	0	0	0	0	1	2	1	1	0	0	2	1	1	0	1	0	0	0	0	3
766113	#N/A	#N/A	#N/A	#N/A	#N/A	#N/A	#N/A	#N/A	#N/A	12	0	1.65831	#N/A	#N/A	#N/A	#N/A	#N/A	#N/A	0	0	0	0	1	2	0	3	2	3	1	0	1	1	3	0	0	1	0	0	0	0	0	0	0	0	0	0	0	0	0
588429	0	0.32	0.813489	#N/A	#N/A	#N/A	#N/A	#N/A	#N/A	13	0	-1.73205	2	0	-1.03838	4	0.32	0.0317982	0	0	1	1	0	0	1	2	0	2	1	4	0	0	6	2	1	5	4	3	0	0	1	0	3	1	1	0	1	1	1
581921	#N/A	#N/A	#N/A	#N/A	#N/A	#N/A	#N/A	#N/A	#N/A	#N/A	#N/A	#N/A	#N/A	#N/A	#N/A	#N/A	#N/A	#N/A	0	0	0	0	0	0	0	0	0	0	0	0	0	0	0	0	0	0	0	0	0	0	0	0	0	0	0	0	0	0	0
214835	#N/A	#N/A	#N/A	#N/A	#N/A	#N/A	#N/A	#N/A	#N/A	#N/A	#N/A	#N/A	#N/A	#N/A	#N/A	#N/A	#N/A	#N/A	0	1	0	0	0	0	0	0	1	0	0	0	1	0	0	0	0	1	1	0	1	0	0	0	0	0	0	0	1	0	0
275123	#N/A	#N/A	#N/A	#N/A	#N/A	#N/A	#N/A	#N/A	#N/A	#N/A	#N/A	#N/A	#N/A	#N/A	#N/A	#N/A	#N/A	#N/A	0	0	0	0	0	0	0	0	0	0	0	0	2	0	1	0	0	0	0	0	0	1	0	1	0	0	0	0	0	0	0
4440970	#N/A	#N/A	#N/A	#N/A	#N/A	#N/A	#N/A	#N/A	#N/A	#N/A	#N/A	#N/A	#N/A	#N/A	#N/A	#N/A	#N/A	#N/A	0	0	0	0	0	0	0	0	0	0	0	0	0	0	0	0	0	0	1	22	0	0	0	2	0	0	0	0	0	0	1
791522	#N/A	#N/A	#N/A	#N/A	#N/A	#N/A	#N/A	#N/A	#N/A	#N/A	#N/A	#N/A	#N/A	#N/A	#N/A	#N/A	#N/A	#N/A	0	0	0	0	0	0	0	0	1	0	0	0	1	2	0	0	0	0	0	0	0	0	0	0	0	0	0	0	0	0	0
191753	#N/A	#N/A	#N/A	#N/A	#N/A	#N/A	#N/A	#N/A	#N/A	#N/A	#N/A	#N/A	#N/A	#N/A	#N/A	#N/A	#N/A	#N/A	0	0	0	0	0	0	0	0	0	0	0	0	1	0	0	0	0	0	0	0	0	0	0	0	0	0	0	0	0	0	0
323583	#N/A	#N/A	#N/A	0	0.48	2.06964	#N/A	#N/A	#N/A	#N/A	#N/A	#N/A	2	0	-0.741702	#N/A	#N/A	#N/A	0	0	0	0	0	0	0	1	2	0	0	0	0	0	0	0	1	2	8	1	0	0	11	0	2	4	2	17	1	0	0
445144	#N/A	#N/A	#N/A	15	0	-1	#N/A	#N/A	#N/A	#N/A	#N/A	#N/A	#N/A	#N/A	#N/A	#N/A	#N/A	#N/A	7	61	10	3	15	4	9	16	14	16	8	10	3	18	20	38	16	10	11	44	2	11	7	2	17	15	10	5	13	3	0
184753	4	0.5	-0.66601	0	0	-0.453055	6	0.277778	1.18427	0	0	2.21863	32	0	0	1	0	0.0216854	9	8	7	3	11	0	3	2	7	5	9	8	5	11	15	16	2	2	2	1	4	0	3	0	0	6	4	1	3	6	3
183839	#N/A	#N/A	#N/A	#N/A	#N/A	#N/A	#N/A	#N/A	#N/A	#N/A	#N/A	#N/A	#N/A	#N/A	#N/A	#N/A	#N/A	#N/A	0	0	0	0	0	0	0	0	0	0	0	1	0	0	0	1	0	0	0	0	0	0	0	0	0	0	0	0	0	0	0
183838	#N/A	#N/A	#N/A	#N/A	#N/A	#N/A	#N/A	#N/A	#N/A	#N/A	#N/A	#N/A	#N/A	#N/A	#N/A	#N/A	#N/A	#N/A	0	0	0	0	0	0	0	0	12	0	5	0	2	0	1	0	0	0	0	0	0	0	0	0	0	0	0	0	0	0	0
593216	#N/A	#N/A	#N/A	#N/A	#N/A	#N/A	#N/A	#N/A	#N/A	#N/A	#N/A	#N/A	#N/A	#N/A	#N/A	#N/A	#N/A	#N/A	0	0	1	0	0	0	0	0	0	0	0	0	0	0	0	0	0	0	5	0	0	0	0	2	0	0	0	0	0	0	0
309290	#N/A	#N/A	#N/A	#N/A	#N/A	#N/A	#N/A	#N/A	#N/A	#N/A	#N/A	#N/A	#N/A	#N/A	#N/A	#N/A	#N/A	#N/A	0	0	0	1	0	0	0	1	1	0	0	1	0	0	0	0	2	0	0	0	0	0	1	2	0	0	1	0	0	0	0
186841	#N/A	#N/A	#N/A	#N/A	#N/A	#N/A	#N/A	#N/A	#N/A	#N/A	#N/A	#N/A	#N/A	#N/A	#N/A	#N/A	#N/A	#N/A	0	0	0	0	0	0	0	0	0	0	0	0	0	0	0	0	1	0	0	1	0	0	0	0	0	1	0	0	0	0	0
262724	#N/A	#N/A	#N/A	#N/A	#N/A	#N/A	#N/A	#N/A	#N/A	#N/A	#N/A	#N/A	#N/A	#N/A	#N/A	#N/A	#N/A	#N/A	0	0	0	0	0	0	0	0	0	0	0	0	0	0	0	0	0	0	0	0	1	0	0	0	0	0	0	0	0	0	0
345330	#N/A	#N/A	#N/A	11	0.375	1.04083	3	0	1.44115	#N/A	#N/A	#N/A	#N/A	#N/A	#N/A	8	0	-0.306186	3	1	0	0	1	1	1	0	0	0	0	1	2	2	2	1	2	3	18	1	1	3	1	2	1	0	0	2	3	1	0
270758	29	0	0	#N/A	#N/A	#N/A	3	0	-0.160128	#N/A	#N/A	#N/A	27	0	0.707107	12	0	2.2188	19	62	0	0	1	1	1	140	281	5	30	469	73	29	109	0	213	1453	38	100	1	45	61	69	1	254	62	11	184	94	240
579866	#N/A	#N/A	#N/A	#N/A	#N/A	#N/A	#N/A	#N/A	#N/A	#N/A	#N/A	#N/A	#N/A	#N/A	#N/A	#N/A	#N/A	#N/A	0	0	0	0	0	0	0	0	0	0	0	0	0	0	0	0	0	0	1	0	0	0	0	0	0	0	0	0	0	0	0
327116	2	0.32	-0.082169	#N/A	#N/A	#N/A	#N/A	#N/A	#N/A	#N/A	#N/A	#N/A	0	0	0.0467821	8	0	-1.07165	0	0	2	0	0	0	0	0	0	2	0	0	0	0	1	0	2	3	4	2	0	2	1	2	0	1	0	8	0	1	1
210292	#N/A	#N/A	#N/A	#N/A	#N/A	#N/A	#N/A	#N/A	#N/A	#N/A	#N/A	#N/A	#N/A	#N/A	#N/A	#N/A	#N/A	#N/A	0	0	0	0	0	0	0	0	0	0	0	0	0	0	0	0	0	0	0	0	0	0	0	0	0	0	0	0	0	0	0
4414242	#N/A	#N/A	#N/A	#N/A	#N/A	#N/A	#N/A	#N/A	#N/A	#N/A	#N/A	#N/A	#N/A	#N/A	#N/A	#N/A	#N/A	#N/A	0	0	0	0	0	0	0	0	0	0	0	0	0	0	0	0	0	0	0	0	0	0	0	0	0	2	0	0	0	0	0
277574	#N/A	#N/A	#N/A	#N/A	#N/A	#N/A	#N/A	#N/A	#N/A	#N/A	#N/A	#N/A	#N/A	#N/A	#N/A	#N/A	#N/A	#N/A	0	0	0	0	0	0	0	0	0	0	0	0	0	0	1	0	1	2	0	0	0	0	0	0	0	0	0	0	0	0	0
159007	#N/A	#N/A	#N/A	#N/A	#N/A	#N/A	5	0	-0.816428	#N/A	#N/A	#N/A	#N/A	#N/A	#N/A	#N/A	#N/A	#N/A	2	1	0	2	0	3	0	0	1	9	0	1	0	0	0	0	0	0	0	0	0	0	0	0	0	0	0	0	0	0	0
265036	#N/A	#N/A	#N/A	#N/A	#N/A	#N/A	#N/A	#N/A	#N/A	#N/A	#N/A	#N/A	#N/A	#N/A	#N/A	#N/A	#N/A	#N/A	0	0	0	0	0	1	0	0	0	0	0	0	0	0	2	0	0	0	0	0	0	0	0	0	0	0	0	0	0	0	0
328554	#N/A	#N/A	#N/A	#N/A	#N/A	#N/A	#N/A	#N/A	#N/A	#N/A	#N/A	#N/A	#N/A	#N/A	#N/A	#N/A	#N/A	#N/A	0	0	2	1	0	0	0	0	1	0	0	0	0	0	0	0	0	0	0	0	0	1	0	0	0	0	0	0	0	0	0
169398	#N/A	#N/A	#N/A	#N/A	#N/A	#N/A	#N/A	#N/A	#N/A	#N/A	#N/A	#N/A	#N/A	#N/A	#N/A	#N/A	#N/A	#N/A	0	0	0	0	0	1	0	0	0	0	0	0	0	1	0	0	0	0	0	0	0	0	0	0	0	0	0	0	0	0	0
264731	#N/A	#N/A	#N/A	#N/A	#N/A	#N/A	#N/A	#N/A	#N/A	#N/A	#N/A	#N/A	#N/A	#N/A	#N/A	#N/A	#N/A	#N/A	0	1	0	0	0	0	0	0	0	0	0	0	0	0	0	0	0	0	0	0	0	0	0	0	0	0	0	0	0	0	0
274075	#N/A	#N/A	#N/A	#N/A	#N/A	#N/A	#N/A	#N/A	#N/A	#N/A	#N/A	#N/A	#N/A	#N/A	#N/A	#N/A	#N/A	#N/A	0	0	0	0	0	0	0	0	0	0	0	0	0	0	0	0	0	0	0	0	0	0	0	0	0	0	0	0	1	0	0
2368865	#N/A	#N/A	#N/A	#N/A	#N/A	#N/A	#N/A	#N/A	#N/A	#N/A	#N/A	#N/A	#N/A	#N/A	#N/A	#N/A	#N/A	#N/A	0	0	0	1	0	0	0	0	0	1	0	0	0	0	0	0	0	0	0	0	0	0	0	0	0	0	0	0	0	0	0
261365	#N/A	#N/A	#N/A	#N/A	#N/A	#N/A	#N/A	#N/A	#N/A	#N/A	#N/A	#N/A	#N/A	#N/A	#N/A	#N/A	#N/A	#N/A	0	1	0	0	0	0	0	0	0	0	0	0	0	0	0	1	0	0	0	0	0	0	0	0	0	0	0	0	0	0	0
450399	#N/A	#N/A	#N/A	#N/A	#N/A	#N/A	#N/A	#N/A	#N/A	15	0.612245	0.529851	#N/A	#N/A	#N/A	#N/A	#N/A	#N/A	0	0	0	0	0	0	0	0	1039	1	134	0	280	5	0	0	0	0	6	0	0	0	0	0	0	0	0	0	0	0	0
1871	#N/A	#N/A	#N/A	#N/A	#N/A	#N/A	#N/A	#N/A	#N/A	#N/A	#N/A	#N/A	#N/A	#N/A	#N/A	#N/A	#N/A	#N/A	0	0	0	0	0	0	0	0	0	0	0	0	0	0	0	0	0	0	1	0	1	0	0	0	0	0	0	0	0	1	0
269418	#N/A	#N/A	#N/A	#N/A	#N/A	#N/A	#N/A	#N/A	#N/A	#N/A	#N/A	#N/A	21	0	-0.441942	17	0	1	0	0	0	0	1	0	1	0	0	0	0	0	0	0	2	0	1	0	1	2	0	1	0	0	1	1	0	0	1	0	1
333330	#N/A	#N/A	#N/A	#N/A	#N/A	#N/A	#N/A	#N/A	#N/A	#N/A	#N/A	#N/A	#N/A	#N/A	#N/A	#N/A	#N/A	#N/A	0	0	0	0	0	0	0	1	0	0	0	0	0	0	0	0	0	0	0	0	0	0	0	0	0	0	0	0	0	0	0
336214	12	0.444444	-0.635223	#N/A	#N/A	#N/A	#N/A	#N/A	#N/A	6	0	-0.92094	0	0.117188	2.77418	39	0	0	487	33	21	1046	590	297	378	485	457	16	23	8	1048	235	107	0	179	1254	268	796	1	244	81	153	30	39	108	39	70	100	35
172403	#N/A	#N/A	#N/A	#N/A	#N/A	#N/A	#N/A	#N/A	#N/A	#N/A	#N/A	#N/A	2	0	-0.445021	#N/A	#N/A	#N/A	2	0	0	5	0	0	0	1	0	0	0	2	0	0	0	0	1	2	2	1	0	0	3	0	0	1	0	0	0	0	0
4433720	3	0.666667	-0.849837	#N/A	#N/A	#N/A	#N/A	#N/A	#N/A	#N/A	#N/A	#N/A	29	0	1.41421	#N/A	#N/A	#N/A	5	0	2	1	0	0	0	0	0	0	0	0	0	0	0	0	1	12	0	29	0	1	7	6	1	0	0	0	0	0	0
350666	#N/A	#N/A	#N/A	#N/A	#N/A	#N/A	#N/A	#N/A	#N/A	#N/A	#N/A	#N/A	#N/A	#N/A	#N/A	#N/A	#N/A	#N/A	0	0	0	1	0	0	0	0	0	0	0	0	0	0	1	0	0	0	0	0	0	0	0	0	3	0	0	0	0	0	0
350664	#N/A	#N/A	#N/A	#N/A	#N/A	#N/A	#N/A	#N/A	#N/A	#N/A	#N/A	#N/A	#N/A	#N/A	#N/A	#N/A	#N/A	#N/A	0	0	0	0	0	0	0	0	1	0	0	0	0	0	1	0	0	0	0	4	0	1	0	0	0	0	0	0	0	0	1
534926	#N/A	#N/A	#N/A	#N/A	#N/A	#N/A	#N/A	#N/A	#N/A	#N/A	#N/A	#N/A	#N/A	#N/A	#N/A	0	0	1.60566	0	0	0	0	0	0	0	0	0	0	0	0	0	0	0	0	2	0	0	2	6	0	0	0	0	10	4	0	0	0	5
4451523	#N/A	#N/A	#N/A	#N/A	#N/A	#N/A	#N/A	#N/A	#N/A	#N/A	#N/A	#N/A	#N/A	#N/A	#N/A	#N/A	#N/A	#N/A	0	0	0	0	0	0	0	0	0	0	0	0	0	0	0	0	0	0	0	0	0	1	0	0	0	0	0	0	0	0	0
196947	13	0.277778	1.87734	7	0	0.65273	4	0	-0.288675	0	0	-1.19465	0	0	0.0467821	1	0	0.422865	3139	3209	8050	2751	8274	9375	6	10150	1715	13204	7469	25611	4273	2728	21840	6959	4	6	3	3501	7729	7	17350	7	1293	37	21634	3785	10288	17179	24659
349024	#N/A	#N/A	#N/A	#N/A	#N/A	#N/A	#N/A	#N/A	#N/A	#N/A	#N/A	#N/A	#N/A	#N/A	#N/A	#N/A	#N/A	#N/A	0	0	0	0	0	0	0	0	0	0	0	0	0	0	0	0	1	0	0	0	1	0	0	0	0	0	1	0	0	0	1
353057	#N/A	#N/A	#N/A	#N/A	#N/A	#N/A	#N/A	#N/A	#N/A	#N/A	#N/A	#N/A	#N/A	#N/A	#N/A	#N/A	#N/A	#N/A	0	0	0	0	2	0	0	0	0	0	0	0	0	0	0	0	0	0	0	0	0	0	0	1	0	0	0	0	0	0	0
1112190	#N/A	#N/A	#N/A	#N/A	#N/A	#N/A	#N/A	#N/A	#N/A	#N/A	#N/A	#N/A	#N/A	#N/A	#N/A	#N/A	#N/A	#N/A	0	0	0	0	0	0	0	0	1	0	0	0	0	0	0	0	0	0	0	0	0	0	0	0	0	0	0	0	0	0	0
387615	7	0	-0.276686	#N/A	#N/A	#N/A	7	0	0.134466	3	0	-0.477772	15	0.375	1.45999	#N/A	#N/A	#N/A	0	3	0	5	1	0	2	3	5	1	2	47	4	0	3	2	1	0	5	0	0	11	1	2	0	1	1	10	1	1	2
190242	#N/A	#N/A	#N/A	#N/A	#N/A	#N/A	#N/A	#N/A	#N/A	#N/A	#N/A	#N/A	#N/A	#N/A	#N/A	5	0	-1.01414	2	3	1	0	0	1	0	1	1	1	0	0	0	0	0	3	1	5	0	1	2	1	3	0	3	0	1	0	1	0	1
587530	#N/A	#N/A	#N/A	#N/A	#N/A	#N/A	#N/A	#N/A	#N/A	#N/A	#N/A	#N/A	#N/A	#N/A	#N/A	#N/A	#N/A	#N/A	0	0	0	0	0	0	0	0	0	0	0	0	0	0	0	0	0	0	0	0	1	0	0	0	0	0	0	0	0	0	0
349153	#N/A	#N/A	#N/A	#N/A	#N/A	#N/A	#N/A	#N/A	#N/A	#N/A	#N/A	#N/A	#N/A	#N/A	#N/A	#N/A	#N/A	#N/A	0	0	0	0	0	0	0	0	0	0	0	0	0	0	0	0	0	0	0	0	0	0	4	0	0	0	0	0	0	1	0
177621	#N/A	#N/A	#N/A	#N/A	#N/A	#N/A	15	0	-1.3568	#N/A	#N/A	#N/A	#N/A	#N/A	#N/A	#N/A	#N/A	#N/A	1	1	0	0	1	0	1	0	0	0	0	1	0	0	1	0	0	2	0	0	0	0	1	0	0	0	0	0	0	0	0
1107027	16	0	-0.57735	11	0.375	1.04083	1	0	1.68333	#N/A	#N/A	#N/A	5	0	0.194029	10	0	0	2	0	8	1	2	0	0	1	1	0	0	1	0	0	0	0	1	0	1	1	0	0	1	0	1	1	1	0	1	0	1
190084	#N/A	#N/A	#N/A	#N/A	#N/A	#N/A	#N/A	#N/A	#N/A	#N/A	#N/A	#N/A	#N/A	#N/A	#N/A	#N/A	#N/A	#N/A	1	0	1	0	0	0	0	0	0	0	0	0	0	0	0	0	0	0	0	0	0	0	0	0	0	0	0	0	0	0	0
333426	#N/A	#N/A	#N/A	#N/A	#N/A	#N/A	#N/A	#N/A	#N/A	#N/A	#N/A	#N/A	#N/A	#N/A	#N/A	#N/A	#N/A	#N/A	0	0	0	0	0	0	0	0	0	1	0	0	0	0	0	0	0	0	0	0	0	1	0	0	0	1	0	0	0	0	0
187959	#N/A	#N/A	#N/A	#N/A	#N/A	#N/A	#N/A	#N/A	#N/A	#N/A	#N/A	#N/A	#N/A	#N/A	#N/A	#N/A	#N/A	#N/A	0	3	0	2	0	0	3	3	0	0	0	0	1	0	0	5	0	0	0	0	1	0	0	0	1	2	0	0	0	0	1
352533	#N/A	#N/A	#N/A	#N/A	#N/A	#N/A	#N/A	#N/A	#N/A	#N/A	#N/A	#N/A	#N/A	#N/A	#N/A	#N/A	#N/A	#N/A	2	0	0	0	0	0	0	0	0	0	0	0	0	0	0	0	0	0	0	0	0	0	0	0	0	0	0	0	0	0	0
1109662	#N/A	#N/A	#N/A	#N/A	#N/A	#N/A	#N/A	#N/A	#N/A	#N/A	#N/A	#N/A	#N/A	#N/A	#N/A	#N/A	#N/A	#N/A	0	0	0	0	0	0	0	1	0	0	0	0	0	0	0	0	0	0	0	0	0	0	0	0	0	0	0	0	0	0	0
1084865	#N/A	#N/A	#N/A	#N/A	#N/A	#N/A	13	0	0.745009	#N/A	#N/A	#N/A	1	0	-1.05501	6	0	0	18	0	0	1	2	1	0	0	0	4	1	1	8	0	0	0	3	0	0	9	0	1	1	1	0	1	1	0	0	0	1
103166	#N/A	#N/A	#N/A	#N/A	#N/A	#N/A	#N/A	#N/A	#N/A	#N/A	#N/A	#N/A	#N/A	#N/A	#N/A	#N/A	#N/A	#N/A	1	0	0	0	0	0	0	0	0	0	0	0	0	0	0	0	0	0	0	0	0	0	0	0	0	0	0	0	0	0	0
4299136	#N/A	#N/A	#N/A	#N/A	#N/A	#N/A	#N/A	#N/A	#N/A	#N/A	#N/A	#N/A	#N/A	#N/A	#N/A	#N/A	#N/A	#N/A	0	0	0	0	0	0	0	0	0	0	0	0	0	0	0	0	0	0	0	1	0	0	0	0	0	0	0	0	0	0	0
271602	#N/A	#N/A	#N/A	#N/A	#N/A	#N/A	#N/A	#N/A	#N/A	#N/A	#N/A	#N/A	#N/A	#N/A	#N/A	#N/A	#N/A	#N/A	1	2	0	0	0	0	0	0	0	0	0	0	0	0	0	0	0	2	0	0	0	0	0	0	0	0	0	0	0	0	0
199701	#N/A	#N/A	#N/A	#N/A	#N/A	#N/A	#N/A	#N/A	#N/A	#N/A	#N/A	#N/A	#N/A	#N/A	#N/A	#N/A	#N/A	#N/A	0	0	0	0	0	0	0	0	0	0	0	0	0	0	0	0	0	0	0	1	0	0	0	0	0	0	0	0	0	0	0
173892	#N/A	#N/A	#N/A	#N/A	#N/A	#N/A	#N/A	#N/A	#N/A	#N/A	#N/A	#N/A	#N/A	#N/A	#N/A	#N/A	#N/A	#N/A	0	0	0	1	0	0	0	0	0	0	0	0	0	0	0	0	0	0	0	0	0	0	1	0	2	0	0	0	0	0	1
371930	#N/A	#N/A	#N/A	5	0	0	3	0	2.24179	1	0	-0.171499	19	0.5	0.0232307	#N/A	#N/A	#N/A	501	86	9	102	390	44	63	2	175	10	3	2	287	2	429	8	113	137	3	43	0	1	1	0	1	9	157	21	135	39	141
345063	#N/A	#N/A	#N/A	#N/A	#N/A	#N/A	#N/A	#N/A	#N/A	#N/A	#N/A	#N/A	#N/A	#N/A	#N/A	#N/A	#N/A	#N/A	0	0	0	0	0	0	0	0	0	0	0	0	0	5	0	0	0	0	0	0	0	0	0	0	0	0	0	0	0	0	0
271804	#N/A	#N/A	#N/A	#N/A	#N/A	#N/A	#N/A	#N/A	#N/A	#N/A	#N/A	#N/A	#N/A	#N/A	#N/A	#N/A	#N/A	#N/A	0	0	0	0	0	0	0	0	0	1	1	0	0	0	0	0	1	0	1	0	0	0	0	0	0	0	0	0	0	0	0
345466	0	0	0.271163	#N/A	#N/A	#N/A	#N/A	#N/A	#N/A	#N/A	#N/A	#N/A	19	0	0.0232307	1	0.375	0.824045	0	0	10	4	0	0	2	0	46	2	0	0	1	1	0	0	39	88	26	6	0	37	51	0	3	1	0	1	0	0	0
459025	#N/A	#N/A	#N/A	#N/A	#N/A	#N/A	#N/A	#N/A	#N/A	#N/A	#N/A	#N/A	#N/A	#N/A	#N/A	#N/A	#N/A	#N/A	0	0	0	0	0	0	0	0	0	1	0	1	0	0	0	0	0	0	0	2	0	2	0	0	0	0	2	0	0	0	0
290762	#N/A	#N/A	#N/A	#N/A	#N/A	#N/A	#N/A	#N/A	#N/A	#N/A	#N/A	#N/A	#N/A	#N/A	#N/A	#N/A	#N/A	#N/A	0	0	0	0	0	0	0	0	0	3	0	0	0	0	0	0	0	0	0	0	0	0	0	0	0	0	0	0	0	0	0
263876	#N/A	#N/A	#N/A	#N/A	#N/A	#N/A	#N/A	#N/A	#N/A	2	0	-0.248891	4	0	-0.624038	#N/A	#N/A	#N/A	0	0	0	0	0	0	0	8	4	10	0	7	0	0	0	5	0	7	7	15	11	3	9	2	16	12	0	0	0	1	1
346267	4	0	0.461084	3	0	-0.762001	0	0	0.188445	3	0	-0.910752	7	0	-0.84862	#N/A	#N/A	#N/A	5	1	9	1	8	3	2	2	4	0	0	1	1	0	2	2	2	1	1	10	2	0	4	1	4	1	8	0	6	1	0
216710	#N/A	#N/A	#N/A	#N/A	#N/A	#N/A	#N/A	#N/A	#N/A	#N/A	#N/A	#N/A	#N/A	#N/A	#N/A	#N/A	#N/A	#N/A	0	0	0	0	0	0	0	0	0	0	0	0	0	0	1	0	0	0	0	0	0	0	0	0	0	0	0	0	0	0	0
180879	#N/A	#N/A	#N/A	#N/A	#N/A	#N/A	#N/A	#N/A	#N/A	#N/A	#N/A	#N/A	#N/A	#N/A	#N/A	#N/A	#N/A	#N/A	0	0	2	2	1	0	0	0	0	0	0	0	0	0	1	1	0	0	0	0	0	2	1	0	0	0	0	0	3	0	2
278753	#N/A	#N/A	#N/A	#N/A	#N/A	#N/A	#N/A	#N/A	#N/A	#N/A	#N/A	#N/A	10	0	0.623783	#N/A	#N/A	#N/A	0	0	0	0	0	0	0	1	0	0	0	0	0	0	0	0	9	19	0	5	0	5	0	2	0	0	0	0	0	0	0
540940	#N/A	#N/A	#N/A	#N/A	#N/A	#N/A	1	0	0.670063	#N/A	#N/A	#N/A	13	0	0.0536828	#N/A	#N/A	#N/A	1	0	3	1	2	0	0	2	0	1	1	0	0	0	2	0	0	3	2	9	0	2	1	0	1	3	0	0	1	0	0
186052	#N/A	#N/A	#N/A	#N/A	#N/A	#N/A	#N/A	#N/A	#N/A	#N/A	#N/A	#N/A	#N/A	#N/A	#N/A	#N/A	#N/A	#N/A	0	0	0	0	0	0	0	0	0	0	0	0	0	0	0	0	0	0	1	0	1	0	0	0	0	0	0	0	0	0	0
278758	#N/A	#N/A	#N/A	#N/A	#N/A	#N/A	#N/A	#N/A	#N/A	#N/A	#N/A	#N/A	#N/A	#N/A	#N/A	#N/A	#N/A	#N/A	0	0	0	0	0	0	0	0	0	0	0	0	0	0	0	0	0	0	0	0	0	0	0	0	0	0	0	0	0	0	0
308386	#N/A	#N/A	#N/A	#N/A	#N/A	#N/A	#N/A	#N/A	#N/A	#N/A	#N/A	#N/A	#N/A	#N/A	#N/A	#N/A	#N/A	#N/A	0	0	0	0	0	0	0	0	0	1	0	0	0	0	0	0	0	0	0	0	0	0	0	0	0	0	0	0	0	0	0
186057	#N/A	#N/A	#N/A	#N/A	#N/A	#N/A	#N/A	#N/A	#N/A	#N/A	#N/A	#N/A	#N/A	#N/A	#N/A	#N/A	#N/A	#N/A	4	0	0	0	0	0	0	0	0	0	0	0	0	0	0	0	0	0	0	0	0	0	0	1	0	0	0	0	0	0	0
275616	4	0	-0.102463	21	0	0	1	0	0.16343	8	0.375	0.512148	54	0	0	8	0	0.459279	1	7	1	3	2	5	4	7	6	1	10	0	5	3	13	3	7	11	4	6	6	0	1	6	9	5	0	7	5	9	11
211820	#N/A	#N/A	#N/A	#N/A	#N/A	#N/A	#N/A	#N/A	#N/A	#N/A	#N/A	#N/A	#N/A	#N/A	#N/A	#N/A	#N/A	#N/A	0	0	0	0	0	0	0	0	0	0	0	0	0	1	0	0	0	0	0	0	0	0	0	0	0	0	0	0	0	0	0
1071927	#N/A	#N/A	#N/A	#N/A	#N/A	#N/A	#N/A	#N/A	#N/A	#N/A	#N/A	#N/A	#N/A	#N/A	#N/A	#N/A	#N/A	#N/A	0	0	0	0	0	0	0	0	0	0	0	0	0	0	0	0	0	0	0	0	0	0	0	0	0	0	0	0	0	0	0
311466	#N/A	#N/A	#N/A	#N/A	#N/A	#N/A	#N/A	#N/A	#N/A	#N/A	#N/A	#N/A	#N/A	#N/A	#N/A	#N/A	#N/A	#N/A	0	2	0	0	0	0	0	0	1	0	0	0	0	0	0	0	0	0	0	0	0	0	0	0	0	0	0	3	0	0	0
528067	#N/A	#N/A	#N/A	#N/A	#N/A	#N/A	#N/A	#N/A	#N/A	#N/A	#N/A	#N/A	#N/A	#N/A	#N/A	#N/A	#N/A	#N/A	0	0	0	0	0	0	0	0	0	0	0	0	0	0	0	0	0	0	0	0	0	0	0	0	0	0	0	1	0	0	0
30587	#N/A	#N/A	#N/A	#N/A	#N/A	#N/A	#N/A	#N/A	#N/A	#N/A	#N/A	#N/A	#N/A	#N/A	#N/A	#N/A	#N/A	#N/A	0	0	0	0	1	0	0	0	1	0	0	0	0	0	0	0	0	0	0	0	0	0	0	0	0	0	0	0	0	0	0
3141342	#N/A	#N/A	#N/A	#N/A	#N/A	#N/A	#N/A	#N/A	#N/A	#N/A	#N/A	#N/A	#N/A	#N/A	#N/A	#N/A	#N/A	#N/A	0	0	0	0	0	0	0	0	0	0	0	0	0	0	0	0	0	0	0	0	0	0	0	0	1	0	0	0	0	0	0
407963	#N/A	#N/A	#N/A	0	0	-0.453055	#N/A	#N/A	#N/A	#N/A	#N/A	#N/A	7	0.5	-0.84862	7	0	2	1407	3068	539	3444	1557	1566	1061	2749	4293	320	2479	2201	3402	1484	8582	2070	2354	6893	2450	3444	1229	434	1977	3389	3739	1923	2758	2299	2710	3146	5154
132892	#N/A	#N/A	#N/A	#N/A	#N/A	#N/A	#N/A	#N/A	#N/A	#N/A	#N/A	#N/A	#N/A	#N/A	#N/A	#N/A	#N/A	#N/A	0	0	0	0	0	0	0	0	0	0	0	0	0	0	0	1	0	0	0	0	0	0	0	0	0	0	0	0	0	0	0
4095596	#N/A	#N/A	#N/A	#N/A	#N/A	#N/A	#N/A	#N/A	#N/A	#N/A	#N/A	#N/A	#N/A	#N/A	#N/A	#N/A	#N/A	#N/A	0	0	0	0	0	1	0	0	0	0	1	0	1	0	0	1	0	0	0	0	0	0	0	0	0	0	0	0	0	0	0
335267	#N/A	#N/A	#N/A	#N/A	#N/A	#N/A	#N/A	#N/A	#N/A	#N/A	#N/A	#N/A	#N/A	#N/A	#N/A	0	0.444444	-0.130189	0	0	0	0	0	0	0	0	1	0	0	0	1	0	0	0	4	10	0	3	2	6	0	19	0	1	1	1	0	0	2
331772	3	0	-0.849837	#N/A	#N/A	#N/A	2	0	-0.281272	#N/A	#N/A	#N/A	39	0	0	5	0	-0.160128	39	46	61	72	103	9	38	64	13	43	12	50	23	22	100	50	78	50	28	116	5	10	29	23	56	20	54	21	69	18	52
216403	#N/A	#N/A	#N/A	#N/A	#N/A	#N/A	#N/A	#N/A	#N/A	#N/A	#N/A	#N/A	#N/A	#N/A	#N/A	#N/A	#N/A	#N/A	0	0	0	0	0	0	0	0	0	1	0	1	0	1	0	0	0	2	0	0	1	0	0	0	0	0	0	0	0	0	0
157327	#N/A	#N/A	#N/A	0	0	-0.453055	7	0	-1.05652	11	0	0	#N/A	#N/A	#N/A	4	0	-1.01754	2	0	3	2	1	0	1	3	0	1	3	1	2	2	3	2	2	2	0	0	0	0	0	0	0	2	1	0	1	0	1
356226	#N/A	#N/A	#N/A	15	0	1	37	0	0	#N/A	#N/A	#N/A	13	0	-0.590511	#N/A	#N/A	#N/A	756	2480	679	467	1508	279	773	1822	581	988	366	499	159	664	2011	2894	1072	849	685	4477	118	419	457	174	2431	1347	615	251	429	232	156
186714	#N/A	#N/A	#N/A	#N/A	#N/A	#N/A	#N/A	#N/A	#N/A	#N/A	#N/A	#N/A	#N/A	#N/A	#N/A	#N/A	#N/A	#N/A	0	0	0	0	0	1	0	0	0	1	1	1	0	0	0	1	0	0	0	0	2	0	2	0	0	0	0	0	0	1	0
197706	#N/A	#N/A	#N/A	#N/A	#N/A	#N/A	#N/A	#N/A	#N/A	#N/A	#N/A	#N/A	#N/A	#N/A	#N/A	#N/A	#N/A	#N/A	0	0	0	0	0	0	0	0	0	1	0	1	0	0	0	0	0	1	0	0	0	0	0	0	1	0	0	0	0	0	0
4134150	#N/A	#N/A	#N/A	#N/A	#N/A	#N/A	#N/A	#N/A	#N/A	#N/A	#N/A	#N/A	#N/A	#N/A	#N/A	#N/A	#N/A	#N/A	0	0	0	0	0	0	0	0	0	0	0	0	0	0	0	0	0	1	0	0	0	1	0	0	0	0	0	0	0	0	0
179215	#N/A	#N/A	#N/A	#N/A	#N/A	#N/A	#N/A	#N/A	#N/A	#N/A	#N/A	#N/A	#N/A	#N/A	#N/A	#N/A	#N/A	#N/A	0	0	0	0	0	0	0	0	0	0	0	0	0	0	0	0	0	0	0	0	1	0	0	1	0	0	0	0	0	0	0
198271	#N/A	#N/A	#N/A	#N/A	#N/A	#N/A	3	0	-0.160128	#N/A	#N/A	#N/A	#N/A	#N/A	#N/A	#N/A	#N/A	#N/A	0	15	14	2	3	0	4	6	0	2	0	0	0	0	2	11	0	0	0	0	0	8	0	0	0	0	0	0	0	0	0
551822	#N/A	#N/A	#N/A	#N/A	#N/A	#N/A	#N/A	#N/A	#N/A	#N/A	#N/A	#N/A	#N/A	#N/A	#N/A	#N/A	#N/A	#N/A	0	0	0	0	0	0	0	0	0	0	0	0	0	0	0	0	0	0	0	1	0	0	0	0	0	0	0	0	0	0	0
264468	#N/A	#N/A	#N/A	#N/A	#N/A	#N/A	#N/A	#N/A	#N/A	#N/A	#N/A	#N/A	#N/A	#N/A	#N/A	#N/A	#N/A	#N/A	0	0	0	0	0	0	0	0	0	0	0	0	0	0	0	0	0	0	0	1	0	1	0	0	0	0	0	0	0	0	0
343581	9	0	-0.754829	#N/A	#N/A	#N/A	8	0.48	-0.265472	#N/A	#N/A	#N/A	7	0	-0.84862	10	0	0	574	0	0	1232	437	11	1129	809	254	335	0	131	27	300	4187	3	361	1990	44	4281	391	0	33	721	3725	10	154	2	128	0	136
268125	#N/A	#N/A	#N/A	#N/A	#N/A	#N/A	#N/A	#N/A	#N/A	#N/A	#N/A	#N/A	#N/A	#N/A	#N/A	5	0.48	-0.160128	0	0	0	0	0	3	0	0	0	0	3	0	0	0	1	0	1430	0	0	0	0	0	0	0	1	24	547	3	0	0	0
268696	#N/A	#N/A	#N/A	#N/A	#N/A	#N/A	#N/A	#N/A	#N/A	#N/A	#N/A	#N/A	#N/A	#N/A	#N/A	#N/A	#N/A	#N/A	1	0	0	1	0	0	0	0	0	0	0	0	0	0	0	0	0	0	0	1	0	0	0	0	0	0	0	0	0	0	0
572860	#N/A	#N/A	#N/A	8	0	0.379473	#N/A	#N/A	#N/A	49	0	0	7	0	0.432969	5	0	-0.160128	1	1	0	0	0	0	0	0	1	4	1	1	0	0	0	1	0	2	1	5	0	1	0	0	3	0	0	0	2	1	0
177237	#N/A	#N/A	#N/A	#N/A	#N/A	#N/A	#N/A	#N/A	#N/A	#N/A	#N/A	#N/A	#N/A	#N/A	#N/A	#N/A	#N/A	#N/A	0	0	0	0	0	0	0	0	0	0	0	0	0	0	0	0	0	0	0	0	0	0	0	0	0	0	0	0	0	0	0
268121	#N/A	#N/A	#N/A	#N/A	#N/A	#N/A	#N/A	#N/A	#N/A	#N/A	#N/A	#N/A	#N/A	#N/A	#N/A	#N/A	#N/A	#N/A	0	0	0	0	0	0	0	2	1	0	0	0	0	0	0	0	1	1	0	0	1	1	0	1	2	0	0	0	1	0	1
588197	#N/A	#N/A	#N/A	8	0	-0.442719	3	0.375	0.640513	18	0	-1.22474	5	0	-0.598255	0	0.375	0.737737	6	81	19	0	1	0	0	14	7	20	1	6	0	15	0	1	3	0	1	1	0	0	1	1	41	1	0	0	1	14	0
336810	8	0.5	-0.745043	#N/A	#N/A	#N/A	#N/A	#N/A	#N/A	#N/A	#N/A	#N/A	41	0	0	#N/A	#N/A	#N/A	0	2	0	0	2	0	0	0	1	0	4	2	0	0	0	2	4	0	9	2	0	1	2	1	3	2	4	1	0	0	4
4483585	#N/A	#N/A	#N/A	#N/A	#N/A	#N/A	7	0.5	-1.05652	#N/A	#N/A	#N/A	#N/A	#N/A	#N/A	#N/A	#N/A	#N/A	8	1	0	2	0	0	2	0	0	0	0	0	0	0	0	0	1	0	0	0	0	0	0	0	0	0	1	0	0	0	0
188457	#N/A	#N/A	#N/A	#N/A	#N/A	#N/A	#N/A	#N/A	#N/A	#N/A	#N/A	#N/A	#N/A	#N/A	#N/A	#N/A	#N/A	#N/A	1	0	0	0	0	1	0	0	0	0	0	0	0	0	0	0	0	0	0	0	0	0	0	0	0	0	0	0	0	0	0
339720	#N/A	#N/A	#N/A	#N/A	#N/A	#N/A	#N/A	#N/A	#N/A	#N/A	#N/A	#N/A	#N/A	#N/A	#N/A	#N/A	#N/A	#N/A	0	0	0	0	0	0	0	0	0	0	0	0	0	10	0	0	0	0	0	0	0	0	0	0	0	0	0	0	0	0	0
263111	#N/A	#N/A	#N/A	5	0	-1.08012	3	0	-0.160128	14	0	-0.206835	37	0	0	0	0	0.737737	0	6	3	4	2	0	1	1	0	2	3	0	1	8	7	8	3	5	3	6	2	5	3	1	9	3	3	2	0	0	0
175939	#N/A	#N/A	#N/A	#N/A	#N/A	#N/A	#N/A	#N/A	#N/A	#N/A	#N/A	#N/A	0	0	-0.697054	1	0	-0.780674	0	1	0	0	2	1	0	0	3	1	1	1	1	0	1	2	5	2	0	2	0	0	2	1	0	2	1	0	1	2	1
522138	#N/A	#N/A	#N/A	#N/A	#N/A	#N/A	#N/A	#N/A	#N/A	#N/A	#N/A	#N/A	#N/A	#N/A	#N/A	#N/A	#N/A	#N/A	0	0	0	2	0	0	0	0	0	4	2	0	0	0	0	0	0	0	0	0	0	0	0	0	0	0	0	0	0	0	0
279115	#N/A	#N/A	#N/A	#N/A	#N/A	#N/A	#N/A	#N/A	#N/A	#N/A	#N/A	#N/A	#N/A	#N/A	#N/A	#N/A	#N/A	#N/A	1	0	0	0	1	0	0	0	0	0	0	0	0	0	0	0	0	0	0	0	0	0	0	0	0	0	0	0	0	0	0
196385	22	0	0	#N/A	#N/A	#N/A	19	0	1	#N/A	#N/A	#N/A	#N/A	#N/A	#N/A	#N/A	#N/A	#N/A	1	0	1	2	0	1	1	0	0	0	0	0	1	0	3	1	0	1	0	2	0	0	1	0	0	0	0	0	3	0	0
585480	#N/A	#N/A	#N/A	#N/A	#N/A	#N/A	#N/A	#N/A	#N/A	#N/A	#N/A	#N/A	3	0	-0.981981	0	0	-0.998115	0	0	0	0	0	0	0	0	0	0	0	0	0	0	0	0	45	5	0	34	19	0	0	0	0	50	43	11	0	0	105
196386	#N/A	#N/A	#N/A	#N/A	#N/A	#N/A	#N/A	#N/A	#N/A	12	0	1.65831	22	0	-0.0696733	#N/A	#N/A	#N/A	0	0	0	1	3	3	0	2	1	0	1	0	6	2	0	0	0	2	2	3	0	0	0	1	0	0	0	0	0	0	0
345804	#N/A	#N/A	#N/A	#N/A	#N/A	#N/A	#N/A	#N/A	#N/A	#N/A	#N/A	#N/A	#N/A	#N/A	#N/A	#N/A	#N/A	#N/A	0	0	1	0	0	0	0	0	0	0	0	0	0	0	0	0	0	0	2	1	0	0	0	0	0	0	0	0	0	0	1
179964	#N/A	#N/A	#N/A	#N/A	#N/A	#N/A	#N/A	#N/A	#N/A	#N/A	#N/A	#N/A	#N/A	#N/A	#N/A	#N/A	#N/A	#N/A	0	1	0	0	0	0	0	2	0	0	0	0	0	0	0	0	0	0	0	0	0	0	0	0	0	0	0	0	0	0	0
301012	0	0	-0.813489	#N/A	#N/A	#N/A	7	0	-1.05652	#N/A	#N/A	#N/A	0	0	-0.201163	#N/A	#N/A	#N/A	35	12	0	9	8	0	8	0	0	0	0	0	0	0	0	0	9	4	1	0	0	2	0	8	0	0	28	0	0	0	0
157355	#N/A	#N/A	#N/A	#N/A	#N/A	#N/A	#N/A	#N/A	#N/A	#N/A	#N/A	#N/A	#N/A	#N/A	#N/A	#N/A	#N/A	#N/A	1	0	1	1	0	0	0	0	0	2	3	0	0	0	0	0	0	1	0	0	0	0	0	0	0	0	0	0	0	0	0
761408	2	0	-0.84634	0	0.291667	3.58325	#N/A	#N/A	#N/A	#N/A	#N/A	#N/A	#N/A	#N/A	#N/A	0	0	-0.998115	0	3	0	1	1	0	0	1	133	0	0	0	0	0	1	1	1354	46	1	5	147	0	0	928	0	0	255	855	1046	479	273
187956	#N/A	#N/A	#N/A	#N/A	#N/A	#N/A	#N/A	#N/A	#N/A	#N/A	#N/A	#N/A	#N/A	#N/A	#N/A	#N/A	#N/A	#N/A	0	0	1	0	0	0	0	0	0	0	0	0	0	0	0	0	0	0	1	3	0	0	1	0	0	0	0	0	0	0	0
193064	#N/A	#N/A	#N/A	#N/A	#N/A	#N/A	#N/A	#N/A	#N/A	#N/A	#N/A	#N/A	#N/A	#N/A	#N/A	#N/A	#N/A	#N/A	0	0	0	0	0	0	0	0	0	0	0	0	0	0	0	1	0	0	0	0	0	0	0	0	0	0	0	0	0	0	0
183480	#N/A	#N/A	#N/A	#N/A	#N/A	#N/A	#N/A	#N/A	#N/A	#N/A	#N/A	#N/A	#N/A	#N/A	#N/A	#N/A	#N/A	#N/A	0	0	0	0	1	0	0	0	0	0	0	0	0	0	0	0	0	0	0	0	0	0	1	0	0	0	0	0	0	0	0
213870	#N/A	#N/A	#N/A	#N/A	#N/A	#N/A	#N/A	#N/A	#N/A	#N/A	#N/A	#N/A	#N/A	#N/A	#N/A	#N/A	#N/A	#N/A	1	15	9	0	0	0	0	0	0	0	6	0	0	0	0	0	0	0	0	0	0	0	0	0	0	0	0	0	0	0	0
190490	#N/A	#N/A	#N/A	#N/A	#N/A	#N/A	#N/A	#N/A	#N/A	#N/A	#N/A	#N/A	#N/A	#N/A	#N/A	#N/A	#N/A	#N/A	0	0	0	0	0	0	0	0	0	0	0	0	0	0	0	0	0	0	0	0	0	0	0	0	0	0	0	0	0	0	0
277512	#N/A	#N/A	#N/A	#N/A	#N/A	#N/A	#N/A	#N/A	#N/A	#N/A	#N/A	#N/A	#N/A	#N/A	#N/A	#N/A	#N/A	#N/A	0	0	0	1	0	0	0	0	0	0	0	1	0	0	0	0	0	0	1	0	0	0	0	0	0	1	0	1	0	0	0
1108042	#N/A	#N/A	#N/A	#N/A	#N/A	#N/A	#N/A	#N/A	#N/A	#N/A	#N/A	#N/A	#N/A	#N/A	#N/A	#N/A	#N/A	#N/A	0	0	0	0	0	0	0	0	0	0	0	0	0	0	0	0	0	0	0	0	0	0	0	0	0	0	0	0	0	0	0
195934	#N/A	#N/A	#N/A	#N/A	#N/A	#N/A	#N/A	#N/A	#N/A	#N/A	#N/A	#N/A	#N/A	#N/A	#N/A	#N/A	#N/A	#N/A	1	0	0	0	0	0	0	0	0	0	0	0	0	0	0	0	0	0	0	0	0	0	0	0	0	0	0	0	0	0	0
289622	#N/A	#N/A	#N/A	#N/A	#N/A	#N/A	#N/A	#N/A	#N/A	#N/A	#N/A	#N/A	#N/A	#N/A	#N/A	#N/A	#N/A	#N/A	0	0	0	0	0	0	0	0	0	0	0	0	0	0	0	0	0	1	0	0	0	0	0	1	0	0	0	0	0	0	0
266761	#N/A	#N/A	#N/A	#N/A	#N/A	#N/A	4	0	0.433013	14	0	-0.982467	19	0.5	-1.23123	0	0	-0.998115	0	2	1	3	0	0	2	0	2	2	0	3	2	1	2	0	2	2	3	2	0	3	3	5	2	0	2	1	1	3	1
1082539	#N/A	#N/A	#N/A	#N/A	#N/A	#N/A	#N/A	#N/A	#N/A	#N/A	#N/A	#N/A	#N/A	#N/A	#N/A	#N/A	#N/A	#N/A	1	0	0	0	1	0	0	0	0	0	0	0	0	0	0	0	0	2	0	2	0	0	0	0	0	0	0	0	1	0	0
462585	#N/A	#N/A	#N/A	#N/A	#N/A	#N/A	#N/A	#N/A	#N/A	#N/A	#N/A	#N/A	#N/A	#N/A	#N/A	#N/A	#N/A	#N/A	0	0	0	0	0	0	0	0	0	0	0	0	0	0	0	0	0	0	0	0	1	0	0	0	0	1	0	0	0	0	0
189843	#N/A	#N/A	#N/A	#N/A	#N/A	#N/A	#N/A	#N/A	#N/A	#N/A	#N/A	#N/A	#N/A	#N/A	#N/A	#N/A	#N/A	#N/A	0	0	0	0	0	0	0	0	1	0	0	0	0	0	0	0	0	0	0	1	0	0	0	1	0	0	0	0	0	0	0
545038	#N/A	#N/A	#N/A	#N/A	#N/A	#N/A	#N/A	#N/A	#N/A	#N/A	#N/A	#N/A	3	0	1.96396	#N/A	#N/A	#N/A	0	0	0	0	0	0	0	0	0	0	0	0	0	0	0	0	0	0	1	1	0	1	0	1	0	0	1	0	0	0	1
328905	28	0	0	1	0	-0.96426	2	0	0.590671	4	0	0.476999	10	0	2.74464	#N/A	#N/A	#N/A	34	26	23	29	11	11	38	56	44	26	16	12	46	59	31	21	28	42	50	64	5	22	40	33	8	14	0	0	17	0	36
312515	8	0.375	0.0971795	#N/A	#N/A	#N/A	#N/A	#N/A	#N/A	28	0	0	8	0.375	1	1	0.5	-1.18185	8	4	0	2	2	8	0	13	3	0	2	1	47	2	1	1	24	11	10	5	0	12	8	1	1	2	2	1	1	1	4
851323	#N/A	#N/A	#N/A	#N/A	#N/A	#N/A	#N/A	#N/A	#N/A	#N/A	#N/A	#N/A	#N/A	#N/A	#N/A	#N/A	#N/A	#N/A	0	0	0	0	0	0	0	1	0	93	0	0	0	117	0	0	0	0	0	0	0	0	0	0	0	35	1	0	0	0	0
177414	#N/A	#N/A	#N/A	#N/A	#N/A	#N/A	#N/A	#N/A	#N/A	#N/A	#N/A	#N/A	#N/A	#N/A	#N/A	#N/A	#N/A	#N/A	0	0	0	0	0	1	0	0	0	0	0	0	0	0	0	0	0	0	0	0	0	0	0	0	0	0	0	0	0	0	0
356404	#N/A	#N/A	#N/A	1	0.5	-0.96426	#N/A	#N/A	#N/A	10	0.5	-1	8	0	-0.333333	#N/A	#N/A	#N/A	0	0	2	1	0	0	1	17	4	1	0	0	1	0	8	2	1	7	0	4	0	1	2	0	0	0	1	0	1	1	5
398138	#N/A	#N/A	#N/A	#N/A	#N/A	#N/A	#N/A	#N/A	#N/A	#N/A	#N/A	#N/A	#N/A	#N/A	#N/A	#N/A	#N/A	#N/A	2	0	0	0	0	0	0	0	0	0	0	0	0	0	0	0	0	0	0	0	3	0	0	0	0	0	0	0	0	0	0
228601	3	0	0	12	0	1.45999	#N/A	#N/A	#N/A	4	0	-0.529999	30	0	0	2	0	-0.374088	13102	5920	7062	1778	12903	2084	6733	5525	9910	3177	32	1160	10298	6616	7960	3973	17162	9367	10349	19330	1136	7544	5	2851	3318	28	2989	5924	15453	10219	2483
267905	#N/A	#N/A	#N/A	#N/A	#N/A	#N/A	#N/A	#N/A	#N/A	#N/A	#N/A	#N/A	19	0	-0.394922	42	0	0	1	0	0	0	0	1	1	0	0	0	1	1	2	0	1	0	1	2	1	1	0	2	2	0	1	0	2	0	1	1	3
355175	#N/A	#N/A	#N/A	#N/A	#N/A	#N/A	2	0	-1.15322	2	0	0.284447	#N/A	#N/A	#N/A	20	0	0	93	0	77	23	61	32	4	25	23	24	18	37	0	15	16	1	23	2	23	0	0	0	0	2	1	3	2	10	20	0	1
338258	#N/A	#N/A	#N/A	7	0	0.65273	2	0	1.46261	15	0	1.10787	#N/A	#N/A	#N/A	1	0.444444	0.0216854	387	525	255	599	610	91	133	1034	206	356	29	313	136	67	1294	814	1303	1512	220	2406	78	42	399	105	870	405	519	46	688	211	1447
182758	#N/A	#N/A	#N/A	#N/A	#N/A	#N/A	#N/A	#N/A	#N/A	#N/A	#N/A	#N/A	#N/A	#N/A	#N/A	#N/A	#N/A	#N/A	0	0	0	0	0	0	0	0	0	0	0	0	0	0	0	0	0	0	0	0	0	0	0	0	0	0	0	0	0	0	0
276567	#N/A	#N/A	#N/A	#N/A	#N/A	#N/A	#N/A	#N/A	#N/A	#N/A	#N/A	#N/A	#N/A	#N/A	#N/A	#N/A	#N/A	#N/A	1	0	0	0	0	0	0	0	0	0	0	0	0	0	0	0	0	0	0	0	0	0	0	0	0	0	0	0	0	0	0
189076	#N/A	#N/A	#N/A	0	0	0.0514835	#N/A	#N/A	#N/A	7	0	-0.774597	#N/A	#N/A	#N/A	#N/A	#N/A	#N/A	0	67	60	52	0	131	1	13	0	43	156	49	30	81	14	111	0	0	0	1	2	0	0	0	0	18	1	0	0	0	0
276561	#N/A	#N/A	#N/A	#N/A	#N/A	#N/A	#N/A	#N/A	#N/A	#N/A	#N/A	#N/A	#N/A	#N/A	#N/A	#N/A	#N/A	#N/A	2	0	0	0	1	0	2	0	0	0	1	0	0	0	0	0	0	0	0	0	0	0	0	9	11	3	0	0	0	0	0
188674	#N/A	#N/A	#N/A	#N/A	#N/A	#N/A	#N/A	#N/A	#N/A	#N/A	#N/A	#N/A	#N/A	#N/A	#N/A	#N/A	#N/A	#N/A	0	0	0	0	0	0	0	0	0	1	0	0	0	0	0	0	0	0	0	1	0	0	0	0	0	0	1	0	0	0	1
309916	18	0	0	#N/A	#N/A	#N/A	12	0	1.57583	#N/A	#N/A	#N/A	4	0	-0.624038	41	0	0	0	4	1	1	1	1	0	1	1	3	1	1	0	1	0	2	0	2	2	6	3	5	2	0	0	1	1	1	3	1	0
229919	#N/A	#N/A	#N/A	#N/A	#N/A	#N/A	#N/A	#N/A	#N/A	#N/A	#N/A	#N/A	#N/A	#N/A	#N/A	#N/A	#N/A	#N/A	0	0	0	0	0	0	0	0	0	1	0	0	0	0	0	0	0	0	0	0	0	0	0	0	0	0	0	0	0	0	0
258508	#N/A	#N/A	#N/A	#N/A	#N/A	#N/A	#N/A	#N/A	#N/A	#N/A	#N/A	#N/A	16	0.32	-0.80904	#N/A	#N/A	#N/A	0	0	0	0	0	0	0	0	0	0	0	1	0	0	0	0	0	1	5	1	0	0	2	0	0	1	0	0	0	0	0
314922	#N/A	#N/A	#N/A	#N/A	#N/A	#N/A	#N/A	#N/A	#N/A	#N/A	#N/A	#N/A	#N/A	#N/A	#N/A	#N/A	#N/A	#N/A	0	0	0	0	0	0	0	0	0	0	0	0	0	0	0	0	0	0	0	0	0	0	0	0	0	0	0	0	0	0	0
266694	#N/A	#N/A	#N/A	#N/A	#N/A	#N/A	#N/A	#N/A	#N/A	#N/A	#N/A	#N/A	#N/A	#N/A	#N/A	#N/A	#N/A	#N/A	0	0	0	0	0	0	0	0	0	0	0	0	0	0	0	0	0	1	1	0	0	0	0	0	0	0	0	0	0	0	0
266697	#N/A	#N/A	#N/A	#N/A	#N/A	#N/A	#N/A	#N/A	#N/A	#N/A	#N/A	#N/A	#N/A	#N/A	#N/A	#N/A	#N/A	#N/A	0	0	0	0	0	0	0	0	0	0	0	1	0	0	0	0	0	1	0	0	0	0	0	0	0	0	0	0	4	0	0
262537	#N/A	#N/A	#N/A	#N/A	#N/A	#N/A	#N/A	#N/A	#N/A	#N/A	#N/A	#N/A	#N/A	#N/A	#N/A	#N/A	#N/A	#N/A	0	0	0	0	0	0	0	0	0	0	0	1	0	0	0	0	0	0	0	1	0	0	0	0	0	0	0	0	0	0	0
351449	#N/A	#N/A	#N/A	#N/A	#N/A	#N/A	2	0.444444	-0.281272	1	0	-0.171499	#N/A	#N/A	#N/A	#N/A	#N/A	#N/A	1	2	6	2	0	0	1	3	0	11	1	1	0	1	0	1	0	0	0	0	0	0	2	3	0	0	0	3	2	0	0
378273	#N/A	#N/A	#N/A	3	0.408163	1.016	2	0.5	-1.15322	3	0.277778	0.82117	#N/A	#N/A	#N/A	2	0.357143	2.49392	246	143	12	71	90	6	2	166	47	42	2	21	53	10	139	39	60	456	31	104	3	45	153	9	328	68	17	3	127	9	289
273223	#N/A	#N/A	#N/A	#N/A	#N/A	#N/A	#N/A	#N/A	#N/A	#N/A	#N/A	#N/A	#N/A	#N/A	#N/A	#N/A	#N/A	#N/A	0	0	0	0	0	0	0	1	0	0	0	0	0	0	0	0	0	0	0	0	0	0	0	0	0	0	0	0	0	0	0
354800	#N/A	#N/A	#N/A	#N/A	#N/A	#N/A	#N/A	#N/A	#N/A	#N/A	#N/A	#N/A	#N/A	#N/A	#N/A	#N/A	#N/A	#N/A	31	0	0	0	0	0	0	0	224	1	0	0	0	0	0	0	0	370	0	1	0	28	0	0	0	0	0	0	15	0	0
342786	#N/A	#N/A	#N/A	#N/A	#N/A	#N/A	#N/A	#N/A	#N/A	#N/A	#N/A	#N/A	#N/A	#N/A	#N/A	#N/A	#N/A	#N/A	1	0	0	25	549	0	0	0	0	0	0	0	0	0	0	0	0	0	0	0	0	0	0	0	0	0	0	0	0	0	0
3154070	#N/A	#N/A	#N/A	#N/A	#N/A	#N/A	#N/A	#N/A	#N/A	#N/A	#N/A	#N/A	#N/A	#N/A	#N/A	#N/A	#N/A	#N/A	0	0	0	0	0	0	0	1	0	0	0	0	0	0	0	0	0	1	1	1	0	0	0	0	0	0	0	0	0	0	0
4424408	4	0	-0.66601	0	0.56	0.0514835	6	0	-1.00207	#N/A	#N/A	#N/A	51	0	0	1	0	-1.18185	4	4	2	1	1	0	3	2	2	2	9	5	8	16	5	6	5	1	3	1	5	2	0	0	0	3	2	3	1	1	2
183662	#N/A	#N/A	#N/A	#N/A	#N/A	#N/A	#N/A	#N/A	#N/A	#N/A	#N/A	#N/A	#N/A	#N/A	#N/A	#N/A	#N/A	#N/A	0	0	0	0	1	0	0	0	0	0	0	1	0	0	0	1	0	0	0	0	0	0	0	0	0	0	0	0	0	0	0
180468	2	0.277778	0.172555	#N/A	#N/A	#N/A	#N/A	#N/A	#N/A	#N/A	#N/A	#N/A	0	0.40625	0.542673	#N/A	#N/A	#N/A	10	0	0	0	1	2	0	11	1	0	0	0	27	0	0	0	20	5	1	6	0	10	3	2	0	0	0	0	0	0	1
194478	#N/A	#N/A	#N/A	#N/A	#N/A	#N/A	#N/A	#N/A	#N/A	#N/A	#N/A	#N/A	#N/A	#N/A	#N/A	#N/A	#N/A	#N/A	0	0	0	0	0	0	0	0	0	1	0	0	0	0	0	0	0	0	0	0	0	0	0	0	0	0	0	0	0	0	0
303184	#N/A	#N/A	#N/A	#N/A	#N/A	#N/A	#N/A	#N/A	#N/A	#N/A	#N/A	#N/A	#N/A	#N/A	#N/A	#N/A	#N/A	#N/A	0	0	0	0	0	0	0	0	1	0	1	0	0	0	0	0	1	0	0	0	0	0	1	0	0	0	2	1	0	0	0
3510171	#N/A	#N/A	#N/A	#N/A	#N/A	#N/A	#N/A	#N/A	#N/A	#N/A	#N/A	#N/A	#N/A	#N/A	#N/A	#N/A	#N/A	#N/A	4	0	0	0	0	1	0	2	3	0	0	0	1	0	1	0	0	3	0	0	0	2	0	0	1	3	0	0	0	0	2
515299	#N/A	#N/A	#N/A	#N/A	#N/A	#N/A	#N/A	#N/A	#N/A	#N/A	#N/A	#N/A	#N/A	#N/A	#N/A	#N/A	#N/A	#N/A	0	0	0	0	0	0	0	0	0	2	0	0	0	0	0	0	0	0	1	0	0	0	0	0	0	0	0	0	0	0	0
611931	#N/A	#N/A	#N/A	#N/A	#N/A	#N/A	#N/A	#N/A	#N/A	#N/A	#N/A	#N/A	#N/A	#N/A	#N/A	#N/A	#N/A	#N/A	3	0	0	0	0	0	0	0	0	0	0	0	0	0	0	0	0	0	0	0	0	0	0	0	0	0	0	0	0	0	0
372622	#N/A	#N/A	#N/A	#N/A	#N/A	#N/A	#N/A	#N/A	#N/A	#N/A	#N/A	#N/A	#N/A	#N/A	#N/A	#N/A	#N/A	#N/A	0	0	0	0	0	0	0	0	0	0	0	0	0	0	0	0	0	0	0	0	1	0	0	0	0	0	0	0	0	0	0
304408	#N/A	#N/A	#N/A	#N/A	#N/A	#N/A	5	0	1.20689	#N/A	#N/A	#N/A	#N/A	#N/A	#N/A	#N/A	#N/A	#N/A	7	9	1	4	1	6	0	5	2	0	0	0	2	8	0	12	0	0	0	0	0	0	0	0	0	0	0	0	0	0	0
3304236	#N/A	#N/A	#N/A	#N/A	#N/A	#N/A	#N/A	#N/A	#N/A	#N/A	#N/A	#N/A	#N/A	#N/A	#N/A	#N/A	#N/A	#N/A	0	0	0	0	0	1	0	0	0	0	0	0	0	0	0	0	0	0	0	0	0	0	0	0	0	0	0	0	0	0	0
259212	#N/A	#N/A	#N/A	#N/A	#N/A	#N/A	#N/A	#N/A	#N/A	#N/A	#N/A	#N/A	#N/A	#N/A	#N/A	#N/A	#N/A	#N/A	0	0	0	0	0	0	0	0	0	0	0	0	0	0	0	0	0	0	1	1	0	0	0	0	0	0	0	0	0	0	0
4483391	#N/A	#N/A	#N/A	#N/A	#N/A	#N/A	#N/A	#N/A	#N/A	#N/A	#N/A	#N/A	#N/A	#N/A	#N/A	#N/A	#N/A	#N/A	0	0	0	0	0	0	0	0	0	0	0	0	0	0	1	0	0	0	0	0	0	0	0	0	0	0	0	0	0	0	0
262159	#N/A	#N/A	#N/A	#N/A	#N/A	#N/A	#N/A	#N/A	#N/A	#N/A	#N/A	#N/A	#N/A	#N/A	#N/A	#N/A	#N/A	#N/A	0	0	0	0	0	0	0	0	0	0	0	0	0	0	0	0	0	0	0	1	0	0	0	0	0	0	0	0	0	0	0
273136	#N/A	#N/A	#N/A	#N/A	#N/A	#N/A	#N/A	#N/A	#N/A	#N/A	#N/A	#N/A	#N/A	#N/A	#N/A	#N/A	#N/A	#N/A	0	0	0	0	0	0	0	0	0	0	0	0	0	0	0	0	0	0	0	1	0	1	0	0	0	0	0	0	0	0	0
337762	#N/A	#N/A	#N/A	#N/A	#N/A	#N/A	#N/A	#N/A	#N/A	#N/A	#N/A	#N/A	#N/A	#N/A	#N/A	#N/A	#N/A	#N/A	0	0	0	0	1	0	0	0	0	0	0	0	0	0	0	0	0	0	0	0	0	0	0	0	0	0	0	0	0	0	0
277364	#N/A	#N/A	#N/A	#N/A	#N/A	#N/A	#N/A	#N/A	#N/A	#N/A	#N/A	#N/A	#N/A	#N/A	#N/A	#N/A	#N/A	#N/A	0	1	0	0	0	0	0	0	1	1	0	1	0	0	0	0	0	0	0	0	0	0	0	0	0	0	0	0	0	0	0
2544963	#N/A	#N/A	#N/A	#N/A	#N/A	#N/A	#N/A	#N/A	#N/A	#N/A	#N/A	#N/A	#N/A	#N/A	#N/A	#N/A	#N/A	#N/A	0	0	0	0	0	0	0	0	0	0	0	0	0	0	0	0	1	0	0	0	0	0	1	0	0	0	0	0	0	0	0
346764	#N/A	#N/A	#N/A	#N/A	#N/A	#N/A	#N/A	#N/A	#N/A	#N/A	#N/A	#N/A	#N/A	#N/A	#N/A	#N/A	#N/A	#N/A	1	0	0	0	0	0	1	2	0	0	0	3	2	0	0	0	0	0	1	0	0	0	0	0	9	0	1	3	2	0	0
263933	#N/A	#N/A	#N/A	#N/A	#N/A	#N/A	#N/A	#N/A	#N/A	#N/A	#N/A	#N/A	#N/A	#N/A	#N/A	#N/A	#N/A	#N/A	0	0	0	0	0	0	0	0	0	0	0	0	0	0	0	0	0	0	0	0	0	0	0	0	0	0	0	0	0	1	545
581474	#N/A	#N/A	#N/A	8	0.32	1.20167	6	0	0.0910975	1	0	-1.17191	#N/A	#N/A	#N/A	#N/A	#N/A	#N/A	318	3	0	3	26	0	0	186	11	0	0	0	1	120	1	1	0	1	0	1	0	0	0	361	311	0	0	0	1	3	0
276769	5	0	-0.752773	3	0	-0.762001	#N/A	#N/A	#N/A	#N/A	#N/A	#N/A	19	0	-0.813074	4	0	1.08114	32	7	4	0	1	1	0	20	0	88	41	0	17	0	22	15	12	35	271	192	18	195	81	17	52	200	6	0	13	3	81
304080	#N/A	#N/A	#N/A	#N/A	#N/A	#N/A	#N/A	#N/A	#N/A	#N/A	#N/A	#N/A	#N/A	#N/A	#N/A	#N/A	#N/A	#N/A	0	1	0	1	1	0	0	0	0	0	0	0	0	0	0	2	1	2	2	0	0	0	0	0	0	0	1	0	0	0	2
276761	12	0	-1.07712	#N/A	#N/A	#N/A	#N/A	#N/A	#N/A	19	0	-1.41421	#N/A	#N/A	#N/A	#N/A	#N/A	#N/A	113	0	360	0	81	0	0	512	79	180	285	0	0	0	230	0	74	261	1100	491	106	1	130	4	0	376	10	0	0	188	694
259699	0	0.444444	-0.271163	#N/A	#N/A	#N/A	#N/A	#N/A	#N/A	#N/A	#N/A	#N/A	3	0	0.981981	0	0	-0.998115	2	2	0	4	0	0	0	1	0	0	1	0	2	0	1	0	3	1	1	0	2	1	1	1	1	1	4	0	0	1	0
348038	#N/A	#N/A	#N/A	#N/A	#N/A	#N/A	#N/A	#N/A	#N/A	#N/A	#N/A	#N/A	#N/A	#N/A	#N/A	#N/A	#N/A	#N/A	0	0	0	0	0	0	0	0	0	0	0	1	0	0	0	0	0	0	0	0	0	0	0	0	0	0	0	0	0	0	0
276941	#N/A	#N/A	#N/A	#N/A	#N/A	#N/A	#N/A	#N/A	#N/A	#N/A	#N/A	#N/A	#N/A	#N/A	#N/A	#N/A	#N/A	#N/A	0	1	0	0	0	0	0	1	0	1	0	0	0	0	0	0	0	0	0	0	0	0	0	0	0	2	0	0	0	0	0
635323	#N/A	#N/A	#N/A	#N/A	#N/A	#N/A	#N/A	#N/A	#N/A	#N/A	#N/A	#N/A	#N/A	#N/A	#N/A	#N/A	#N/A	#N/A	0	0	0	0	0	0	0	0	0	0	0	0	0	0	0	0	0	0	0	0	0	0	0	0	0	0	0	0	0	0	0
274455	12	0.44898	0.69046	#N/A	#N/A	#N/A	#N/A	#N/A	#N/A	#N/A	#N/A	#N/A	2	0.493827	0.14834	#N/A	#N/A	#N/A	1	0	0	1	0	0	0	0	0	0	0	0	0	0	0	1	2	3	1	3	0	1	2	0	0	0	1	0	0	1	0
277143	1	0	-0.848875	3	0.56	0.127	12	0	1.57583	24	0	0	11	0.444444	-0.707107	4	0.44898	0.381578	27	1956	613	275	214	595	6	1411	27	1881	238	1695	791	54	325	336	136	816	408	1172	106	310	474	157	1151	535	548	39	318	109	322
589076	#N/A	#N/A	#N/A	#N/A	#N/A	#N/A	#N/A	#N/A	#N/A	#N/A	#N/A	#N/A	#N/A	#N/A	#N/A	#N/A	#N/A	#N/A	0	0	0	0	0	0	0	0	0	0	0	0	0	0	0	0	0	0	0	0	0	0	0	1	0	0	0	0	0	0	0
182537	#N/A	#N/A	#N/A	#N/A	#N/A	#N/A	#N/A	#N/A	#N/A	#N/A	#N/A	#N/A	#N/A	#N/A	#N/A	#N/A	#N/A	#N/A	0	0	0	1	0	0	0	0	1	0	2	0	0	0	1	0	0	0	0	0	0	0	0	0	2	0	0	0	1	0	0
589071	#N/A	#N/A	#N/A	10	0.5	-0.742781	#N/A	#N/A	#N/A	28	0	0	13	0	3.91885	#N/A	#N/A	#N/A	0	0	0	729	0	57	0	1279	3	0	380	35	0	41	4	17	0	761	397	472	1	292	1117	0	28	0	81	0	0	0	6
348850	#N/A	#N/A	#N/A	#N/A	#N/A	#N/A	#N/A	#N/A	#N/A	#N/A	#N/A	#N/A	#N/A	#N/A	#N/A	#N/A	#N/A	#N/A	0	0	0	0	0	0	0	0	0	0	0	0	0	1	0	0	0	0	0	0	0	0	0	0	0	0	0	0	0	0	0
4325509	#N/A	#N/A	#N/A	#N/A	#N/A	#N/A	#N/A	#N/A	#N/A	#N/A	#N/A	#N/A	#N/A	#N/A	#N/A	#N/A	#N/A	#N/A	0	0	0	0	0	0	0	0	1	0	0	0	0	0	0	0	0	0	0	0	1	0	0	0	0	0	0	0	0	0	0
411486	#N/A	#N/A	#N/A	#N/A	#N/A	#N/A	#N/A	#N/A	#N/A	#N/A	#N/A	#N/A	#N/A	#N/A	#N/A	#N/A	#N/A	#N/A	0	1	0	0	0	0	0	0	0	0	0	0	0	1	0	0	0	0	0	0	0	0	0	0	0	0	0	0	0	0	0
272619	#N/A	#N/A	#N/A	#N/A	#N/A	#N/A	#N/A	#N/A	#N/A	#N/A	#N/A	#N/A	#N/A	#N/A	#N/A	#N/A	#N/A	#N/A	0	0	0	0	0	0	0	0	0	0	0	0	0	0	0	0	3	0	0	0	0	0	0	0	0	0	0	0	0	0	0
250270	#N/A	#N/A	#N/A	#N/A	#N/A	#N/A	#N/A	#N/A	#N/A	#N/A	#N/A	#N/A	#N/A	#N/A	#N/A	#N/A	#N/A	#N/A	0	0	2	0	0	0	3	0	0	1	2	0	0	0	2	1	0	0	0	0	0	0	0	0	0	0	0	0	0	0	0
268962	#N/A	#N/A	#N/A	#N/A	#N/A	#N/A	#N/A	#N/A	#N/A	#N/A	#N/A	#N/A	#N/A	#N/A	#N/A	#N/A	#N/A	#N/A	0	0	0	0	0	0	0	0	0	0	0	0	0	1	1	0	2	0	0	0	0	0	1	0	1	0	0	0	0	0	2
4440360	#N/A	#N/A	#N/A	#N/A	#N/A	#N/A	#N/A	#N/A	#N/A	#N/A	#N/A	#N/A	#N/A	#N/A	#N/A	#N/A	#N/A	#N/A	0	0	0	0	0	0	0	0	0	0	0	1	0	0	0	0	0	0	1	0	0	0	1	0	0	0	0	0	1	0	0
334734	#N/A	#N/A	#N/A	#N/A	#N/A	#N/A	#N/A	#N/A	#N/A	#N/A	#N/A	#N/A	#N/A	#N/A	#N/A	#N/A	#N/A	#N/A	0	0	0	0	1	0	0	0	0	0	0	0	0	0	0	5	0	0	0	0	0	0	0	0	6	0	0	0	0	0	1
740215	#N/A	#N/A	#N/A	#N/A	#N/A	#N/A	#N/A	#N/A	#N/A	#N/A	#N/A	#N/A	#N/A	#N/A	#N/A	#N/A	#N/A	#N/A	0	0	0	92	0	0	0	0	0	40	0	0	0	0	56	0	0	0	0	0	0	0	0	0	0	0	0	0	0	0	0
516115	#N/A	#N/A	#N/A	#N/A	#N/A	#N/A	#N/A	#N/A	#N/A	#N/A	#N/A	#N/A	#N/A	#N/A	#N/A	#N/A	#N/A	#N/A	2	0	0	0	0	0	0	0	0	0	0	0	0	0	0	1	0	0	0	0	0	0	1	0	0	1	0	1	0	0	1
297045	#N/A	#N/A	#N/A	#N/A	#N/A	#N/A	#N/A	#N/A	#N/A	#N/A	#N/A	#N/A	#N/A	#N/A	#N/A	#N/A	#N/A	#N/A	0	1	0	1	0	0	0	1	0	0	0	1	0	0	0	0	1	2	0	0	0	0	0	0	0	0	0	0	0	0	2
1919007	#N/A	#N/A	#N/A	2	0	-1.02859	#N/A	#N/A	#N/A	#N/A	#N/A	#N/A	4	0	-0.0346688	#N/A	#N/A	#N/A	0	0	2	1	0	0	0	1	1	1	1	2	0	2	0	7	0	2	1	0	1	0	2	0	0	1	1	0	1	0	0
408877	#N/A	#N/A	#N/A	#N/A	#N/A	#N/A	#N/A	#N/A	#N/A	#N/A	#N/A	#N/A	#N/A	#N/A	#N/A	#N/A	#N/A	#N/A	0	0	0	0	0	0	0	0	0	0	0	0	0	0	0	0	1	0	0	0	0	0	0	0	0	0	0	0	4	0	0
439437	#N/A	#N/A	#N/A	#N/A	#N/A	#N/A	#N/A	#N/A	#N/A	#N/A	#N/A	#N/A	#N/A	#N/A	#N/A	#N/A	#N/A	#N/A	0	0	0	0	0	0	0	0	0	0	0	0	0	0	0	0	0	0	0	0	0	0	0	1	40	1	0	0	0	0	0
196769	#N/A	#N/A	#N/A	#N/A	#N/A	#N/A	#N/A	#N/A	#N/A	#N/A	#N/A	#N/A	#N/A	#N/A	#N/A	#N/A	#N/A	#N/A	0	0	0	0	0	0	0	0	0	0	0	0	0	0	0	0	0	0	0	0	0	1	0	0	0	0	0	0	0	0	0
199391	#N/A	#N/A	#N/A	#N/A	#N/A	#N/A	#N/A	#N/A	#N/A	#N/A	#N/A	#N/A	#N/A	#N/A	#N/A	#N/A	#N/A	#N/A	0	0	0	0	0	0	0	0	0	0	0	0	0	0	0	0	0	0	0	1	0	0	0	0	0	0	0	0	0	0	0
191387	#N/A	#N/A	#N/A	#N/A	#N/A	#N/A	#N/A	#N/A	#N/A	#N/A	#N/A	#N/A	#N/A	#N/A	#N/A	#N/A	#N/A	#N/A	0	0	0	0	1	0	0	0	0	0	0	0	0	0	0	0	0	0	0	0	0	0	0	0	1	0	0	0	0	0	0
4455163	#N/A	#N/A	#N/A	2	0	-0.0894427	33	0	0	10	0	0	4	0	-0.624038	39	0	0	9	12	3	9	10	4	8	6	5	10	29	12	17	52	10	11	5	1	6	4	15	15	2	0	1	12	3	7	3	1	4
457614	2	0	-0.84634	#N/A	#N/A	#N/A	#N/A	#N/A	#N/A	17	0	-0.693375	#N/A	#N/A	#N/A	#N/A	#N/A	#N/A	0	0	2	0	2	5	0	2	2	2	4	2	2	15	0	1	5	76	19	2	1	2	3	29	0	0	0	5	1	1	1
198866	#N/A	#N/A	#N/A	#N/A	#N/A	#N/A	#N/A	#N/A	#N/A	#N/A	#N/A	#N/A	#N/A	#N/A	#N/A	#N/A	#N/A	#N/A	0	0	0	0	0	45	0	20	0	0	0	0	0	0	0	0	0	0	39	0	11	11	0	0	19	0	0	0	0	0	0
261178	#N/A	#N/A	#N/A	#N/A	#N/A	#N/A	#N/A	#N/A	#N/A	#N/A	#N/A	#N/A	8	0	-0.333333	#N/A	#N/A	#N/A	0	0	0	0	0	0	0	0	0	0	0	0	0	0	0	0	1	0	4	0	0	3	1	0	2	2	0	6	0	0	0
190528	#N/A	#N/A	#N/A	#N/A	#N/A	#N/A	#N/A	#N/A	#N/A	#N/A	#N/A	#N/A	#N/A	#N/A	#N/A	#N/A	#N/A	#N/A	0	0	0	0	0	0	0	0	0	0	0	0	0	0	0	0	0	0	1	0	0	0	0	0	0	0	0	0	0	0	0
4471351	#N/A	#N/A	#N/A	#N/A	#N/A	#N/A	#N/A	#N/A	#N/A	#N/A	#N/A	#N/A	#N/A	#N/A	#N/A	#N/A	#N/A	#N/A	0	0	0	0	0	0	0	0	0	0	0	1	0	0	0	0	0	0	0	0	0	0	0	0	0	0	0	0	0	0	0
349036	11	0	-0.215666	#N/A	#N/A	#N/A	13	0	0.29954	7	0	-0.774597	44	0	0	#N/A	#N/A	#N/A	21	0	0	1	3	4	0	9	15	0	0	0	7	2	4	0	4	17	0	0	2	10	2	3	10	15	1	0	0	0	7
566391	#N/A	#N/A	#N/A	#N/A	#N/A	#N/A	#N/A	#N/A	#N/A	#N/A	#N/A	#N/A	#N/A	#N/A	#N/A	#N/A	#N/A	#N/A	1	0	0	1	0	1	0	0	0	0	1	0	0	0	0	0	1	0	0	0	0	0	0	0	0	0	0	0	1	0	0
204369	#N/A	#N/A	#N/A	#N/A	#N/A	#N/A	#N/A	#N/A	#N/A	#N/A	#N/A	#N/A	5	0	-0.598255	#N/A	#N/A	#N/A	0	0	0	0	0	0	0	0	0	0	0	0	1	1	2	0	1	0	4	5	0	0	1	0	0	0	0	0	0	3	3
271325	0	0	-0.813489	#N/A	#N/A	#N/A	#N/A	#N/A	#N/A	#N/A	#N/A	#N/A	21	0	-2.03293	2	0	0.342914	0	0	0	4	0	1	1	0	1	0	0	0	0	2	0	3	7	1	5	2	1	3	0	0	0	0	0	2	3	2	0
275180	#N/A	#N/A	#N/A	#N/A	#N/A	#N/A	#N/A	#N/A	#N/A	#N/A	#N/A	#N/A	#N/A	#N/A	#N/A	#N/A	#N/A	#N/A	0	0	0	0	0	0	0	0	0	0	0	0	0	0	0	0	0	0	0	0	0	0	1	0	0	0	0	0	0	0	0
274204	#N/A	#N/A	#N/A	#N/A	#N/A	#N/A	#N/A	#N/A	#N/A	#N/A	#N/A	#N/A	13	0.277778	1.34207	#N/A	#N/A	#N/A	0	0	0	0	0	0	0	730	0	186	0	0	0	0	1	0	10	2238	528	1640	3	1632	1086	0	0	0	0	0	0	0	0
265698	#N/A	#N/A	#N/A	#N/A	#N/A	#N/A	#N/A	#N/A	#N/A	#N/A	#N/A	#N/A	#N/A	#N/A	#N/A	#N/A	#N/A	#N/A	0	0	0	0	0	0	0	0	0	0	0	0	0	0	0	0	0	1	0	0	0	0	0	0	0	0	0	0	0	0	0
260156	#N/A	#N/A	#N/A	#N/A	#N/A	#N/A	#N/A	#N/A	#N/A	#N/A	#N/A	#N/A	0	0	-0.697054	#N/A	#N/A	#N/A	0	0	0	0	0	0	0	0	0	0	0	0	0	0	0	0	1	1	1	0	0	0	0	1	0	0	1	0	0	0	0
3600504	#N/A	#N/A	#N/A	#N/A	#N/A	#N/A	#N/A	#N/A	#N/A	#N/A	#N/A	#N/A	#N/A	#N/A	#N/A	#N/A	#N/A	#N/A	0	0	0	0	0	0	0	0	0	0	0	0	0	0	1	0	0	0	0	0	0	0	0	0	0	1	0	1	0	0	0
336174	#N/A	#N/A	#N/A	#N/A	#N/A	#N/A	#N/A	#N/A	#N/A	#N/A	#N/A	#N/A	#N/A	#N/A	#N/A	#N/A	#N/A	#N/A	0	0	0	0	0	0	0	0	0	0	0	0	0	0	0	0	2	3	0	0	0	0	1	0	0	0	0	0	2	0	0
3439403	4	0	-0.66601	0	0.5	-0.957593	4	0	-0.288675	1	0	0.82891	4	0.56	-0.0346688	4	0	0.0317982	10	14	5	2	11	2	2	9	8	3	10	15	8	12	33	18	3	2	3	2	4	5	4	0	3	7	7	3	5	2	5
176760	#N/A	#N/A	#N/A	#N/A	#N/A	#N/A	#N/A	#N/A	#N/A	#N/A	#N/A	#N/A	#N/A	#N/A	#N/A	#N/A	#N/A	#N/A	0	0	0	0	0	0	0	0	0	0	0	0	0	0	0	0	0	0	0	0	0	0	0	0	0	0	0	1	1	0	0
271811	#N/A	#N/A	#N/A	#N/A	#N/A	#N/A	#N/A	#N/A	#N/A	#N/A	#N/A	#N/A	#N/A	#N/A	#N/A	#N/A	#N/A	#N/A	3	0	0	0	0	0	0	0	0	0	0	0	0	0	0	0	0	1	0	2	1	0	0	0	0	0	0	0	0	1	0
269243	7	0	-0.899229	#N/A	#N/A	#N/A	#N/A	#N/A	#N/A	#N/A	#N/A	#N/A	#N/A	#N/A	#N/A	#N/A	#N/A	#N/A	0	0	1	7	1	0	0	0	0	0	1	8	0	1	0	0	3	8	7	3	0	1	4	2	0	1	0	0	1	1	1
269247	#N/A	#N/A	#N/A	#N/A	#N/A	#N/A	#N/A	#N/A	#N/A	#N/A	#N/A	#N/A	16	0.32	-0.80904	#N/A	#N/A	#N/A	0	0	0	0	1	0	0	0	0	0	0	0	0	0	0	0	0	2	1	1	0	0	1	0	0	0	0	0	0	0	1
1503693	#N/A	#N/A	#N/A	#N/A	#N/A	#N/A	#N/A	#N/A	#N/A	#N/A	#N/A	#N/A	11	0.32	2.12132	#N/A	#N/A	#N/A	2	0	0	0	0	1	0	0	0	0	0	0	0	0	0	0	1	2	0	4	0	0	1	1	0	0	0	0	0	0	0
3013444	5	0.444444	0	1	0.244898	1.78017	7	0	0.134466	4	0	1.484	34	0	0	2	0.375	-0.374088	4184	1191	2593	4715	2121	2106	2234	5669	3895	2569	1093	1620	3988	3299	3999	2447	4140	8179	3233	6356	1670	3654	6960	1499	3692	5638	3612	2800	7077	3690	3268
199716	#N/A	#N/A	#N/A	#N/A	#N/A	#N/A	#N/A	#N/A	#N/A	#N/A	#N/A	#N/A	#N/A	#N/A	#N/A	#N/A	#N/A	#N/A	0	0	0	0	0	1	0	0	1	0	1	0	2	0	1	0	0	0	0	0	1	2	0	1	0	0	0	0	0	0	0
532235	38	0	0	#N/A	#N/A	#N/A	13	0	-1.03687	1	0	2.82973	1	0	0.725319	#N/A	#N/A	#N/A	1	0	0	1	1	1	0	0	4	0	0	0	5	1	2	1	2	0	0	0	0	2	1	1	0	4	0	0	0	0	0
532232	#N/A	#N/A	#N/A	#N/A	#N/A	#N/A	#N/A	#N/A	#N/A	#N/A	#N/A	#N/A	#N/A	#N/A	#N/A	#N/A	#N/A	#N/A	1	0	0	0	0	0	0	0	0	0	0	0	0	0	0	0	0	1	0	3	0	0	0	0	0	0	0	1	0	0	0
274335	#N/A	#N/A	#N/A	#N/A	#N/A	#N/A	#N/A	#N/A	#N/A	#N/A	#N/A	#N/A	#N/A	#N/A	#N/A	#N/A	#N/A	#N/A	0	0	0	0	0	0	0	0	0	0	0	0	0	0	0	1	0	0	0	0	0	0	0	0	0	0	1	0	0	0	0
312070	#N/A	#N/A	#N/A	#N/A	#N/A	#N/A	#N/A	#N/A	#N/A	#N/A	#N/A	#N/A	#N/A	#N/A	#N/A	#N/A	#N/A	#N/A	0	0	0	0	0	0	0	0	0	0	0	0	0	0	0	0	0	1	0	5	0	0	2	0	0	0	0	0	0	0	2
210908	#N/A	#N/A	#N/A	#N/A	#N/A	#N/A	#N/A	#N/A	#N/A	#N/A	#N/A	#N/A	#N/A	#N/A	#N/A	#N/A	#N/A	#N/A	0	1	0	0	0	0	0	0	1	0	0	0	0	0	0	0	1	0	0	0	1	0	0	0	0	0	0	1	2	0	0
275132	#N/A	#N/A	#N/A	#N/A	#N/A	#N/A	#N/A	#N/A	#N/A	#N/A	#N/A	#N/A	#N/A	#N/A	#N/A	#N/A	#N/A	#N/A	0	0	0	0	0	0	0	0	1	0	0	0	0	0	0	0	0	0	0	0	0	0	0	0	0	0	0	0	0	0	0
346098	#N/A	#N/A	#N/A	#N/A	#N/A	#N/A	#N/A	#N/A	#N/A	#N/A	#N/A	#N/A	#N/A	#N/A	#N/A	#N/A	#N/A	#N/A	0	0	0	0	0	0	0	0	0	1	0	0	0	0	0	0	0	0	0	0	0	0	0	0	0	0	0	0	0	0	0
271494	#N/A	#N/A	#N/A	#N/A	#N/A	#N/A	#N/A	#N/A	#N/A	#N/A	#N/A	#N/A	#N/A	#N/A	#N/A	#N/A	#N/A	#N/A	0	0	0	0	0	0	0	0	0	0	0	0	1	0	0	0	0	1	0	0	0	0	0	0	0	0	0	0	0	0	0
4463892	#N/A	#N/A	#N/A	8	0	-1.26491	#N/A	#N/A	#N/A	11	0	-0.738549	#N/A	#N/A	#N/A	#N/A	#N/A	#N/A	0	1	1	0	1	0	0	1	0	0	2	2	1	1	3	0	1	2	0	0	2	0	0	0	0	1	0	0	0	0	1
372906	#N/A	#N/A	#N/A	19	0	0	3	0	-0.160128	#N/A	#N/A	#N/A	13	0	-0.590511	#N/A	#N/A	#N/A	23	18	1	2	3	4	4	8	12	35	7	9	7	3	2	7	0	18	33	36	10	13	24	4	17	2	2	56	28	6	4
190676	#N/A	#N/A	#N/A	#N/A	#N/A	#N/A	#N/A	#N/A	#N/A	#N/A	#N/A	#N/A	#N/A	#N/A	#N/A	#N/A	#N/A	#N/A	0	0	0	0	0	0	0	0	0	0	0	0	0	1	1	0	0	0	0	0	0	0	0	0	0	0	0	0	0	1	0
268596	#N/A	#N/A	#N/A	#N/A	#N/A	#N/A	#N/A	#N/A	#N/A	#N/A	#N/A	#N/A	#N/A	#N/A	#N/A	#N/A	#N/A	#N/A	0	0	0	0	0	0	0	0	0	1	0	0	1	0	0	0	0	0	0	0	0	0	0	0	0	0	0	0	0	0	0
190673	#N/A	#N/A	#N/A	#N/A	#N/A	#N/A	#N/A	#N/A	#N/A	#N/A	#N/A	#N/A	#N/A	#N/A	#N/A	#N/A	#N/A	#N/A	0	0	0	0	0	0	0	1	0	0	0	0	0	0	1	0	1	0	0	3	0	0	0	0	0	1	0	0	0	0	0
827592	#N/A	#N/A	#N/A	#N/A	#N/A	#N/A	#N/A	#N/A	#N/A	#N/A	#N/A	#N/A	#N/A	#N/A	#N/A	#N/A	#N/A	#N/A	0	2	0	0	0	0	0	1	0	2	0	0	1	1	0	0	0	3	0	1	0	0	3	0	1	0	0	0	0	0	2
1109297	#N/A	#N/A	#N/A	#N/A	#N/A	#N/A	#N/A	#N/A	#N/A	#N/A	#N/A	#N/A	#N/A	#N/A	#N/A	#N/A	#N/A	#N/A	1	0	0	0	0	0	0	0	1	0	0	0	0	0	0	0	1	0	0	0	0	0	0	0	0	0	0	0	0	0	0
173722	#N/A	#N/A	#N/A	#N/A	#N/A	#N/A	#N/A	#N/A	#N/A	#N/A	#N/A	#N/A	#N/A	#N/A	#N/A	#N/A	#N/A	#N/A	0	0	0	0	0	0	0	0	0	0	0	0	0	0	0	0	0	0	0	0	0	0	0	0	0	0	0	0	0	1	0
4462436	#N/A	#N/A	#N/A	#N/A	#N/A	#N/A	6	0.375	0.0910975	15	0	1.10787	#N/A	#N/A	#N/A	#N/A	#N/A	#N/A	2	1	1	0	4	0	0	2	0	1	0	1	0	1	4	5	1	1	0	1	0	0	0	0	0	0	0	0	0	0	0
2061739	#N/A	#N/A	#N/A	#N/A	#N/A	#N/A	#N/A	#N/A	#N/A	#N/A	#N/A	#N/A	#N/A	#N/A	#N/A	#N/A	#N/A	#N/A	0	0	0	0	0	0	0	0	0	1	0	0	0	0	0	0	0	0	0	0	0	0	0	0	0	0	1	0	1	0	0
268755	#N/A	#N/A	#N/A	#N/A	#N/A	#N/A	#N/A	#N/A	#N/A	#N/A	#N/A	#N/A	#N/A	#N/A	#N/A	#N/A	#N/A	#N/A	0	0	0	0	0	0	0	0	0	0	0	0	0	0	0	0	0	7	0	0	0	0	0	0	0	8	0	0	0	0	0
68458	#N/A	#N/A	#N/A	#N/A	#N/A	#N/A	#N/A	#N/A	#N/A	#N/A	#N/A	#N/A	#N/A	#N/A	#N/A	#N/A	#N/A	#N/A	0	0	0	0	0	0	0	0	0	0	0	0	0	0	0	0	0	0	0	0	0	0	0	0	0	0	0	0	0	1	0
182033	12	0.32	0.248566	#N/A	#N/A	#N/A	#N/A	#N/A	#N/A	#N/A	#N/A	#N/A	5	0	0.194029	#N/A	#N/A	#N/A	2	0	0	4	3	0	0	0	2	0	0	2	0	0	0	0	2	4	1	2	0	0	1	1	2	1	2	0	1	0	1
190380	1	0	-0.121268	8	0.375	0.379473	5	0.32	0.0507098	#N/A	#N/A	#N/A	#N/A	#N/A	#N/A	6	0	0	1	2	0	1	1	0	0	2	0	0	1	0	0	1	2	0	2	1	2	2	0	0	0	1	0	1	1	5	0	1	0
194269	#N/A	#N/A	#N/A	#N/A	#N/A	#N/A	#N/A	#N/A	#N/A	#N/A	#N/A	#N/A	#N/A	#N/A	#N/A	#N/A	#N/A	#N/A	0	1	0	0	0	0	0	0	0	0	0	0	0	0	1	1	0	0	0	0	0	0	0	1	0	0	0	0	1	0	0
275627	#N/A	#N/A	#N/A	#N/A	#N/A	#N/A	#N/A	#N/A	#N/A	#N/A	#N/A	#N/A	#N/A	#N/A	#N/A	#N/A	#N/A	#N/A	0	0	1	0	0	0	0	0	0	2	0	0	0	0	0	0	0	0	0	0	0	0	0	0	0	1	0	0	0	0	0
568617	#N/A	#N/A	#N/A	#N/A	#N/A	#N/A	#N/A	#N/A	#N/A	#N/A	#N/A	#N/A	#N/A	#N/A	#N/A	#N/A	#N/A	#N/A	0	0	0	0	0	0	0	0	0	0	0	0	0	0	0	0	0	0	0	0	0	0	0	0	0	0	0	0	0	0	1
275557	#N/A	#N/A	#N/A	5	0.375	1.08012	#N/A	#N/A	#N/A	2	0	-0.78223	6	0	-1.33343	2	0	0.342914	0	0	0	0	0	0	0	8	12	12	0	15	0	0	0	2	0	13	13	22	14	11	23	0	16	25	1	0	0	0	1
176836	#N/A	#N/A	#N/A	#N/A	#N/A	#N/A	#N/A	#N/A	#N/A	#N/A	#N/A	#N/A	#N/A	#N/A	#N/A	#N/A	#N/A	#N/A	0	0	0	0	0	0	0	0	0	0	0	0	0	0	0	0	0	0	0	0	0	0	0	0	0	0	0	0	0	1	0
295370	#N/A	#N/A	#N/A	#N/A	#N/A	#N/A	#N/A	#N/A	#N/A	#N/A	#N/A	#N/A	#N/A	#N/A	#N/A	#N/A	#N/A	#N/A	0	0	0	0	0	0	0	0	0	0	0	2	0	0	0	0	1	0	0	3	0	0	0	0	0	0	0	0	0	0	0
264014	#N/A	#N/A	#N/A	5	0.5	-1.08012	#N/A	#N/A	#N/A	#N/A	#N/A	#N/A	19	0.444444	-0.813074	#N/A	#N/A	#N/A	8	762	4	0	0	0	0	2	2	0	0	4	0	0	1	0	5	14	3	21	0	11	21	0	0	4	3	0	0	3	500
272072	#N/A	#N/A	#N/A	#N/A	#N/A	#N/A	#N/A	#N/A	#N/A	#N/A	#N/A	#N/A	#N/A	#N/A	#N/A	#N/A	#N/A	#N/A	0	0	0	0	0	0	0	0	0	0	0	0	0	0	1	0	0	0	0	0	0	0	0	0	0	0	0	0	0	0	0
260018	#N/A	#N/A	#N/A	#N/A	#N/A	#N/A	#N/A	#N/A	#N/A	#N/A	#N/A	#N/A	#N/A	#N/A	#N/A	#N/A	#N/A	#N/A	0	0	0	0	0	0	0	0	0	0	0	0	0	0	0	0	0	2	0	1	0	0	0	0	0	1	0	0	0	0	0
368338	#N/A	#N/A	#N/A	#N/A	#N/A	#N/A	#N/A	#N/A	#N/A	#N/A	#N/A	#N/A	#N/A	#N/A	#N/A	#N/A	#N/A	#N/A	0	0	0	0	0	0	0	0	1	0	0	0	0	0	0	0	0	0	0	0	0	0	0	0	0	0	0	0	0	0	0
416043	#N/A	#N/A	#N/A	#N/A	#N/A	#N/A	#N/A	#N/A	#N/A	#N/A	#N/A	#N/A	#N/A	#N/A	#N/A	#N/A	#N/A	#N/A	0	0	0	0	0	0	0	0	1	0	0	0	0	0	0	0	0	0	0	0	0	0	0	0	0	0	0	0	0	0	0
525344	2	0	-0.84634	#N/A	#N/A	#N/A	#N/A	#N/A	#N/A	2	0	-0.78223	#N/A	#N/A	#N/A	12	0	0.27735	1	0	0	0	1	1	0	1	4	3	4	3	0	3	2	1	0	1	1	3	1	1	2	1	0	2	1	1	2	1	0
525341	#N/A	#N/A	#N/A	#N/A	#N/A	#N/A	#N/A	#N/A	#N/A	#N/A	#N/A	#N/A	#N/A	#N/A	#N/A	#N/A	#N/A	#N/A	0	1	0	0	0	0	0	0	0	0	0	0	0	0	10	0	0	0	0	0	0	0	0	0	0	0	0	0	0	0	0
202829	#N/A	#N/A	#N/A	#N/A	#N/A	#N/A	#N/A	#N/A	#N/A	#N/A	#N/A	#N/A	#N/A	#N/A	#N/A	#N/A	#N/A	#N/A	0	0	0	0	0	0	0	0	0	0	0	0	0	0	0	0	0	0	0	0	0	0	0	0	0	0	0	0	0	1	0
317487	#N/A	#N/A	#N/A	#N/A	#N/A	#N/A	#N/A	#N/A	#N/A	#N/A	#N/A	#N/A	#N/A	#N/A	#N/A	#N/A	#N/A	#N/A	0	0	0	0	0	0	0	0	0	0	0	0	0	0	0	0	0	0	0	0	0	0	0	0	0	0	0	0	0	0	1
263618	2	0.612245	-0.082169	3	0.21875	1.905	5	0	0.339756	3	0.5	0.388189	#N/A	#N/A	#N/A	4	0.42	1.08114	44	15	14	12	15	6	0	31	13	18	4	15	15	6	25	24	71	94	29	81	14	22	38	23	25	48	37	11	41	6	49
343140	#N/A	#N/A	#N/A	#N/A	#N/A	#N/A	#N/A	#N/A	#N/A	#N/A	#N/A	#N/A	29	0	0	#N/A	#N/A	#N/A	0	0	0	0	2	0	0	2	0	0	0	0	1	0	0	0	0	1	0	2	0	0	1	1	0	0	0	0	0	0	0
583398	#N/A	#N/A	#N/A	#N/A	#N/A	#N/A	#N/A	#N/A	#N/A	#N/A	#N/A	#N/A	#N/A	#N/A	#N/A	#N/A	#N/A	#N/A	0	0	0	0	0	0	0	0	0	0	17	0	0	0	0	0	0	0	0	0	0	0	0	0	0	0	0	0	0	0	0
4390754	#N/A	#N/A	#N/A	#N/A	#N/A	#N/A	#N/A	#N/A	#N/A	#N/A	#N/A	#N/A	#N/A	#N/A	#N/A	#N/A	#N/A	#N/A	0	0	0	0	0	0	0	0	1	0	0	0	0	0	0	0	0	0	0	0	0	0	0	0	0	0	0	0	0	0	0
268112	#N/A	#N/A	#N/A	#N/A	#N/A	#N/A	#N/A	#N/A	#N/A	#N/A	#N/A	#N/A	#N/A	#N/A	#N/A	#N/A	#N/A	#N/A	0	0	0	0	0	0	0	0	0	0	0	0	0	0	0	0	0	1	0	0	0	0	0	0	2	0	0	0	0	0	0
192832	#N/A	#N/A	#N/A	#N/A	#N/A	#N/A	#N/A	#N/A	#N/A	#N/A	#N/A	#N/A	#N/A	#N/A	#N/A	#N/A	#N/A	#N/A	0	0	0	0	0	0	0	0	0	0	0	0	0	0	0	0	0	0	0	0	0	0	0	0	1	0	0	0	0	0	0
1108453	#N/A	#N/A	#N/A	#N/A	#N/A	#N/A	#N/A	#N/A	#N/A	#N/A	#N/A	#N/A	#N/A	#N/A	#N/A	#N/A	#N/A	#N/A	0	0	0	0	0	0	0	0	0	0	0	0	0	0	0	0	0	2	0	1	0	0	0	0	0	0	0	0	0	0	0
258641	#N/A	#N/A	#N/A	#N/A	#N/A	#N/A	#N/A	#N/A	#N/A	#N/A	#N/A	#N/A	#N/A	#N/A	#N/A	#N/A	#N/A	#N/A	0	0	0	0	0	0	0	0	1	0	0	0	0	0	0	0	0	0	0	0	0	0	0	0	0	0	0	0	0	0	0
263120	#N/A	#N/A	#N/A	#N/A	#N/A	#N/A	#N/A	#N/A	#N/A	#N/A	#N/A	#N/A	#N/A	#N/A	#N/A	#N/A	#N/A	#N/A	0	0	0	0	1	0	0	0	0	0	0	1	0	0	1	0	1	0	0	1	0	0	1	0	0	1	0	1	1	0	0
339730	#N/A	#N/A	#N/A	#N/A	#N/A	#N/A	#N/A	#N/A	#N/A	#N/A	#N/A	#N/A	#N/A	#N/A	#N/A	#N/A	#N/A	#N/A	0	0	0	0	0	0	0	0	0	0	0	0	0	0	0	0	0	0	0	2	0	0	0	0	0	0	0	0	0	0	0
192839	#N/A	#N/A	#N/A	#N/A	#N/A	#N/A	#N/A	#N/A	#N/A	#N/A	#N/A	#N/A	#N/A	#N/A	#N/A	#N/A	#N/A	#N/A	0	0	0	0	0	0	0	0	0	0	0	0	0	0	2	1	0	0	0	0	0	1	0	1	0	0	0	0	0	0	0
188116	#N/A	#N/A	#N/A	#N/A	#N/A	#N/A	#N/A	#N/A	#N/A	#N/A	#N/A	#N/A	#N/A	#N/A	#N/A	#N/A	#N/A	#N/A	0	1	0	0	0	0	0	0	0	0	0	0	0	0	0	0	0	0	0	0	0	0	0	0	0	0	0	0	0	0	0
351292	6	0	1.04881	0	0	0.556022	5	0	1.20689	#N/A	#N/A	#N/A	#N/A	#N/A	#N/A	38	0	0	161	747	91	123	63	74	1	149	28	248	98	340	345	598	90	162	334	404	272	305	41	186	262	221	122	109	8	4	5	14	40
271672	#N/A	#N/A	#N/A	#N/A	#N/A	#N/A	#N/A	#N/A	#N/A	#N/A	#N/A	#N/A	#N/A	#N/A	#N/A	#N/A	#N/A	#N/A	0	0	0	2	1	0	0	0	0	0	0	1	0	3	2	1	0	0	0	0	0	0	0	1	0	1	0	0	0	1	0
315880	#N/A	#N/A	#N/A	#N/A	#N/A	#N/A	#N/A	#N/A	#N/A	#N/A	#N/A	#N/A	#N/A	#N/A	#N/A	#N/A	#N/A	#N/A	0	0	0	0	0	0	0	0	0	0	0	0	0	0	0	1	1	1	0	0	0	0	1	0	0	0	0	0	0	0	0
42839	#N/A	#N/A	#N/A	#N/A	#N/A	#N/A	#N/A	#N/A	#N/A	#N/A	#N/A	#N/A	#N/A	#N/A	#N/A	#N/A	#N/A	#N/A	0	0	0	0	0	0	0	0	0	10	0	0	0	0	0	0	0	0	0	0	0	0	0	0	0	0	0	0	0	0	0
271476	#N/A	#N/A	#N/A	#N/A	#N/A	#N/A	#N/A	#N/A	#N/A	#N/A	#N/A	#N/A	#N/A	#N/A	#N/A	#N/A	#N/A	#N/A	0	0	0	0	0	0	0	0	0	0	0	1	0	0	0	0	0	0	0	0	0	0	0	0	0	0	0	0	0	0	0
187790	#N/A	#N/A	#N/A	#N/A	#N/A	#N/A	#N/A	#N/A	#N/A	#N/A	#N/A	#N/A	#N/A	#N/A	#N/A	#N/A	#N/A	#N/A	0	0	3	0	0	0	1	2	1	2	0	0	0	0	1	0	0	7	7	2	0	0	1	1	0	0	0	0	2	0	0
268372	#N/A	#N/A	#N/A	#N/A	#N/A	#N/A	#N/A	#N/A	#N/A	#N/A	#N/A	#N/A	#N/A	#N/A	#N/A	#N/A	#N/A	#N/A	0	0	0	0	0	0	0	0	0	0	0	0	0	0	0	0	0	0	0	0	0	0	0	0	0	0	0	0	0	1	0
174056	#N/A	#N/A	#N/A	#N/A	#N/A	#N/A	#N/A	#N/A	#N/A	#N/A	#N/A	#N/A	#N/A	#N/A	#N/A	#N/A	#N/A	#N/A	1	0	0	0	0	1	0	2	0	0	0	0	0	0	0	1	1	0	0	0	0	0	0	1	0	0	1	0	0	0	0
196533	#N/A	#N/A	#N/A	#N/A	#N/A	#N/A	#N/A	#N/A	#N/A	#N/A	#N/A	#N/A	#N/A	#N/A	#N/A	#N/A	#N/A	#N/A	0	0	0	0	0	0	0	0	0	0	0	0	0	0	0	0	1	0	0	0	0	0	0	0	0	0	0	0	0	0	1
272787	#N/A	#N/A	#N/A	#N/A	#N/A	#N/A	#N/A	#N/A	#N/A	#N/A	#N/A	#N/A	#N/A	#N/A	#N/A	#N/A	#N/A	#N/A	1	3	0	0	0	1	0	0	5	0	0	0	2	1	0	0	3	0	0	0	0	0	1	0	0	0	0	0	7	0	0
245625	#N/A	#N/A	#N/A	#N/A	#N/A	#N/A	#N/A	#N/A	#N/A	#N/A	#N/A	#N/A	#N/A	#N/A	#N/A	#N/A	#N/A	#N/A	0	1	1	0	0	0	0	0	0	0	0	0	0	0	0	0	0	0	0	0	1	0	0	0	0	0	0	0	0	0	0
288109	#N/A	#N/A	#N/A	#N/A	#N/A	#N/A	2	0	-0.281272	#N/A	#N/A	#N/A	57	0	0	37	0	0	2	4	3	1	0	0	0	0	0	5	2	2	2	4	1	0	1	1	11	4	4	4	4	5	2	1	6	4	1	1	0
584541	#N/A	#N/A	#N/A	#N/A	#N/A	#N/A	#N/A	#N/A	#N/A	#N/A	#N/A	#N/A	#N/A	#N/A	#N/A	#N/A	#N/A	#N/A	0	0	0	0	0	0	0	0	0	0	1	0	0	0	0	0	0	0	0	0	0	0	0	0	0	0	0	0	0	0	0
289984	15	0	-1	#N/A	#N/A	#N/A	0	0	-0.829156	15	0	-0.626188	3	0	0	#N/A	#N/A	#N/A	5	0	14	1	5	6	1	2	1	1	12	7	1	5	0	0	2	0	5	1	1	1	0	1	0	2	1	0	3	0	0
399637	#N/A	#N/A	#N/A	#N/A	#N/A	#N/A	#N/A	#N/A	#N/A	#N/A	#N/A	#N/A	#N/A	#N/A	#N/A	#N/A	#N/A	#N/A	0	0	0	0	0	0	0	0	0	0	0	0	0	0	0	0	0	0	0	0	0	0	0	0	0	0	0	0	0	0	0
4345268	#N/A	#N/A	#N/A	#N/A	#N/A	#N/A	#N/A	#N/A	#N/A	#N/A	#N/A	#N/A	#N/A	#N/A	#N/A	#N/A	#N/A	#N/A	0	0	0	0	1	0	0	0	0	0	0	0	0	0	0	0	0	0	0	0	0	0	0	0	0	0	0	0	0	0	0
263546	#N/A	#N/A	#N/A	0	0	-0.453055	16	0.32	1.76777	6	0	-0.334887	7	0	-0.84862	#N/A	#N/A	#N/A	46	77	100	20	42	24	0	83	19	55	28	72	56	90	161	0	19	1	24	833	11	0	511	608	0	0	0	0	0	7	323
258421	#N/A	#N/A	#N/A	#N/A	#N/A	#N/A	#N/A	#N/A	#N/A	#N/A	#N/A	#N/A	#N/A	#N/A	#N/A	#N/A	#N/A	#N/A	0	0	0	0	0	0	0	0	0	0	0	0	0	0	0	0	0	0	0	1	0	0	0	0	1	0	1	0	0	0	0
434089	2	0.56	-0.336893	3	0	-0.762001	#N/A	#N/A	#N/A	3	0	-0.477772	5	0	-0.598255	#N/A	#N/A	#N/A	0	1	0	0	0	3	0	7	5	0	0	2	1	0	3	2	3	3	3	2	0	0	6	4	1	1	1	1	3	0	3
337511	#N/A	#N/A	#N/A	#N/A	#N/A	#N/A	#N/A	#N/A	#N/A	#N/A	#N/A	#N/A	#N/A	#N/A	#N/A	#N/A	#N/A	#N/A	0	0	0	0	0	0	0	0	0	58	0	0	0	0	0	0	0	0	0	0	0	0	0	0	0	0	0	0	0	0	0
259910	#N/A	#N/A	#N/A	#N/A	#N/A	#N/A	#N/A	#N/A	#N/A	#N/A	#N/A	#N/A	#N/A	#N/A	#N/A	#N/A	#N/A	#N/A	0	0	0	0	0	0	0	0	0	0	0	0	0	0	0	0	1	3	0	0	0	0	0	0	0	0	0	0	0	0	0
217100	5	0	1.50555	#N/A	#N/A	#N/A	7	0.42	2.51644	15	0	2.26391	5	0	-0.202113	7	0	0	22	38	44	55	68	20	44	46	12	34	12	59	25	38	68	58	38	45	28	71	12	14	29	28	22	15	49	17	60	19	35
259912	#N/A	#N/A	#N/A	#N/A	#N/A	#N/A	3	0	2.24179	7	0	-0.774597	1	0	0.131876	#N/A	#N/A	#N/A	1	2	0	0	1	1	1	1	3	0	0	1	1	1	2	0	3	1	1	1	1	2	2	3	1	0	2	4	1	0	0
234298	#N/A	#N/A	#N/A	#N/A	#N/A	#N/A	#N/A	#N/A	#N/A	#N/A	#N/A	#N/A	#N/A	#N/A	#N/A	#N/A	#N/A	#N/A	0	0	4	0	0	0	0	0	0	1	0	1	0	0	0	1	0	0	0	0	0	0	0	0	0	0	0	0	2	0	1
441468	#N/A	#N/A	#N/A	#N/A	#N/A	#N/A	#N/A	#N/A	#N/A	5	0	-0.130744	23	0	-0.707107	#N/A	#N/A	#N/A	0	0	0	0	5	4	0	0	1	17	0	9	1	17	0	0	0	945	3	15	3	0	0	9	0	0	0	0	0	0	0
1809696	#N/A	#N/A	#N/A	#N/A	#N/A	#N/A	#N/A	#N/A	#N/A	#N/A	#N/A	#N/A	#N/A	#N/A	#N/A	#N/A	#N/A	#N/A	0	1	5	0	0	0	0	0	0	1	1	0	2	1	3	1	0	0	0	0	0	0	0	0	0	0	0	0	0	0	0
225316	#N/A	#N/A	#N/A	#N/A	#N/A	#N/A	#N/A	#N/A	#N/A	#N/A	#N/A	#N/A	#N/A	#N/A	#N/A	#N/A	#N/A	#N/A	0	0	0	0	0	0	0	0	0	0	0	0	0	0	0	0	0	0	0	0	0	0	0	1	0	0	0	0	1	0	0
173245	#N/A	#N/A	#N/A	#N/A	#N/A	#N/A	2	0.5	-1.15322	#N/A	#N/A	#N/A	#N/A	#N/A	#N/A	#N/A	#N/A	#N/A	402	39	41	119	7	0	0	0	0	0	0	0	0	0	0	0	0	0	0	0	0	0	0	0	0	0	0	0	1	0	0
1110766	#N/A	#N/A	#N/A	#N/A	#N/A	#N/A	6	0	-1.00207	6	0	-0.92094	9	0	1.67126	#N/A	#N/A	#N/A	1	2	3	1	3	0	0	0	1	1	0	0	1	2	0	3	0	4	1	5	0	3	1	3	2	0	4	0	0	1	1
272092	#N/A	#N/A	#N/A	#N/A	#N/A	#N/A	#N/A	#N/A	#N/A	#N/A	#N/A	#N/A	#N/A	#N/A	#N/A	#N/A	#N/A	#N/A	0	0	0	0	0	0	0	5	0	0	0	1	0	0	0	1	0	3	0	6	0	0	1	0	4	1	0	0	0	0	0
303269	#N/A	#N/A	#N/A	#N/A	#N/A	#N/A	#N/A	#N/A	#N/A	#N/A	#N/A	#N/A	#N/A	#N/A	#N/A	#N/A	#N/A	#N/A	1	0	0	0	0	0	0	0	0	0	0	0	0	0	0	0	0	0	0	0	0	0	0	0	0	0	0	0	0	0	0
344256	#N/A	#N/A	#N/A	#N/A	#N/A	#N/A	3	0	-0.160128	0	0	-0.341328	19	0.32	0.0232307	20	0	0	7	0	0	0	1	12	3	49	4	0	10	3	6	0	0	0	28	3	6	31	1	3	9	0	7	6	52	31	26	0	17
2768843	#N/A	#N/A	#N/A	#N/A	#N/A	#N/A	#N/A	#N/A	#N/A	#N/A	#N/A	#N/A	#N/A	#N/A	#N/A	#N/A	#N/A	#N/A	0	0	0	0	0	0	0	0	1	0	0	0	0	0	0	0	0	1	0	0	0	0	0	0	0	0	0	0	0	0	0
338644	8	0	-0.323932	7	0	-0.237356	5	0	0.0507098	1	0.375	0.82891	3	0.444444	0	5	0	-0.587137	9	4	2	2	7	2	0	7	2	0	0	4	2	1	8	4	27	17	4	30	0	1	26	4	23	0	7	3	10	7	24
267914	#N/A	#N/A	#N/A	#N/A	#N/A	#N/A	#N/A	#N/A	#N/A	#N/A	#N/A	#N/A	#N/A	#N/A	#N/A	#N/A	#N/A	#N/A	0	0	0	0	0	0	0	0	0	0	0	0	0	0	0	1	0	0	0	1	0	0	0	0	0	0	0	0	0	0	0
180671	#N/A	#N/A	#N/A	#N/A	#N/A	#N/A	#N/A	#N/A	#N/A	#N/A	#N/A	#N/A	#N/A	#N/A	#N/A	#N/A	#N/A	#N/A	0	0	0	0	0	0	0	0	0	0	0	0	0	0	0	0	0	2	0	1	0	0	0	1	0	0	0	0	0	0	0
262527	#N/A	#N/A	#N/A	#N/A	#N/A	#N/A	#N/A	#N/A	#N/A	#N/A	#N/A	#N/A	#N/A	#N/A	#N/A	#N/A	#N/A	#N/A	0	0	0	1	0	0	0	0	0	0	0	0	0	0	0	0	0	0	0	0	0	0	0	0	0	0	0	0	0	0	0
180092	#N/A	#N/A	#N/A	#N/A	#N/A	#N/A	#N/A	#N/A	#N/A	42	0	0	#N/A	#N/A	#N/A	#N/A	#N/A	#N/A	4	3	2	0	0	1	0	2	2	2	1	1	1	1	1	2	0	1	5	2	2	0	4	1	2	3	1	0	1	0	1
214031	#N/A	#N/A	#N/A	0	0.5	-0.453055	5	0	-0.527382	14	0	-0.982467	5	0	-0.598255	6	0.32	1.80907	0	1	0	380	313	237	0	84	0	67	26	0	101	142	154	132	266	0	94	277	1	68	256	0	268	0	1	1	59	0	0
4405128	#N/A	#N/A	#N/A	#N/A	#N/A	#N/A	#N/A	#N/A	#N/A	#N/A	#N/A	#N/A	#N/A	#N/A	#N/A	#N/A	#N/A	#N/A	13	0	0	0	29	0	24	0	0	0	0	9	0	9	0	0	0	0	0	0	0	0	0	0	0	0	0	0	0	0	0
381666	#N/A	#N/A	#N/A	0	0	1.06056	12	0.244898	1.03616	27	0	0	#N/A	#N/A	#N/A	#N/A	#N/A	#N/A	212	19	127	293	375	289	0	56	0	10	662	388	297	156	311	456	1	0	0	0	0	0	0	0	0	2	0	0	0	0	0
193463	#N/A	#N/A	#N/A	#N/A	#N/A	#N/A	#N/A	#N/A	#N/A	#N/A	#N/A	#N/A	5	0	-0.598255	#N/A	#N/A	#N/A	0	0	0	0	0	0	0	2	0	1	1	0	0	0	0	0	2	3	1	0	0	0	2	0	0	0	1	1	0	0	0
326662	#N/A	#N/A	#N/A	#N/A	#N/A	#N/A	#N/A	#N/A	#N/A	#N/A	#N/A	#N/A	#N/A	#N/A	#N/A	#N/A	#N/A	#N/A	1	0	0	0	1	1	0	0	0	0	0	0	3	0	0	1	0	0	0	0	1	0	0	0	0	0	0	0	0	0	0
306699	#N/A	#N/A	#N/A	#N/A	#N/A	#N/A	#N/A	#N/A	#N/A	#N/A	#N/A	#N/A	#N/A	#N/A	#N/A	#N/A	#N/A	#N/A	5	0	0	0	0	0	0	2	0	0	1	0	7	1	0	0	5	0	0	2	0	0	0	0	0	0	0	0	0	0	0
276172	10	0	0.408248	23	0	0	32	0	0	23	0	0	60	0	0	#N/A	#N/A	#N/A	14	68	1600	3848	4135	514	1211	4244	3735	1558	113	29	17	1287	4796	229	9543	544	2783	10	117	117	4050	2000	2101	2239	3555	2826	6335	3563	6606
3393191	#N/A	#N/A	#N/A	#N/A	#N/A	#N/A	#N/A	#N/A	#N/A	#N/A	#N/A	#N/A	#N/A	#N/A	#N/A	#N/A	#N/A	#N/A	0	0	0	0	0	0	0	0	0	0	0	0	1	0	0	0	0	0	0	0	0	0	0	0	0	0	0	0	0	0	0
274521	#N/A	#N/A	#N/A	#N/A	#N/A	#N/A	#N/A	#N/A	#N/A	#N/A	#N/A	#N/A	#N/A	#N/A	#N/A	#N/A	#N/A	#N/A	0	0	0	0	0	0	0	0	0	0	0	0	0	0	0	0	0	1	1	0	0	1	0	0	0	0	0	0	0	0	0
272328	#N/A	#N/A	#N/A	#N/A	#N/A	#N/A	#N/A	#N/A	#N/A	#N/A	#N/A	#N/A	#N/A	#N/A	#N/A	#N/A	#N/A	#N/A	0	0	0	3	3	0	0	0	0	0	0	0	0	0	0	0	0	0	0	0	0	0	0	0	0	0	0	0	0	0	0
422727	#N/A	#N/A	#N/A	#N/A	#N/A	#N/A	#N/A	#N/A	#N/A	#N/A	#N/A	#N/A	#N/A	#N/A	#N/A	#N/A	#N/A	#N/A	0	0	2	0	0	0	1	1	0	1	0	0	0	0	0	1	0	0	0	0	0	0	0	0	0	0	0	0	0	0	0
273232	#N/A	#N/A	#N/A	8	0.666667	-1.26491	#N/A	#N/A	#N/A	0	0	-0.341328	#N/A	#N/A	#N/A	#N/A	#N/A	#N/A	0	8	28	1	0	0	0	0	0	17	13	11	0	8	3	40	0	0	0	0	0	0	5	0	0	0	0	0	10	3	11
320844	#N/A	#N/A	#N/A	#N/A	#N/A	#N/A	#N/A	#N/A	#N/A	41	0	0	6	0	-0.493865	#N/A	#N/A	#N/A	1	2	0	0	0	0	0	1	3	7	0	1	0	0	1	4	0	1	0	5	2	3	0	0	1	0	1	0	1	0	0
234054	#N/A	#N/A	#N/A	#N/A	#N/A	#N/A	#N/A	#N/A	#N/A	#N/A	#N/A	#N/A	#N/A	#N/A	#N/A	#N/A	#N/A	#N/A	0	10	16	0	64	0	0	0	0	0	0	1	120	26	78	98	0	0	0	0	0	0	0	6	0	0	0	0	0	0	0
4301298	#N/A	#N/A	#N/A	#N/A	#N/A	#N/A	#N/A	#N/A	#N/A	#N/A	#N/A	#N/A	#N/A	#N/A	#N/A	#N/A	#N/A	#N/A	0	0	0	1	0	0	0	0	1	0	0	0	0	0	0	0	0	0	0	0	1	2	0	1	0	0	0	1	0	0	0
183675	#N/A	#N/A	#N/A	#N/A	#N/A	#N/A	#N/A	#N/A	#N/A	#N/A	#N/A	#N/A	#N/A	#N/A	#N/A	#N/A	#N/A	#N/A	0	0	0	0	0	0	0	1	0	0	0	0	0	0	0	0	1	1	0	0	0	0	1	0	0	0	0	0	0	0	1
2496531	#N/A	#N/A	#N/A	#N/A	#N/A	#N/A	#N/A	#N/A	#N/A	#N/A	#N/A	#N/A	#N/A	#N/A	#N/A	#N/A	#N/A	#N/A	0	0	0	0	0	0	0	0	0	0	0	0	0	0	0	0	0	0	0	2	0	0	3	0	1	0	0	0	0	0	0
214450	#N/A	#N/A	#N/A	#N/A	#N/A	#N/A	#N/A	#N/A	#N/A	#N/A	#N/A	#N/A	#N/A	#N/A	#N/A	#N/A	#N/A	#N/A	0	0	0	0	0	0	0	0	0	3	2	0	0	0	0	0	0	0	0	0	0	0	0	0	0	0	0	0	0	0	0
3667183	#N/A	#N/A	#N/A	#N/A	#N/A	#N/A	#N/A	#N/A	#N/A	#N/A	#N/A	#N/A	#N/A	#N/A	#N/A	#N/A	#N/A	#N/A	0	0	0	0	0	0	0	0	0	1	0	1	0	0	2	1	0	0	0	0	0	0	0	0	0	2	0	0	0	0	1
276312	#N/A	#N/A	#N/A	#N/A	#N/A	#N/A	#N/A	#N/A	#N/A	#N/A	#N/A	#N/A	#N/A	#N/A	#N/A	#N/A	#N/A	#N/A	0	0	0	0	0	0	0	0	0	0	0	0	0	0	0	0	0	1	0	0	0	0	0	2	0	0	0	2	0	0	0
183927	#N/A	#N/A	#N/A	#N/A	#N/A	#N/A	#N/A	#N/A	#N/A	#N/A	#N/A	#N/A	#N/A	#N/A	#N/A	#N/A	#N/A	#N/A	0	0	0	0	0	0	0	1	0	0	0	0	1	0	1	0	1	0	1	1	0	0	0	0	0	0	0	0	0	0	0
372146	#N/A	#N/A	#N/A	#N/A	#N/A	#N/A	#N/A	#N/A	#N/A	#N/A	#N/A	#N/A	#N/A	#N/A	#N/A	#N/A	#N/A	#N/A	0	0	1	0	3	1	0	0	0	0	0	0	0	0	0	0	2	0	2	0	0	0	0	0	0	0	0	0	0	1	0
197924	#N/A	#N/A	#N/A	#N/A	#N/A	#N/A	#N/A	#N/A	#N/A	#N/A	#N/A	#N/A	#N/A	#N/A	#N/A	#N/A	#N/A	#N/A	0	0	0	0	0	0	0	0	0	0	1	0	0	0	0	0	0	1	0	0	0	0	1	0	0	0	0	0	0	0	0
262410	#N/A	#N/A	#N/A	#N/A	#N/A	#N/A	#N/A	#N/A	#N/A	#N/A	#N/A	#N/A	#N/A	#N/A	#N/A	#N/A	#N/A	#N/A	0	0	0	0	0	0	0	0	0	0	0	1	0	0	0	0	0	0	0	0	0	0	0	0	0	0	0	0	0	0	0
262416	#N/A	#N/A	#N/A	#N/A	#N/A	#N/A	#N/A	#N/A	#N/A	#N/A	#N/A	#N/A	#N/A	#N/A	#N/A	#N/A	#N/A	#N/A	0	0	0	0	0	0	0	0	0	0	0	0	0	0	0	0	0	0	0	0	0	3	0	0	0	0	0	0	0	0	0
712677	#N/A	#N/A	#N/A	#N/A	#N/A	#N/A	#N/A	#N/A	#N/A	#N/A	#N/A	#N/A	#N/A	#N/A	#N/A	#N/A	#N/A	#N/A	0	0	0	0	0	0	0	0	0	0	0	0	0	0	0	0	0	0	0	7	0	0	1	0	0	0	0	0	0	0	1
187989	#N/A	#N/A	#N/A	#N/A	#N/A	#N/A	#N/A	#N/A	#N/A	#N/A	#N/A	#N/A	#N/A	#N/A	#N/A	#N/A	#N/A	#N/A	1	0	0	0	0	0	0	0	0	0	0	0	0	0	0	0	0	0	0	0	0	0	0	0	0	0	0	0	0	0	0
227967	0	0	-0.271163	#N/A	#N/A	#N/A	4	0	-0.288675	0	0	-0.341328	0	0	0.0467821	0	0	-0.998115	1	4	2	6	0	1	4	37	85	3	2	1	0	2	1	10	2	19	5	9	0	8	4	1	9	0	3	1	5	2	3
262148	#N/A	#N/A	#N/A	#N/A	#N/A	#N/A	#N/A	#N/A	#N/A	#N/A	#N/A	#N/A	#N/A	#N/A	#N/A	#N/A	#N/A	#N/A	0	0	0	0	0	0	0	0	0	0	0	0	0	0	0	1	0	0	0	0	0	0	0	0	0	0	0	0	0	0	0
829337	#N/A	#N/A	#N/A	#N/A	#N/A	#N/A	#N/A	#N/A	#N/A	#N/A	#N/A	#N/A	#N/A	#N/A	#N/A	#N/A	#N/A	#N/A	0	0	0	0	0	0	0	0	1	0	0	0	0	0	0	0	0	0	0	0	0	0	0	0	0	0	0	0	0	0	0
278901	#N/A	#N/A	#N/A	#N/A	#N/A	#N/A	#N/A	#N/A	#N/A	4	0	-0.529999	4	0	-0.0346688	12	0	-0.693375	3	20	0	7	3	8	9	2	8	4	0	0	1	47	9	2	0	5	5	0	1	0	2	0	0	0	2	7	10	2	1
3713805	#N/A	#N/A	#N/A	#N/A	#N/A	#N/A	#N/A	#N/A	#N/A	#N/A	#N/A	#N/A	#N/A	#N/A	#N/A	#N/A	#N/A	#N/A	0	0	0	0	0	0	0	0	0	0	0	0	0	0	0	0	0	0	0	0	0	0	0	0	0	0	0	0	0	0	0
4174963	#N/A	#N/A	#N/A	#N/A	#N/A	#N/A	#N/A	#N/A	#N/A	#N/A	#N/A	#N/A	#N/A	#N/A	#N/A	#N/A	#N/A	#N/A	0	0	0	0	0	0	0	0	0	0	0	0	0	0	1	0	0	0	0	0	0	0	0	0	0	1	0	0	0	0	0
262095	#N/A	#N/A	#N/A	#N/A	#N/A	#N/A	#N/A	#N/A	#N/A	#N/A	#N/A	#N/A	#N/A	#N/A	#N/A	#N/A	#N/A	#N/A	0	0	0	0	0	0	0	0	0	0	1	0	0	0	174	97	0	0	0	0	0	0	0	0	0	0	0	0	0	0	1
2797559	#N/A	#N/A	#N/A	#N/A	#N/A	#N/A	#N/A	#N/A	#N/A	#N/A	#N/A	#N/A	#N/A	#N/A	#N/A	#N/A	#N/A	#N/A	0	0	0	0	0	0	0	0	0	0	0	0	0	0	0	0	0	0	0	0	0	0	0	0	0	0	0	1	0	0	0
4405324	#N/A	#N/A	#N/A	#N/A	#N/A	#N/A	#N/A	#N/A	#N/A	#N/A	#N/A	#N/A	#N/A	#N/A	#N/A	#N/A	#N/A	#N/A	0	0	0	0	0	0	0	0	0	0	0	0	0	0	0	0	0	0	0	2	0	0	0	0	0	0	0	0	0	0	0
276777	#N/A	#N/A	#N/A	#N/A	#N/A	#N/A	#N/A	#N/A	#N/A	#N/A	#N/A	#N/A	#N/A	#N/A	#N/A	#N/A	#N/A	#N/A	0	0	0	0	0	1	0	0	1	0	0	0	0	0	1	0	1	0	0	0	0	0	0	0	0	0	0	0	0	0	0
4359831	#N/A	#N/A	#N/A	#N/A	#N/A	#N/A	#N/A	#N/A	#N/A	#N/A	#N/A	#N/A	#N/A	#N/A	#N/A	#N/A	#N/A	#N/A	0	0	0	0	0	0	0	0	0	0	0	0	0	0	0	0	0	0	0	0	0	0	0	0	0	0	1	0	0	0	0
276404	#N/A	#N/A	#N/A	#N/A	#N/A	#N/A	#N/A	#N/A	#N/A	#N/A	#N/A	#N/A	#N/A	#N/A	#N/A	#N/A	#N/A	#N/A	0	0	0	14	1	0	0	1	0	0	0	0	0	0	1820	0	0	0	0	0	0	0	0	1	0	0	0	0	0	0	0
247715	17	0	0	#N/A	#N/A	#N/A	0	0	0.188445	0	0.444444	-0.341328	5	0	-0.598255	5	0	-0.160128	2	0	1	0	2	1	0	0	1	2	1	0	1	3	5	4	6	0	2	6	1	1	6	0	3	0	5	0	4	3	3
276402	#N/A	#N/A	#N/A	#N/A	#N/A	#N/A	#N/A	#N/A	#N/A	#N/A	#N/A	#N/A	#N/A	#N/A	#N/A	#N/A	#N/A	#N/A	0	0	0	0	0	0	0	0	0	0	0	0	0	0	0	0	0	2	0	0	0	0	1	0	0	0	0	0	0	0	0
277130	#N/A	#N/A	#N/A	#N/A	#N/A	#N/A	#N/A	#N/A	#N/A	#N/A	#N/A	#N/A	21	0	-0.441942	#N/A	#N/A	#N/A	3	0	0	2	0	0	0	3	1	0	0	0	0	0	0	0	2	0	1	1	0	2	0	0	3	0	0	0	3	0	3
187807	#N/A	#N/A	#N/A	#N/A	#N/A	#N/A	#N/A	#N/A	#N/A	#N/A	#N/A	#N/A	#N/A	#N/A	#N/A	#N/A	#N/A	#N/A	0	0	0	0	0	0	0	0	0	0	0	0	0	0	0	0	0	0	0	0	0	0	0	0	0	0	0	0	0	0	1
348027	#N/A	#N/A	#N/A	#N/A	#N/A	#N/A	#N/A	#N/A	#N/A	#N/A	#N/A	#N/A	19	0	0.441383	#N/A	#N/A	#N/A	0	0	0	2	0	1	0	2	0	0	4	0	0	0	0	0	0	0	3	1	0	3	4	0	0	0	0	0	0	0	0
322839	#N/A	#N/A	#N/A	#N/A	#N/A	#N/A	7	0	0.72996	#N/A	#N/A	#N/A	36	0	0	0	0	-0.998115	345	92	504	747	886	76	1274	1658	3110	236	57	117	1848	1191	19	101	2850	7233	1940	3046	401	2655	3379	445	1875	190	18	644	564	577	19
686789	#N/A	#N/A	#N/A	#N/A	#N/A	#N/A	#N/A	#N/A	#N/A	#N/A	#N/A	#N/A	#N/A	#N/A	#N/A	#N/A	#N/A	#N/A	0	0	0	0	0	0	0	0	0	0	0	0	0	0	0	0	1	0	0	0	0	0	0	0	0	0	0	0	0	0	0
336398	#N/A	#N/A	#N/A	#N/A	#N/A	#N/A	#N/A	#N/A	#N/A	#N/A	#N/A	#N/A	#N/A	#N/A	#N/A	#N/A	#N/A	#N/A	0	1	0	0	0	0	0	0	0	0	0	0	0	0	0	0	0	0	0	0	0	1	0	0	0	2	0	0	2	0	2
244116	#N/A	#N/A	#N/A	#N/A	#N/A	#N/A	#N/A	#N/A	#N/A	#N/A	#N/A	#N/A	#N/A	#N/A	#N/A	#N/A	#N/A	#N/A	0	0	0	0	0	0	0	0	0	0	0	0	0	0	0	0	0	0	0	0	0	0	0	0	0	0	0	0	0	0	0
266247	6	0	-1.04881	7	0	0.65273	5	0	-0.816428	1	0	0.82891	45	0	0	7	0	1	217	197	86	282	10	31	60	143	108	106	50	214	135	42	412	144	379	145	85	251	21	115	77	121	79	62	189	47	108	256	481
731707	#N/A	#N/A	#N/A	#N/A	#N/A	#N/A	#N/A	#N/A	#N/A	#N/A	#N/A	#N/A	#N/A	#N/A	#N/A	#N/A	#N/A	#N/A	0	0	0	0	0	0	0	0	0	0	0	0	0	0	0	0	0	0	0	0	0	0	0	0	1	0	0	0	0	0	0
4346374	#N/A	#N/A	#N/A	#N/A	#N/A	#N/A	#N/A	#N/A	#N/A	#N/A	#N/A	#N/A	#N/A	#N/A	#N/A	#N/A	#N/A	#N/A	0	0	0	0	0	0	0	0	0	0	0	0	0	1	0	0	0	0	1	0	0	1	1	0	0	0	0	0	0	0	0
581021	#N/A	#N/A	#N/A	#N/A	#N/A	#N/A	#N/A	#N/A	#N/A	#N/A	#N/A	#N/A	#N/A	#N/A	#N/A	#N/A	#N/A	#N/A	0	0	0	0	0	0	0	0	1	0	2	0	0	0	0	0	0	0	0	0	0	0	0	0	0	0	0	0	0	0	0
3997242	#N/A	#N/A	#N/A	#N/A	#N/A	#N/A	#N/A	#N/A	#N/A	#N/A	#N/A	#N/A	#N/A	#N/A	#N/A	#N/A	#N/A	#N/A	0	0	0	0	0	1	1	0	0	0	0	1	2	0	0	0	0	0	0	0	0	0	0	0	0	1	0	0	0	1	0
333079	#N/A	#N/A	#N/A	#N/A	#N/A	#N/A	#N/A	#N/A	#N/A	#N/A	#N/A	#N/A	#N/A	#N/A	#N/A	#N/A	#N/A	#N/A	0	0	2	1	0	0	1	0	1	0	0	0	0	0	0	0	0	3	0	3	0	0	0	1	1	0	0	0	2	0	1
182157	#N/A	#N/A	#N/A	#N/A	#N/A	#N/A	#N/A	#N/A	#N/A	#N/A	#N/A	#N/A	#N/A	#N/A	#N/A	#N/A	#N/A	#N/A	0	0	1	0	0	0	0	1	0	0	0	0	0	0	1	0	0	0	0	0	0	0	0	0	0	1	0	0	0	0	0
1106006	#N/A	#N/A	#N/A	#N/A	#N/A	#N/A	#N/A	#N/A	#N/A	#N/A	#N/A	#N/A	11	0	-0.707107	#N/A	#N/A	#N/A	0	0	0	1	0	0	0	0	0	0	0	1	0	0	0	0	3	1	0	0	0	0	2	2	0	0	0	0	0	1	0
299741	#N/A	#N/A	#N/A	#N/A	#N/A	#N/A	#N/A	#N/A	#N/A	#N/A	#N/A	#N/A	#N/A	#N/A	#N/A	#N/A	#N/A	#N/A	0	0	0	0	0	0	0	0	0	3	1	0	0	0	0	0	0	0	0	0	0	0	0	0	0	0	0	0	0	0	0
277224	#N/A	#N/A	#N/A	#N/A	#N/A	#N/A	#N/A	#N/A	#N/A	#N/A	#N/A	#N/A	24	0	-0.707107	6	0	-0.904534	0	0	0	0	0	0	0	8	0	0	0	0	0	0	0	0	5	6	4	0	0	4	0	0	4	12	0	11	4	0	0
348336	2	0.197531	0.936726	#N/A	#N/A	#N/A	2	0	0.590671	39	0	0	0	0	0.0467821	11	0	2.09762	83	12	116	31	131	81	7	254	103	193	21	246	117	62	151	27	732	876	548	1066	82	325	920	668	196	424	262	428	583	212	453
4358723	#N/A	#N/A	#N/A	#N/A	#N/A	#N/A	#N/A	#N/A	#N/A	#N/A	#N/A	#N/A	#N/A	#N/A	#N/A	#N/A	#N/A	#N/A	0	0	0	1	0	0	0	0	0	0	0	0	0	0	0	0	0	0	0	0	0	0	0	0	0	0	0	0	0	0	0
240271	#N/A	#N/A	#N/A	#N/A	#N/A	#N/A	#N/A	#N/A	#N/A	#N/A	#N/A	#N/A	#N/A	#N/A	#N/A	#N/A	#N/A	#N/A	0	0	0	0	0	0	0	0	0	0	0	0	1	0	0	0	0	0	0	1	0	0	0	0	0	0	0	0	0	0	0
194388	#N/A	#N/A	#N/A	#N/A	#N/A	#N/A	#N/A	#N/A	#N/A	#N/A	#N/A	#N/A	#N/A	#N/A	#N/A	#N/A	#N/A	#N/A	0	0	0	0	0	0	0	0	0	0	0	0	0	0	0	0	0	0	0	0	0	0	0	0	0	0	0	0	1	0	0
4368944	#N/A	#N/A	#N/A	#N/A	#N/A	#N/A	#N/A	#N/A	#N/A	#N/A	#N/A	#N/A	#N/A	#N/A	#N/A	#N/A	#N/A	#N/A	0	0	0	0	0	0	0	0	0	0	0	0	0	0	0	0	0	1	0	0	0	0	0	0	1	0	0	0	0	0	0
4460680	#N/A	#N/A	#N/A	#N/A	#N/A	#N/A	#N/A	#N/A	#N/A	#N/A	#N/A	#N/A	#N/A	#N/A	#N/A	#N/A	#N/A	#N/A	2	0	0	0	1	0	0	0	0	0	0	0	0	0	0	0	0	0	0	0	0	0	0	0	2	0	0	0	0	0	0
325182	#N/A	#N/A	#N/A	#N/A	#N/A	#N/A	#N/A	#N/A	#N/A	#N/A	#N/A	#N/A	#N/A	#N/A	#N/A	#N/A	#N/A	#N/A	0	0	0	0	0	0	0	0	0	0	0	0	0	0	1	0	0	0	0	0	0	0	0	0	0	0	0	0	0	0	0
188878	#N/A	#N/A	#N/A	#N/A	#N/A	#N/A	#N/A	#N/A	#N/A	#N/A	#N/A	#N/A	#N/A	#N/A	#N/A	#N/A	#N/A	#N/A	1	1	0	0	0	0	0	0	0	0	0	0	0	0	0	0	1	0	0	0	0	0	0	1	0	0	2	1	0	0	0
328598	#N/A	#N/A	#N/A	#N/A	#N/A	#N/A	#N/A	#N/A	#N/A	#N/A	#N/A	#N/A	#N/A	#N/A	#N/A	#N/A	#N/A	#N/A	0	0	0	0	0	0	0	0	0	0	0	0	0	0	0	0	0	0	0	0	0	0	0	0	3	0	0	0	0	0	0
176118	#N/A	#N/A	#N/A	#N/A	#N/A	#N/A	#N/A	#N/A	#N/A	#N/A	#N/A	#N/A	#N/A	#N/A	#N/A	#N/A	#N/A	#N/A	0	0	0	0	0	0	0	0	0	0	0	0	0	0	0	0	0	0	0	0	1	0	0	0	0	0	0	0	0	0	0
260705	#N/A	#N/A	#N/A	#N/A	#N/A	#N/A	#N/A	#N/A	#N/A	#N/A	#N/A	#N/A	#N/A	#N/A	#N/A	#N/A	#N/A	#N/A	0	0	0	0	0	0	0	0	4	0	0	0	0	0	0	0	1	0	0	0	0	0	0	0	0	0	0	0	0	0	0
358007	#N/A	#N/A	#N/A	#N/A	#N/A	#N/A	#N/A	#N/A	#N/A	#N/A	#N/A	#N/A	#N/A	#N/A	#N/A	#N/A	#N/A	#N/A	0	0	0	3	1	2	0	0	2	7	7	1	0	0	0	0	0	0	0	0	0	0	0	0	0	1	0	0	0	0	1
261140	#N/A	#N/A	#N/A	#N/A	#N/A	#N/A	#N/A	#N/A	#N/A	#N/A	#N/A	#N/A	#N/A	#N/A	#N/A	#N/A	#N/A	#N/A	0	0	1	0	0	0	0	2	0	1	0	2	1	0	0	0	0	2	2	0	0	1	0	0	0	0	1	0	0	1	0
261142	#N/A	#N/A	#N/A	#N/A	#N/A	#N/A	#N/A	#N/A	#N/A	#N/A	#N/A	#N/A	#N/A	#N/A	#N/A	#N/A	#N/A	#N/A	0	0	0	0	1	0	0	0	0	0	0	4	0	0	0	0	0	23	4	0	0	0	0	1	2	0	0	0	0	0	9
349798	3	0	-0.849837	#N/A	#N/A	#N/A	31	0	0	2	0	-0.248891	0	0	-0.697054	#N/A	#N/A	#N/A	504	1162	195	399	486	91	277	498	356	343	271	139	1847	279	2286	1234	8718	2875	1252	545	217	443	2430	893	270	204	204	96	5321	220	3161
208571	1	0	-0.121268	1	0	0.133513	5	0	-0.527382	8	0	1.40841	8	0	1	0	0	-0.130189	29	112	12	58	44	8	8	53	107	6	2	9	25	15	43	25	35	53	18	66	9	44	34	15	49	19	4	23	47	14	63
198701	#N/A	#N/A	#N/A	#N/A	#N/A	#N/A	#N/A	#N/A	#N/A	#N/A	#N/A	#N/A	#N/A	#N/A	#N/A	#N/A	#N/A	#N/A	0	0	0	0	0	0	0	0	0	0	0	0	0	0	0	0	0	0	0	0	1	0	0	0	0	0	0	0	0	0	0
561826	2	0	-0.336893	0	0.277778	1.06056	#N/A	#N/A	#N/A	#N/A	#N/A	#N/A	7	0	-0.207825	7	0	0	4	0	1	0	0	0	0	0	1	0	0	0	1	1	7	0	18	0	14	249	18	0	45	5	34	8	17	3	0	24	21
1109864	#N/A	#N/A	#N/A	#N/A	#N/A	#N/A	#N/A	#N/A	#N/A	#N/A	#N/A	#N/A	#N/A	#N/A	#N/A	#N/A	#N/A	#N/A	0	0	0	0	0	0	0	0	0	0	0	0	0	0	0	0	1	0	0	0	0	0	0	0	0	0	0	0	0	0	0
270248	#N/A	#N/A	#N/A	#N/A	#N/A	#N/A	#N/A	#N/A	#N/A	#N/A	#N/A	#N/A	#N/A	#N/A	#N/A	#N/A	#N/A	#N/A	0	1	0	0	0	0	0	0	0	0	0	0	2	0	0	0	0	0	0	1	0	1	0	0	0	0	0	0	0	0	0
290338	#N/A	#N/A	#N/A	#N/A	#N/A	#N/A	#N/A	#N/A	#N/A	#N/A	#N/A	#N/A	#N/A	#N/A	#N/A	#N/A	#N/A	#N/A	0	0	0	0	0	0	0	0	0	0	0	0	84	0	0	0	0	0	0	0	0	0	0	0	0	0	0	0	0	0	0
4302904	#N/A	#N/A	#N/A	#N/A	#N/A	#N/A	#N/A	#N/A	#N/A	#N/A	#N/A	#N/A	#N/A	#N/A	#N/A	#N/A	#N/A	#N/A	0	0	2	0	0	0	0	0	0	0	0	0	0	0	0	0	0	0	0	0	0	0	0	0	0	0	1	0	0	0	0
271317	#N/A	#N/A	#N/A	2	0.56	0.849706	#N/A	#N/A	#N/A	#N/A	#N/A	#N/A	17	0	0	19	0	0	0	0	0	0	0	6	0	453	0	1	0	0	122	0	0	0	268	311	312	0	0	166	144	0	303	604	112	618	56	0	0
157246	#N/A	#N/A	#N/A	#N/A	#N/A	#N/A	#N/A	#N/A	#N/A	#N/A	#N/A	#N/A	#N/A	#N/A	#N/A	#N/A	#N/A	#N/A	0	0	0	0	0	0	0	0	0	1	0	0	0	0	0	0	0	0	0	0	0	0	0	0	0	0	0	0	0	0	0
305127	#N/A	#N/A	#N/A	#N/A	#N/A	#N/A	#N/A	#N/A	#N/A	#N/A	#N/A	#N/A	2	0.165289	1.63174	#N/A	#N/A	#N/A	0	1	0	0	0	1	1	0	0	1	1	0	0	0	0	0	1	1	0	1	0	0	1	0	1	0	0	0	0	1	0
357046	#N/A	#N/A	#N/A	#N/A	#N/A	#N/A	5	0	-0.816428	0	0.5	-1.19465	21	0	1.14905	17	0.5	-1	1	2	2	1	2	3	0	0	4	1	3	1	5	1	1	1	1	0	1	1	2	1	0	0	0	0	4	2	0	3	1
741001	6	0	-0.524404	3	0	-0.762001	5	0.611111	-0.238336	18	0	1.22474	27	0	0.707107	4	0	-0.317982	22	4	8	13	13	2	0	12	7	8	3	12	2	8	2	7	22	32	11	3	3	8	14	12	7	9	13	4	13	3	18
114000	#N/A	#N/A	#N/A	#N/A	#N/A	#N/A	#N/A	#N/A	#N/A	#N/A	#N/A	#N/A	#N/A	#N/A	#N/A	#N/A	#N/A	#N/A	0	1	0	0	0	0	0	0	0	0	0	0	0	0	0	0	0	0	0	0	0	0	0	0	0	0	1	0	0	0	0
176858	#N/A	#N/A	#N/A	#N/A	#N/A	#N/A	7	0.32	0.72996	#N/A	#N/A	#N/A	#N/A	#N/A	#N/A	#N/A	#N/A	#N/A	1	0	0	1	1	0	1	0	0	0	0	0	0	0	0	0	0	0	3	1	1	1	2	0	1	0	0	1	1	0	0
271866	#N/A	#N/A	#N/A	#N/A	#N/A	#N/A	#N/A	#N/A	#N/A	#N/A	#N/A	#N/A	#N/A	#N/A	#N/A	#N/A	#N/A	#N/A	0	0	0	0	0	0	0	0	0	0	0	0	0	0	0	0	0	0	0	0	0	2	0	0	0	0	0	0	0	0	0
314058	12	0	-0.193329	18	0	0	3	0	-0.960769	3	0	-0.477772	#N/A	#N/A	#N/A	2	0.197531	1.41842	34	4	0	12	3	3	2	28	8	73	28	0	13	0	17	6	11	21	283	183	16	164	88	10	55	113	9	0	12	1	74
185420	#N/A	#N/A	#N/A	#N/A	#N/A	#N/A	#N/A	#N/A	#N/A	7	0	1.97952	#N/A	#N/A	#N/A	#N/A	#N/A	#N/A	0	4	1	0	0	0	0	0	0	3	1	4	0	4	0	1	1	1	0	0	0	3	3	3	0	1	0	0	0	1	0
269501	#N/A	#N/A	#N/A	#N/A	#N/A	#N/A	#N/A	#N/A	#N/A	#N/A	#N/A	#N/A	#N/A	#N/A	#N/A	#N/A	#N/A	#N/A	0	0	0	0	0	0	0	1	1	1	0	0	0	0	0	0	0	0	1	0	0	0	0	0	1	0	0	0	0	0	0
199273	#N/A	#N/A	#N/A	#N/A	#N/A	#N/A	6	0	-1.00207	#N/A	#N/A	#N/A	#N/A	#N/A	#N/A	#N/A	#N/A	#N/A	0	1	1	0	0	3	1	0	0	1	0	0	0	1	1	0	0	0	0	0	1	0	1	0	0	1	0	0	0	0	0
340761	#N/A	#N/A	#N/A	#N/A	#N/A	#N/A	#N/A	#N/A	#N/A	#N/A	#N/A	#N/A	#N/A	#N/A	#N/A	#N/A	#N/A	#N/A	0	0	0	0	0	0	0	0	0	0	0	0	0	0	1	0	0	0	0	0	0	0	0	0	0	0	0	0	0	0	0
185036	#N/A	#N/A	#N/A	#N/A	#N/A	#N/A	#N/A	#N/A	#N/A	#N/A	#N/A	#N/A	#N/A	#N/A	#N/A	#N/A	#N/A	#N/A	1	0	0	0	0	0	0	1	0	0	0	0	0	0	0	0	0	0	0	1	0	0	0	0	0	0	0	0	0	0	0
4339144	#N/A	#N/A	#N/A	8	0.375	0.379473	1	0	-0.343203	2	0	4.01782	48	0	0	14	0	-1.21395	23	0	16	100	35	20	158	76	79	65	92	99	40	91	147	68	53	244	51	120	50	23	104	35	124	83	23	44	89	64	240
321251	#N/A	#N/A	#N/A	#N/A	#N/A	#N/A	#N/A	#N/A	#N/A	#N/A	#N/A	#N/A	#N/A	#N/A	#N/A	#N/A	#N/A	#N/A	0	0	56	4	0	0	0	0	13	3	2	0	0	23	0	3	0	0	0	0	0	0	0	0	0	0	0	0	0	0	0
679245	#N/A	#N/A	#N/A	#N/A	#N/A	#N/A	#N/A	#N/A	#N/A	#N/A	#N/A	#N/A	#N/A	#N/A	#N/A	#N/A	#N/A	#N/A	0	0	0	0	0	0	0	0	0	0	0	0	0	0	0	0	0	0	0	1	0	0	1	0	0	0	0	0	0	0	0
216495	#N/A	#N/A	#N/A	#N/A	#N/A	#N/A	0	0	0.188445	#N/A	#N/A	#N/A	#N/A	#N/A	#N/A	#N/A	#N/A	#N/A	0	1	0	1	0	4	1	2	0	0	0	1	0	0	1	1	0	0	0	0	0	0	0	0	1	1	0	0	0	0	0
2201955	#N/A	#N/A	#N/A	#N/A	#N/A	#N/A	#N/A	#N/A	#N/A	#N/A	#N/A	#N/A	#N/A	#N/A	#N/A	#N/A	#N/A	#N/A	0	0	0	0	0	0	0	0	0	0	0	5	0	0	0	0	0	0	0	0	0	0	0	0	0	0	0	0	0	0	0
353124	#N/A	#N/A	#N/A	#N/A	#N/A	#N/A	#N/A	#N/A	#N/A	#N/A	#N/A	#N/A	#N/A	#N/A	#N/A	#N/A	#N/A	#N/A	0	1	0	0	0	0	0	0	0	0	0	0	0	0	0	0	0	0	0	0	0	0	0	0	0	0	0	0	0	0	0
268581	#N/A	#N/A	#N/A	#N/A	#N/A	#N/A	#N/A	#N/A	#N/A	#N/A	#N/A	#N/A	#N/A	#N/A	#N/A	#N/A	#N/A	#N/A	0	0	0	0	0	0	1	1	0	0	0	1	0	0	0	1	0	0	0	0	0	0	0	0	1	0	0	1	1	0	0
1136443	5	0.666667	-0.752773	5	0	-1.08012	6	0	-0.455488	#N/A	#N/A	#N/A	25	0	1	#N/A	#N/A	#N/A	1263	968	184	824	166	50	1594	2014	1456	182	1063	701	765	197	2373	502	6949	3741	5230	4899	1427	628	3012	1808	229	2493	3873	639	2651	319	1345
269616	#N/A	#N/A	#N/A	#N/A	#N/A	#N/A	#N/A	#N/A	#N/A	#N/A	#N/A	#N/A	#N/A	#N/A	#N/A	#N/A	#N/A	#N/A	0	0	0	0	0	0	0	0	1	0	0	0	0	0	0	0	1	0	0	0	0	0	0	0	0	0	0	0	1	0	0
264248	#N/A	#N/A	#N/A	#N/A	#N/A	#N/A	#N/A	#N/A	#N/A	#N/A	#N/A	#N/A	#N/A	#N/A	#N/A	#N/A	#N/A	#N/A	0	0	0	0	0	0	0	0	0	0	0	0	0	0	0	1	0	0	0	0	0	0	0	0	0	0	0	0	0	0	0
376516	#N/A	#N/A	#N/A	#N/A	#N/A	#N/A	#N/A	#N/A	#N/A	#N/A	#N/A	#N/A	#N/A	#N/A	#N/A	#N/A	#N/A	#N/A	0	6	3	0	1	0	0	1	0	2	0	0	0	0	2	3	0	4	0	0	0	1	0	0	0	0	0	1	1	0	0
2286580	#N/A	#N/A	#N/A	#N/A	#N/A	#N/A	#N/A	#N/A	#N/A	#N/A	#N/A	#N/A	#N/A	#N/A	#N/A	#N/A	#N/A	#N/A	0	0	0	0	0	0	0	0	0	0	0	0	0	0	0	0	0	0	0	0	0	0	1	0	0	0	0	0	0	0	0
264240	#N/A	#N/A	#N/A	#N/A	#N/A	#N/A	#N/A	#N/A	#N/A	#N/A	#N/A	#N/A	#N/A	#N/A	#N/A	#N/A	#N/A	#N/A	0	0	0	0	0	0	0	0	1	0	0	0	0	0	0	0	0	0	0	1	0	0	0	0	0	0	0	0	0	0	0
347933	#N/A	#N/A	#N/A	#N/A	#N/A	#N/A	#N/A	#N/A	#N/A	#N/A	#N/A	#N/A	#N/A	#N/A	#N/A	#N/A	#N/A	#N/A	0	0	0	0	0	0	0	0	0	0	0	0	0	57	0	0	0	0	0	0	0	0	0	0	0	0	0	0	0	0	0
349175	#N/A	#N/A	#N/A	#N/A	#N/A	#N/A	#N/A	#N/A	#N/A	#N/A	#N/A	#N/A	#N/A	#N/A	#N/A	#N/A	#N/A	#N/A	0	0	0	0	0	0	0	0	0	0	0	0	0	0	0	0	0	0	0	1	0	0	0	0	1	0	0	0	1	0	1
772010	#N/A	#N/A	#N/A	#N/A	#N/A	#N/A	#N/A	#N/A	#N/A	#N/A	#N/A	#N/A	#N/A	#N/A	#N/A	#N/A	#N/A	#N/A	0	0	0	0	0	0	0	0	0	0	0	0	0	0	0	0	0	5	0	1	0	1	0	0	0	0	0	0	0	0	0
583656	#N/A	#N/A	#N/A	#N/A	#N/A	#N/A	#N/A	#N/A	#N/A	#N/A	#N/A	#N/A	#N/A	#N/A	#N/A	#N/A	#N/A	#N/A	0	0	17	1	0	27	0	2	0	0	0	0	0	0	0	4	0	0	0	1	9	0	0	0	0	0	54	0	0	0	10
264802	#N/A	#N/A	#N/A	#N/A	#N/A	#N/A	#N/A	#N/A	#N/A	#N/A	#N/A	#N/A	#N/A	#N/A	#N/A	#N/A	#N/A	#N/A	0	0	0	0	0	0	0	0	0	0	0	0	0	0	0	0	1	0	0	0	0	0	0	0	0	0	0	0	0	0	0
271045	#N/A	#N/A	#N/A	#N/A	#N/A	#N/A	#N/A	#N/A	#N/A	0	0	-0.341328	#N/A	#N/A	#N/A	#N/A	#N/A	#N/A	0	0	0	2	0	1	0	0	1	1	0	0	1	0	1	1	1	0	1	0	0	1	0	0	0	0	0	0	0	0	1
275543	#N/A	#N/A	#N/A	#N/A	#N/A	#N/A	#N/A	#N/A	#N/A	#N/A	#N/A	#N/A	#N/A	#N/A	#N/A	#N/A	#N/A	#N/A	0	0	0	0	0	0	0	0	0	0	0	1	0	0	0	0	0	0	0	0	0	0	0	0	0	0	0	0	0	0	0
354736	#N/A	#N/A	#N/A	#N/A	#N/A	#N/A	#N/A	#N/A	#N/A	#N/A	#N/A	#N/A	#N/A	#N/A	#N/A	#N/A	#N/A	#N/A	0	0	0	0	0	0	0	0	0	0	0	1	1	0	0	0	0	0	0	0	0	0	0	1	0	1	0	0	0	0	0
522025	#N/A	#N/A	#N/A	#N/A	#N/A	#N/A	#N/A	#N/A	#N/A	#N/A	#N/A	#N/A	#N/A	#N/A	#N/A	#N/A	#N/A	#N/A	0	0	0	0	0	0	0	0	0	0	0	0	0	0	0	0	1	0	0	0	0	0	0	0	0	0	0	0	0	0	0
4296216	#N/A	#N/A	#N/A	#N/A	#N/A	#N/A	#N/A	#N/A	#N/A	#N/A	#N/A	#N/A	#N/A	#N/A	#N/A	#N/A	#N/A	#N/A	0	1	0	5	0	0	0	1	0	0	0	0	0	0	0	0	0	0	0	0	0	0	0	0	0	1	0	0	0	1	0
844375	#N/A	#N/A	#N/A	#N/A	#N/A	#N/A	#N/A	#N/A	#N/A	#N/A	#N/A	#N/A	#N/A	#N/A	#N/A	#N/A	#N/A	#N/A	0	0	0	0	1	0	0	1	0	0	0	0	0	0	0	0	0	0	0	0	0	0	0	0	0	0	0	0	0	0	0
536989	#N/A	#N/A	#N/A	#N/A	#N/A	#N/A	#N/A	#N/A	#N/A	#N/A	#N/A	#N/A	#N/A	#N/A	#N/A	#N/A	#N/A	#N/A	0	3	0	14	0	9	0	0	0	32	17	0	0	1	2	0	0	0	0	0	0	0	0	0	0	0	0	0	0	0	0
342404	#N/A	#N/A	#N/A	#N/A	#N/A	#N/A	#N/A	#N/A	#N/A	#N/A	#N/A	#N/A	#N/A	#N/A	#N/A	#N/A	#N/A	#N/A	0	0	0	6	1	0	0	0	0	0	0	0	0	0	4	0	0	0	0	0	0	0	0	0	0	0	0	0	0	0	0
208479	#N/A	#N/A	#N/A	1	0	-0.415374	12	0.277778	0.496493	21	0	1	#N/A	#N/A	#N/A	14	0	0	26	0	22	105	33	27	215	93	105	86	150	110	73	184	165	68	48	256	75	124	86	51	140	46	161	127	32	74	112	87	241
846710	#N/A	#N/A	#N/A	#N/A	#N/A	#N/A	#N/A	#N/A	#N/A	#N/A	#N/A	#N/A	#N/A	#N/A	#N/A	#N/A	#N/A	#N/A	0	0	0	0	0	0	0	0	0	0	0	0	0	0	0	0	0	0	0	0	0	0	1	0	0	0	0	0	0	0	0
4390966	#N/A	#N/A	#N/A	#N/A	#N/A	#N/A	#N/A	#N/A	#N/A	#N/A	#N/A	#N/A	#N/A	#N/A	#N/A	#N/A	#N/A	#N/A	0	0	0	0	0	0	0	0	0	0	1	0	0	0	0	0	0	0	0	0	0	0	0	0	0	0	0	0	0	0	0
470117	#N/A	#N/A	#N/A	#N/A	#N/A	#N/A	#N/A	#N/A	#N/A	#N/A	#N/A	#N/A	#N/A	#N/A	#N/A	#N/A	#N/A	#N/A	0	0	1	1	0	0	0	0	0	0	0	0	0	2	0	0	0	0	0	0	3	0	0	0	0	0	0	0	0	0	0
341213	2	0	-0.84634	#N/A	#N/A	#N/A	#N/A	#N/A	#N/A	#N/A	#N/A	#N/A	#N/A	#N/A	#N/A	#N/A	#N/A	#N/A	1	1	0	0	0	0	2	0	0	0	0	0	0	0	0	0	0	0	5	8	0	30	2	3	5	14	0	0	2	0	8
519054	#N/A	#N/A	#N/A	#N/A	#N/A	#N/A	#N/A	#N/A	#N/A	#N/A	#N/A	#N/A	#N/A	#N/A	#N/A	#N/A	#N/A	#N/A	0	0	0	0	0	0	0	0	0	0	0	0	0	0	0	0	1	0	0	0	0	0	0	0	0	0	0	0	0	0	0
345862	#N/A	#N/A	#N/A	13	0.375	1.78885	#N/A	#N/A	#N/A	4	0.444444	-0.529999	#N/A	#N/A	#N/A	#N/A	#N/A	#N/A	31	3	0	0	1	0	2	1	4	6	0	0	3	0	1	0	60	26	0	70	6	28	0	6	67	13	7	10	1	9	21
1108422	#N/A	#N/A	#N/A	#N/A	#N/A	#N/A	#N/A	#N/A	#N/A	#N/A	#N/A	#N/A	#N/A	#N/A	#N/A	#N/A	#N/A	#N/A	0	0	0	0	0	0	0	0	0	1	0	0	1	0	1	0	0	1	0	0	0	0	1	0	1	1	0	0	0	1	0
231510	#N/A	#N/A	#N/A	#N/A	#N/A	#N/A	#N/A	#N/A	#N/A	#N/A	#N/A	#N/A	#N/A	#N/A	#N/A	#N/A	#N/A	#N/A	1	0	0	0	0	1	0	4	0	0	0	0	0	0	0	1	0	1	0	10	0	0	0	0	0	0	0	0	1	0	0
181683	#N/A	#N/A	#N/A	#N/A	#N/A	#N/A	#N/A	#N/A	#N/A	#N/A	#N/A	#N/A	#N/A	#N/A	#N/A	#N/A	#N/A	#N/A	0	0	0	0	0	0	0	0	0	0	0	0	0	0	1	0	0	0	1	0	0	0	0	1	0	0	0	1	0	0	0
264734	#N/A	#N/A	#N/A	27	0	0	0	0.375	0.188445	24	0	0	7	0	-0.84862	#N/A	#N/A	#N/A	4038	1164	4509	1312	6069	1274	1652	1543	1300	1323	606	2216	1211	1012	2095	697	2990	2100	1194	9413	837	508	2156	861	5055	1237	2542	538	4031	1313	1332
2051608	#N/A	#N/A	#N/A	#N/A	#N/A	#N/A	#N/A	#N/A	#N/A	#N/A	#N/A	#N/A	#N/A	#N/A	#N/A	#N/A	#N/A	#N/A	0	0	0	0	0	0	0	0	0	0	0	0	0	0	0	0	0	0	1	0	0	0	0	0	0	0	0	0	0	0	0
2901239	#N/A	#N/A	#N/A	#N/A	#N/A	#N/A	#N/A	#N/A	#N/A	#N/A	#N/A	#N/A	#N/A	#N/A	#N/A	#N/A	#N/A	#N/A	0	1	0	2	0	0	0	0	0	1	0	1	0	0	0	1	0	0	0	0	1	0	0	0	0	0	1	0	0	0	1
176063	#N/A	#N/A	#N/A	#N/A	#N/A	#N/A	#N/A	#N/A	#N/A	#N/A	#N/A	#N/A	#N/A	#N/A	#N/A	#N/A	#N/A	#N/A	0	0	0	0	1	0	0	0	0	0	0	0	0	0	0	0	0	0	0	0	0	0	0	0	0	0	0	0	0	0	0
1802717	#N/A	#N/A	#N/A	#N/A	#N/A	#N/A	#N/A	#N/A	#N/A	#N/A	#N/A	#N/A	#N/A	#N/A	#N/A	#N/A	#N/A	#N/A	0	0	0	0	0	0	0	0	0	0	0	0	0	0	0	0	0	0	0	0	0	0	0	0	28	0	0	0	0	0	0
4464787	#N/A	#N/A	#N/A	#N/A	#N/A	#N/A	#N/A	#N/A	#N/A	#N/A	#N/A	#N/A	#N/A	#N/A	#N/A	#N/A	#N/A	#N/A	0	0	0	0	0	0	0	0	0	0	0	0	0	0	0	0	0	0	0	0	1	0	0	0	0	0	0	0	0	0	0
260397	#N/A	#N/A	#N/A	#N/A	#N/A	#N/A	#N/A	#N/A	#N/A	#N/A	#N/A	#N/A	#N/A	#N/A	#N/A	#N/A	#N/A	#N/A	0	0	0	0	0	0	0	0	0	0	0	0	0	0	0	0	0	0	0	0	0	0	0	0	1	0	0	0	0	0	0
179785	#N/A	#N/A	#N/A	#N/A	#N/A	#N/A	#N/A	#N/A	#N/A	#N/A	#N/A	#N/A	#N/A	#N/A	#N/A	#N/A	#N/A	#N/A	0	0	0	0	0	0	0	0	0	0	0	0	0	0	0	0	0	0	0	0	0	0	0	0	0	0	0	0	0	0	0
364753	#N/A	#N/A	#N/A	#N/A	#N/A	#N/A	#N/A	#N/A	#N/A	#N/A	#N/A	#N/A	#N/A	#N/A	#N/A	#N/A	#N/A	#N/A	0	0	0	0	0	0	0	0	0	0	0	0	0	0	0	0	0	0	0	0	0	0	0	0	0	0	1	0	0	0	1
271689	5	0.375	0.752773	14	0	0.206284	5	0	-0.816428	5	0	0.980581	3	0.444444	0	#N/A	#N/A	#N/A	5	9	2	6	4	0	2	2	1	1	2	0	3	1	9	3	9	5	3	6	1	2	5	4	6	3	1	1	1	1	4
541859	#N/A	#N/A	#N/A	#N/A	#N/A	#N/A	#N/A	#N/A	#N/A	#N/A	#N/A	#N/A	#N/A	#N/A	#N/A	#N/A	#N/A	#N/A	0	0	0	1	0	0	0	0	0	0	0	0	0	0	0	0	0	0	0	0	0	0	0	0	0	0	0	0	0	0	0
275305	#N/A	#N/A	#N/A	#N/A	#N/A	#N/A	#N/A	#N/A	#N/A	#N/A	#N/A	#N/A	#N/A	#N/A	#N/A	#N/A	#N/A	#N/A	0	0	0	0	0	0	0	0	0	0	0	0	0	0	0	0	1	7	0	0	0	1	0	0	0	0	0	0	0	0	0
234269	#N/A	#N/A	#N/A	#N/A	#N/A	#N/A	#N/A	#N/A	#N/A	#N/A	#N/A	#N/A	#N/A	#N/A	#N/A	#N/A	#N/A	#N/A	0	0	0	0	0	0	0	0	0	0	0	0	0	0	0	0	0	0	0	0	0	0	0	0	0	0	0	0	0	0	0
1110412	#N/A	#N/A	#N/A	4	0	-0.866025	5	0.64	-0.527382	13	0	-0.57735	#N/A	#N/A	#N/A	4	0	0.0317982	6	2	1	3	7	5	0	5	4	7	2	2	2	3	1	1	6	4	2	2	0	0	3	0	6	3	2	1	3	2	5
290607	#N/A	#N/A	#N/A	#N/A	#N/A	#N/A	#N/A	#N/A	#N/A	#N/A	#N/A	#N/A	#N/A	#N/A	#N/A	#N/A	#N/A	#N/A	0	0	0	0	0	0	0	0	0	0	0	0	0	0	0	0	0	0	0	0	0	0	0	0	0	0	0	0	1	0	0
271449	#N/A	#N/A	#N/A	#N/A	#N/A	#N/A	#N/A	#N/A	#N/A	#N/A	#N/A	#N/A	#N/A	#N/A	#N/A	#N/A	#N/A	#N/A	0	0	0	0	0	0	0	0	0	0	0	0	0	0	0	0	0	0	0	0	0	0	1	0	0	0	0	0	0	0	0
210867	#N/A	#N/A	#N/A	#N/A	#N/A	#N/A	#N/A	#N/A	#N/A	#N/A	#N/A	#N/A	#N/A	#N/A	#N/A	#N/A	#N/A	#N/A	0	0	0	0	0	0	0	0	0	0	0	0	0	0	0	0	1	0	0	0	0	0	0	0	0	0	0	0	0	0	0
189920	#N/A	#N/A	#N/A	#N/A	#N/A	#N/A	#N/A	#N/A	#N/A	#N/A	#N/A	#N/A	#N/A	#N/A	#N/A	#N/A	#N/A	#N/A	1	0	0	0	0	0	0	0	0	0	0	0	0	1	0	0	0	0	0	0	0	0	0	0	0	0	0	0	0	0	0
296869	#N/A	#N/A	#N/A	#N/A	#N/A	#N/A	#N/A	#N/A	#N/A	#N/A	#N/A	#N/A	#N/A	#N/A	#N/A	#N/A	#N/A	#N/A	1	0	0	0	1	0	0	1	0	0	1	0	0	0	0	0	0	0	1	1	0	0	1	0	0	0	0	0	0	0	1
190639	12	0	-1.07712	#N/A	#N/A	#N/A	8	0	-0.265472	37	0	0	#N/A	#N/A	#N/A	14	0	-0.606977	2	0	0	6	1	1	6	3	6	6	2	7	8	11	7	4	1	9	3	2	5	4	6	1	3	2	1	2	5	5	6
174260	#N/A	#N/A	#N/A	#N/A	#N/A	#N/A	#N/A	#N/A	#N/A	#N/A	#N/A	#N/A	#N/A	#N/A	#N/A	#N/A	#N/A	#N/A	0	0	0	0	0	0	0	0	0	0	0	0	0	0	0	0	0	0	0	0	0	0	0	1	0	0	0	0	0	0	0
330714	#N/A	#N/A	#N/A	#N/A	#N/A	#N/A	#N/A	#N/A	#N/A	#N/A	#N/A	#N/A	#N/A	#N/A	#N/A	#N/A	#N/A	#N/A	0	0	0	0	0	0	0	0	0	0	0	0	0	0	0	0	0	0	0	1	0	0	0	0	0	0	0	0	0	0	0
199534	14	0	0.866025	#N/A	#N/A	#N/A	12	0.32	-0.0431733	#N/A	#N/A	#N/A	#N/A	#N/A	#N/A	36	0	0	249	0	129	262	124	527	20	359	25	376	255	0	725	58	179	251	166	2	370	361	121	218	167	125	117	27	398	103	20	73	125
747987	#N/A	#N/A	#N/A	#N/A	#N/A	#N/A	#N/A	#N/A	#N/A	#N/A	#N/A	#N/A	#N/A	#N/A	#N/A	#N/A	#N/A	#N/A	0	0	0	0	0	0	0	0	0	0	0	0	0	0	0	0	0	0	0	0	0	0	0	49	0	0	0	0	0	0	0
183446	#N/A	#N/A	#N/A	#N/A	#N/A	#N/A	16	0	-0.353553	10	0	1	#N/A	#N/A	#N/A	#N/A	#N/A	#N/A	71	39	0	0	140	226	0	3	17	43	0	0	2	0	434	1	0	0	0	1	0	0	0	0	0	0	0	0	2	0	0
267612	#N/A	#N/A	#N/A	#N/A	#N/A	#N/A	#N/A	#N/A	#N/A	#N/A	#N/A	#N/A	#N/A	#N/A	#N/A	#N/A	#N/A	#N/A	0	0	0	1	0	0	0	1	0	0	0	1	0	0	1	0	0	0	0	0	0	0	0	0	0	0	1	0	0	0	0
273686	#N/A	#N/A	#N/A	#N/A	#N/A	#N/A	#N/A	#N/A	#N/A	#N/A	#N/A	#N/A	#N/A	#N/A	#N/A	#N/A	#N/A	#N/A	0	0	0	1	0	1	0	0	0	0	0	0	0	0	0	0	0	0	1	0	0	0	0	0	0	0	0	0	0	0	0
4306036	#N/A	#N/A	#N/A	#N/A	#N/A	#N/A	#N/A	#N/A	#N/A	#N/A	#N/A	#N/A	#N/A	#N/A	#N/A	#N/A	#N/A	#N/A	0	0	0	0	0	0	0	0	0	2	1	0	0	0	0	0	0	0	0	0	0	0	0	0	0	0	0	0	0	0	0
326609	#N/A	#N/A	#N/A	#N/A	#N/A	#N/A	#N/A	#N/A	#N/A	#N/A	#N/A	#N/A	#N/A	#N/A	#N/A	#N/A	#N/A	#N/A	0	0	57	17	0	0	0	0	21	8	12	0	0	0	25	0	0	19	0	0	0	1	0	0	0	0	0	0	0	5	0
826302	#N/A	#N/A	#N/A	#N/A	#N/A	#N/A	#N/A	#N/A	#N/A	#N/A	#N/A	#N/A	9	0	1.67126	#N/A	#N/A	#N/A	0	4	0	0	2	0	0	3	1	0	0	0	0	0	1	2	5	0	4	0	4	0	3	0	0	0	1	0	1	0	0
965129	#N/A	#N/A	#N/A	#N/A	#N/A	#N/A	#N/A	#N/A	#N/A	#N/A	#N/A	#N/A	#N/A	#N/A	#N/A	#N/A	#N/A	#N/A	0	0	0	0	0	0	0	0	0	0	0	0	0	0	0	0	0	0	0	0	0	0	0	0	1	0	0	0	0	0	0
354957	2	0	-0.082169	10	0.375	1.11417	#N/A	#N/A	#N/A	#N/A	#N/A	#N/A	10	0	-0.966863	7	0	-1	0	0	0	0	1	1	0	2	0	0	0	0	0	0	2	0	43	128	6	22	4	69	1	78	2	1	1	1	0	1	2
2283763	#N/A	#N/A	#N/A	#N/A	#N/A	#N/A	#N/A	#N/A	#N/A	#N/A	#N/A	#N/A	#N/A	#N/A	#N/A	#N/A	#N/A	#N/A	0	0	0	0	0	0	0	0	0	0	0	0	0	0	0	0	0	0	0	0	0	0	0	0	1	0	0	0	0	0	0
303076	#N/A	#N/A	#N/A	#N/A	#N/A	#N/A	#N/A	#N/A	#N/A	#N/A	#N/A	#N/A	#N/A	#N/A	#N/A	#N/A	#N/A	#N/A	0	0	0	1	0	0	0	0	0	0	0	0	0	0	0	0	0	0	0	0	0	0	0	0	0	0	0	0	0	0	0
548021	#N/A	#N/A	#N/A	#N/A	#N/A	#N/A	#N/A	#N/A	#N/A	#N/A	#N/A	#N/A	#N/A	#N/A	#N/A	#N/A	#N/A	#N/A	1	0	0	0	0	0	0	0	0	0	0	0	0	0	0	0	0	0	0	0	0	0	0	0	0	0	0	0	0	0	0
185201	#N/A	#N/A	#N/A	#N/A	#N/A	#N/A	#N/A	#N/A	#N/A	#N/A	#N/A	#N/A	#N/A	#N/A	#N/A	#N/A	#N/A	#N/A	0	0	0	0	0	0	0	0	0	0	0	0	0	0	0	0	0	1	0	0	0	0	0	0	0	0	0	0	0	0	0
272080	#N/A	#N/A	#N/A	#N/A	#N/A	#N/A	#N/A	#N/A	#N/A	#N/A	#N/A	#N/A	#N/A	#N/A	#N/A	#N/A	#N/A	#N/A	0	0	0	0	0	0	0	0	0	0	0	0	0	0	0	0	0	3	4	0	0	0	0	0	0	0	0	0	0	0	0
355771	#N/A	#N/A	#N/A	#N/A	#N/A	#N/A	#N/A	#N/A	#N/A	#N/A	#N/A	#N/A	1	0	1.31876	2	0.375	-0.374088	0	0	0	0	0	0	9	63	0	9	0	0	0	0	0	0	184	384	15	114	0	1	0	0	117	5	16	0	215	0	5
305803	#N/A	#N/A	#N/A	#N/A	#N/A	#N/A	#N/A	#N/A	#N/A	#N/A	#N/A	#N/A	#N/A	#N/A	#N/A	#N/A	#N/A	#N/A	0	0	0	0	1	0	0	0	0	0	0	0	0	0	0	0	1	0	0	0	0	0	0	0	0	0	0	0	0	0	0
267298	#N/A	#N/A	#N/A	#N/A	#N/A	#N/A	#N/A	#N/A	#N/A	#N/A	#N/A	#N/A	#N/A	#N/A	#N/A	#N/A	#N/A	#N/A	0	0	0	0	0	0	0	0	0	0	0	0	0	0	0	0	0	0	1	1	0	0	0	0	1	0	0	1	0	0	0
262957	#N/A	#N/A	#N/A	#N/A	#N/A	#N/A	#N/A	#N/A	#N/A	#N/A	#N/A	#N/A	#N/A	#N/A	#N/A	#N/A	#N/A	#N/A	0	0	0	0	0	0	0	0	0	0	0	0	0	0	0	0	0	0	0	0	0	1	1	0	0	0	0	0	0	0	0
228374	2	0	-0.84634	#N/A	#N/A	#N/A	16	0	0.707107	0	0	-0.341328	#N/A	#N/A	#N/A	#N/A	#N/A	#N/A	1	1	0	2	1	1	0	0	1	1	0	0	1	0	3	2	0	1	0	0	1	0	1	0	1	0	0	0	1	0	0
259345	#N/A	#N/A	#N/A	#N/A	#N/A	#N/A	#N/A	#N/A	#N/A	#N/A	#N/A	#N/A	#N/A	#N/A	#N/A	#N/A	#N/A	#N/A	0	0	0	0	0	0	0	0	0	0	0	0	0	0	1	0	0	0	0	0	0	0	0	0	0	0	0	0	0	0	0
180082	3	0	0	#N/A	#N/A	#N/A	7	0.375	0.134466	#N/A	#N/A	#N/A	#N/A	#N/A	#N/A	#N/A	#N/A	#N/A	2	0	3	2	3	2471	1	2625	0	1	0	1	0	1	0	0	0	2	2533	2	328	707	0	7	1442	3	7	0	0	0	0
276091	#N/A	#N/A	#N/A	#N/A	#N/A	#N/A	#N/A	#N/A	#N/A	#N/A	#N/A	#N/A	#N/A	#N/A	#N/A	#N/A	#N/A	#N/A	0	3	0	0	1	0	0	0	1	0	0	2	0	0	0	0	1	1	0	0	0	1	0	0	0	0	0	0	0	0	0
318763	#N/A	#N/A	#N/A	#N/A	#N/A	#N/A	#N/A	#N/A	#N/A	#N/A	#N/A	#N/A	#N/A	#N/A	#N/A	#N/A	#N/A	#N/A	0	0	0	0	0	1	0	0	0	0	0	0	0	0	0	0	0	0	0	0	0	1	0	0	0	0	0	0	0	0	0
262394	#N/A	#N/A	#N/A	#N/A	#N/A	#N/A	#N/A	#N/A	#N/A	#N/A	#N/A	#N/A	#N/A	#N/A	#N/A	#N/A	#N/A	#N/A	0	0	0	0	0	0	0	0	0	0	0	0	0	0	0	0	0	0	0	0	0	0	0	0	0	0	0	0	1	0	0
312455	#N/A	#N/A	#N/A	#N/A	#N/A	#N/A	#N/A	#N/A	#N/A	#N/A	#N/A	#N/A	#N/A	#N/A	#N/A	#N/A	#N/A	#N/A	0	1	0	0	1	0	0	0	0	0	1	0	3	0	0	0	7	3	0	0	0	0	2	0	0	0	0	0	4	0	2
628218	#N/A	#N/A	#N/A	#N/A	#N/A	#N/A	1	0.375	-0.343203	3	0	0.388189	#N/A	#N/A	#N/A	33	0	0	4	0	4	2	1	0	0	18	4	0	6	1	15	0	12	3	0	8	0	4	0	0	0	8	1	1	4	3	2	0	0
177694	#N/A	#N/A	#N/A	#N/A	#N/A	#N/A	#N/A	#N/A	#N/A	#N/A	#N/A	#N/A	#N/A	#N/A	#N/A	#N/A	#N/A	#N/A	0	0	0	0	0	0	0	0	0	0	0	0	0	0	0	0	0	0	0	0	0	0	0	0	0	0	0	0	1	0	0
185222	14	0	0	6	0	1.22474	13	0	-1.2596	#N/A	#N/A	#N/A	#N/A	#N/A	#N/A	4	0.444444	-0.667761	14	0	0	6	13	18	0	11	10	20	1	0	0	1	42	0	18	0	0	183	15	6	20	3	158	48	13	0	23	13	8
457371	11	0	0.862662	#N/A	#N/A	#N/A	13	0	0.522274	35	0	0	2	0	-0.445021	#N/A	#N/A	#N/A	238	43	202	173	322	83	24	124	46	99	44	96	37	49	75	28	247	187	180	128	64	87	159	74	154	93	72	31	137	47	57
276149	33	0	0	#N/A	#N/A	#N/A	14	0	0.816497	34	0	0	8	0	-0.333333	1	0	-0.780674	309	500	227	825	538	186	216	125	176	153	405	335	633	214	409	459	627	1186	119	332	204	138	1422	230	83	1177	1632	239	594	325	358
272338	#N/A	#N/A	#N/A	#N/A	#N/A	#N/A	#N/A	#N/A	#N/A	#N/A	#N/A	#N/A	#N/A	#N/A	#N/A	#N/A	#N/A	#N/A	0	1	0	0	0	0	0	0	0	1	1	0	1	0	0	0	0	0	0	0	0	0	1	0	0	0	0	0	0	0	0
350392	#N/A	#N/A	#N/A	#N/A	#N/A	#N/A	#N/A	#N/A	#N/A	#N/A	#N/A	#N/A	2	0	1.33506	#N/A	#N/A	#N/A	0	0	2	2	0	0	0	0	0	8	1	1	0	0	0	0	0	0	2	0	1	2	0	3	0	0	0	0	0	0	0
195885	#N/A	#N/A	#N/A	#N/A	#N/A	#N/A	#N/A	#N/A	#N/A	#N/A	#N/A	#N/A	#N/A	#N/A	#N/A	#N/A	#N/A	#N/A	0	0	0	0	0	0	0	0	0	0	0	1	0	0	0	0	0	0	0	0	0	0	0	0	0	0	0	0	0	0	0
299879	#N/A	#N/A	#N/A	#N/A	#N/A	#N/A	#N/A	#N/A	#N/A	#N/A	#N/A	#N/A	#N/A	#N/A	#N/A	#N/A	#N/A	#N/A	0	0	0	0	0	0	0	0	0	0	0	0	0	0	0	0	0	0	0	2	0	0	0	0	0	0	0	0	0	0	1
188786	#N/A	#N/A	#N/A	#N/A	#N/A	#N/A	#N/A	#N/A	#N/A	#N/A	#N/A	#N/A	#N/A	#N/A	#N/A	#N/A	#N/A	#N/A	0	1	0	0	0	0	0	0	1	2	1	0	0	0	0	0	0	0	0	0	0	0	0	0	0	0	0	0	1	0	0
813217	#N/A	#N/A	#N/A	#N/A	#N/A	#N/A	#N/A	#N/A	#N/A	#N/A	#N/A	#N/A	#N/A	#N/A	#N/A	#N/A	#N/A	#N/A	0	0	0	0	0	0	0	0	0	0	0	0	0	0	0	0	0	0	0	0	0	0	0	0	0	0	0	0	0	0	0
4407603	#N/A	#N/A	#N/A	#N/A	#N/A	#N/A	#N/A	#N/A	#N/A	#N/A	#N/A	#N/A	#N/A	#N/A	#N/A	#N/A	#N/A	#N/A	0	0	0	0	0	0	0	0	0	0	0	0	0	0	1	0	0	0	0	0	0	0	0	0	0	0	0	0	0	0	0
1019465	#N/A	#N/A	#N/A	#N/A	#N/A	#N/A	#N/A	#N/A	#N/A	#N/A	#N/A	#N/A	#N/A	#N/A	#N/A	#N/A	#N/A	#N/A	2	0	0	0	0	0	0	0	0	0	0	0	0	0	0	0	0	0	0	0	0	0	0	0	0	0	0	0	0	0	0
180405	#N/A	#N/A	#N/A	#N/A	#N/A	#N/A	#N/A	#N/A	#N/A	#N/A	#N/A	#N/A	#N/A	#N/A	#N/A	#N/A	#N/A	#N/A	0	0	0	0	0	0	0	0	0	0	1	1	0	0	1	0	0	0	0	0	0	0	0	0	0	0	0	0	0	0	0
308684	#N/A	#N/A	#N/A	#N/A	#N/A	#N/A	#N/A	#N/A	#N/A	#N/A	#N/A	#N/A	#N/A	#N/A	#N/A	#N/A	#N/A	#N/A	0	0	0	0	0	0	0	0	0	0	0	0	0	0	0	0	0	0	0	1	0	0	0	0	0	0	0	0	0	0	1
295075	#N/A	#N/A	#N/A	#N/A	#N/A	#N/A	#N/A	#N/A	#N/A	#N/A	#N/A	#N/A	#N/A	#N/A	#N/A	#N/A	#N/A	#N/A	0	0	0	0	0	0	0	0	0	0	0	0	0	0	0	0	0	0	0	0	0	0	1	0	0	0	0	0	0	1	0
1845355	#N/A	#N/A	#N/A	#N/A	#N/A	#N/A	#N/A	#N/A	#N/A	#N/A	#N/A	#N/A	#N/A	#N/A	#N/A	#N/A	#N/A	#N/A	0	0	0	0	0	0	0	0	0	0	0	0	0	0	0	0	1	0	0	0	0	0	0	0	0	0	0	0	0	0	0
214116	#N/A	#N/A	#N/A	#N/A	#N/A	#N/A	#N/A	#N/A	#N/A	#N/A	#N/A	#N/A	#N/A	#N/A	#N/A	#N/A	#N/A	#N/A	7	0	1	0	0	0	2	112	0	0	1	0	2	0	0	6	0	0	0	8	0	0	0	3	0	0	0	0	0	53	1
265706	#N/A	#N/A	#N/A	#N/A	#N/A	#N/A	#N/A	#N/A	#N/A	#N/A	#N/A	#N/A	#N/A	#N/A	#N/A	#N/A	#N/A	#N/A	0	0	0	0	0	0	0	0	0	0	0	0	0	1	0	0	0	0	0	0	0	1	0	0	0	0	0	0	0	0	0
174698	#N/A	#N/A	#N/A	#N/A	#N/A	#N/A	#N/A	#N/A	#N/A	#N/A	#N/A	#N/A	#N/A	#N/A	#N/A	#N/A	#N/A	#N/A	0	0	0	0	0	0	0	1	0	0	0	0	0	0	0	0	0	0	0	0	0	0	0	0	0	0	0	0	0	0	0
266413	#N/A	#N/A	#N/A	#N/A	#N/A	#N/A	#N/A	#N/A	#N/A	#N/A	#N/A	#N/A	#N/A	#N/A	#N/A	#N/A	#N/A	#N/A	0	1	0	0	0	0	0	0	0	0	0	0	0	0	0	0	0	0	0	0	0	0	0	0	0	0	0	0	0	0	0
266411	#N/A	#N/A	#N/A	#N/A	#N/A	#N/A	#N/A	#N/A	#N/A	#N/A	#N/A	#N/A	#N/A	#N/A	#N/A	#N/A	#N/A	#N/A	0	0	0	0	0	0	0	0	1	0	0	1	0	0	0	0	0	1	0	0	1	0	0	1	0	3	0	0	1	0	0
782953	#N/A	#N/A	#N/A	34	0	0	#N/A	#N/A	#N/A	16	0	0	#N/A	#N/A	#N/A	4	0	0.381578	1	6	0	5	24	5	2	0	2	0	0	6	6	1	6	1	4	8	3	14	2	8	7	5	6	18	9	1	13	7	63
450755	6	0.444444	-0.524404	3	0	-0.762001	1	0	-0.343203	#N/A	#N/A	#N/A	5	0	-0.202113	4	0	-0.667761	10	34	1	4	2	5	1	7	1	0	0	8	3	0	17	3	46	99	9	23	4	3	29	23	4	61	59	0	22	21	5
4483046	#N/A	#N/A	#N/A	#N/A	#N/A	#N/A	#N/A	#N/A	#N/A	#N/A	#N/A	#N/A	#N/A	#N/A	#N/A	#N/A	#N/A	#N/A	0	0	0	0	1	0	1	0	0	2	0	2	2	0	1	0	0	0	0	0	1	0	0	0	0	0	0	0	0	0	0
588471	3	0	1.69967	8	0	0.379473	2	0	-1.15322	0	0	-0.341328	#N/A	#N/A	#N/A	1	0	0.824045	14	280	860	52	0	0	0	0	2	366	205	223	0	139	65	800	2	0	0	5	0	0	185	1	0	0	11	0	182	64	246
829302	#N/A	#N/A	#N/A	#N/A	#N/A	#N/A	#N/A	#N/A	#N/A	#N/A	#N/A	#N/A	#N/A	#N/A	#N/A	#N/A	#N/A	#N/A	0	0	0	0	0	0	0	0	2654	1	0	0	0	0	0	0	0	0	0	0	0	0	0	0	0	0	0	0	0	0	1
258165	#N/A	#N/A	#N/A	#N/A	#N/A	#N/A	#N/A	#N/A	#N/A	#N/A	#N/A	#N/A	#N/A	#N/A	#N/A	#N/A	#N/A	#N/A	0	0	0	0	0	1	0	0	1	0	0	0	2	0	0	0	1	0	0	0	0	0	0	0	0	0	0	0	0	0	0
452823	#N/A	#N/A	#N/A	#N/A	#N/A	#N/A	#N/A	#N/A	#N/A	#N/A	#N/A	#N/A	#N/A	#N/A	#N/A	#N/A	#N/A	#N/A	0	0	0	0	0	0	0	0	0	0	0	0	0	0	0	0	0	0	0	0	0	0	0	0	0	0	0	0	1	0	0
276808	#N/A	#N/A	#N/A	#N/A	#N/A	#N/A	#N/A	#N/A	#N/A	#N/A	#N/A	#N/A	#N/A	#N/A	#N/A	#N/A	#N/A	#N/A	0	0	0	0	0	0	0	0	0	0	0	0	0	0	0	0	1	0	0	0	0	0	0	0	0	0	0	0	0	0	1
309801	#N/A	#N/A	#N/A	#N/A	#N/A	#N/A	#N/A	#N/A	#N/A	#N/A	#N/A	#N/A	#N/A	#N/A	#N/A	#N/A	#N/A	#N/A	0	0	0	0	0	0	0	0	0	0	0	0	0	0	1	0	0	0	0	0	0	0	0	0	0	0	0	0	0	0	0
263953	#N/A	#N/A	#N/A	#N/A	#N/A	#N/A	#N/A	#N/A	#N/A	#N/A	#N/A	#N/A	#N/A	#N/A	#N/A	#N/A	#N/A	#N/A	0	0	0	0	0	0	0	0	1	1	0	0	0	0	1	0	0	1	0	0	0	0	0	1	0	0	1	0	0	0	0
306778	#N/A	#N/A	#N/A	#N/A	#N/A	#N/A	#N/A	#N/A	#N/A	#N/A	#N/A	#N/A	#N/A	#N/A	#N/A	#N/A	#N/A	#N/A	0	0	0	0	0	0	0	0	0	0	0	0	0	0	0	0	0	0	0	0	0	0	0	0	0	1	0	0	1	0	0
258169	8	0	-0.745043	#N/A	#N/A	#N/A	13	0.5	-0.814133	10	0.375	1	#N/A	#N/A	#N/A	#N/A	#N/A	#N/A	457	60	7	124	67	28	0	239	72	135	7	1	64	1	172	7	25	49	3	61	29	11	10	121	0	3	6	22	1135	36	14
180535	#N/A	#N/A	#N/A	#N/A	#N/A	#N/A	#N/A	#N/A	#N/A	#N/A	#N/A	#N/A	#N/A	#N/A	#N/A	#N/A	#N/A	#N/A	0	0	0	0	1	0	0	1	0	0	0	0	0	0	0	0	0	0	0	1	0	0	0	0	0	0	0	0	0	0	0
593043	#N/A	#N/A	#N/A	8	0	2.02386	#N/A	#N/A	#N/A	0	0	0.511992	#N/A	#N/A	#N/A	1	0	0.824045	3	8	22	0	0	0	0	0	0	13	3	8	0	3	4	17	0	0	0	0	0	0	2	0	0	0	1	0	7	1	13
261419	#N/A	#N/A	#N/A	#N/A	#N/A	#N/A	#N/A	#N/A	#N/A	#N/A	#N/A	#N/A	#N/A	#N/A	#N/A	#N/A	#N/A	#N/A	0	0	0	0	0	0	0	0	1	1	0	1	0	0	0	0	0	0	0	0	0	0	0	0	0	0	0	0	0	0	0
110457	#N/A	#N/A	#N/A	#N/A	#N/A	#N/A	#N/A	#N/A	#N/A	#N/A	#N/A	#N/A	#N/A	#N/A	#N/A	#N/A	#N/A	#N/A	0	0	0	0	0	0	0	0	0	0	0	0	0	0	0	0	0	0	0	0	0	0	0	1	0	0	0	0	0	0	0
197801	#N/A	#N/A	#N/A	#N/A	#N/A	#N/A	#N/A	#N/A	#N/A	#N/A	#N/A	#N/A	#N/A	#N/A	#N/A	#N/A	#N/A	#N/A	0	0	0	0	0	0	0	1	0	0	0	1	0	0	2	0	0	0	0	0	1	0	1	0	1	0	0	0	0	1	0
4437748	#N/A	#N/A	#N/A	#N/A	#N/A	#N/A	#N/A	#N/A	#N/A	#N/A	#N/A	#N/A	#N/A	#N/A	#N/A	#N/A	#N/A	#N/A	1	0	0	0	3	0	0	0	0	0	1	0	0	0	0	0	0	0	0	0	0	1	0	0	0	0	0	0	0	0	0
348785	#N/A	#N/A	#N/A	#N/A	#N/A	#N/A	#N/A	#N/A	#N/A	#N/A	#N/A	#N/A	#N/A	#N/A	#N/A	#N/A	#N/A	#N/A	0	0	0	0	0	0	0	0	0	0	0	0	0	0	0	0	1	0	0	0	0	0	0	0	0	0	0	1	0	0	0
305026	#N/A	#N/A	#N/A	#N/A	#N/A	#N/A	#N/A	#N/A	#N/A	#N/A	#N/A	#N/A	#N/A	#N/A	#N/A	#N/A	#N/A	#N/A	0	0	0	1	0	0	0	1	0	0	0	0	0	0	0	0	0	0	0	0	0	0	0	0	0	0	0	0	0	0	0
324112	#N/A	#N/A	#N/A	#N/A	#N/A	#N/A	#N/A	#N/A	#N/A	#N/A	#N/A	#N/A	#N/A	#N/A	#N/A	#N/A	#N/A	#N/A	58	0	1	4	59	9	21	1	0	0	0	0	0	0	1	0	0	0	0	0	0	15	144	69	0	1	0	0	0	7	0
309249	#N/A	#N/A	#N/A	#N/A	#N/A	#N/A	#N/A	#N/A	#N/A	#N/A	#N/A	#N/A	5	0	-0.994396	#N/A	#N/A	#N/A	0	0	0	0	0	0	0	14	10	1	0	0	0	0	0	0	54	8	44	0	0	0	24	30	0	0	0	0	0	0	0
277120	#N/A	#N/A	#N/A	1	0	-0.96426	#N/A	#N/A	#N/A	#N/A	#N/A	#N/A	#N/A	#N/A	#N/A	21	0	0	4	7	9	11	0	3	1	10	3	1	8	0	4	1	6	11	1	14	6	1	2	0	4	4	0	1	5	0	8	1	1
335846	#N/A	#N/A	#N/A	#N/A	#N/A	#N/A	#N/A	#N/A	#N/A	#N/A	#N/A	#N/A	#N/A	#N/A	#N/A	#N/A	#N/A	#N/A	0	0	1	0	1	1	0	0	0	0	0	0	0	0	0	0	0	0	0	0	1	0	0	0	0	0	0	0	0	0	0
358343	#N/A	#N/A	#N/A	#N/A	#N/A	#N/A	#N/A	#N/A	#N/A	#N/A	#N/A	#N/A	#N/A	#N/A	#N/A	#N/A	#N/A	#N/A	1	0	0	0	0	0	0	0	0	0	0	0	0	0	0	0	0	0	0	1	0	0	0	0	0	0	0	0	1	0	0
259086	#N/A	#N/A	#N/A	#N/A	#N/A	#N/A	#N/A	#N/A	#N/A	#N/A	#N/A	#N/A	1	0.375	0.131876	#N/A	#N/A	#N/A	0	0	0	0	0	0	0	1	0	0	0	0	0	0	0	0	1	1	4	4	0	1	0	0	0	0	0	0	0	0	0
229459	#N/A	#N/A	#N/A	#N/A	#N/A	#N/A	12	0	-0.582839	#N/A	#N/A	#N/A	#N/A	#N/A	#N/A	#N/A	#N/A	#N/A	0	0	6	35	7	17	0	0	60	0	214	0	0	0	160	354	0	0	0	0	0	0	0	0	0	0	0	0	1	3	297
467605	#N/A	#N/A	#N/A	#N/A	#N/A	#N/A	#N/A	#N/A	#N/A	#N/A	#N/A	#N/A	#N/A	#N/A	#N/A	#N/A	#N/A	#N/A	0	0	0	0	0	0	0	0	0	0	0	0	0	0	0	0	0	0	0	0	0	0	0	1	0	0	0	0	1	0	0
304047	#N/A	#N/A	#N/A	#N/A	#N/A	#N/A	#N/A	#N/A	#N/A	#N/A	#N/A	#N/A	#N/A	#N/A	#N/A	#N/A	#N/A	#N/A	0	0	0	0	0	0	0	0	0	0	0	0	0	0	0	0	0	0	0	0	1	0	0	0	0	0	0	0	0	0	0
449353	1	0.444444	-0.121268	#N/A	#N/A	#N/A	#N/A	#N/A	#N/A	14	0	-0.206835	5	0	0.194029	2	0	-1.09109	3	4	0	0	7	0	0	1	121	3	4	142	1	26	2	3	4	3	3	2	0	0	1	1	1	1	2	0	1	0	3
266255	#N/A	#N/A	#N/A	#N/A	#N/A	#N/A	#N/A	#N/A	#N/A	#N/A	#N/A	#N/A	#N/A	#N/A	#N/A	#N/A	#N/A	#N/A	0	0	0	0	0	0	1	0	0	0	0	0	0	0	0	0	1	0	0	0	0	1	0	1	0	0	0	0	0	0	0
235424	#N/A	#N/A	#N/A	#N/A	#N/A	#N/A	#N/A	#N/A	#N/A	#N/A	#N/A	#N/A	#N/A	#N/A	#N/A	#N/A	#N/A	#N/A	0	0	0	0	0	0	0	0	0	0	0	0	0	0	0	0	0	1	0	0	0	0	0	0	0	0	0	0	0	0	0
199337	#N/A	#N/A	#N/A	#N/A	#N/A	#N/A	#N/A	#N/A	#N/A	#N/A	#N/A	#N/A	#N/A	#N/A	#N/A	#N/A	#N/A	#N/A	0	0	0	0	0	0	0	0	0	0	0	0	0	0	0	0	0	0	0	0	0	0	0	0	0	1	0	0	0	0	0
196191	5	0.5	-0.752773	#N/A	#N/A	#N/A	6	0.5	-1.00207	11	0	0	1	0	-1.05501	42	0	0	3	5	2	8	4	0	1	2	0	4	1	1	3	1	10	3	6	13	9	12	2	0	3	2	9	1	5	1	4	5	7
181206	#N/A	#N/A	#N/A	#N/A	#N/A	#N/A	#N/A	#N/A	#N/A	#N/A	#N/A	#N/A	#N/A	#N/A	#N/A	#N/A	#N/A	#N/A	1	5	6	0	0	0	1	9	0	0	0	0	0	0	2	3	0	0	0	0	0	0	0	0	0	0	0	0	0	0	0
196194	34	0	0	#N/A	#N/A	#N/A	1	0	0.16343	6	0	-0.92094	28	0	-0.57735	7	0.5	0	1	7	1	3	1	2	1	4	2	0	3	2	1	3	5	1	5	4	4	1	2	2	3	2	3	5	2	1	0	1	5
276894	0	0	0.271163	0	0	-0.957593	#N/A	#N/A	#N/A	#N/A	#N/A	#N/A	19	0	0.0232307	8	0	-0.306186	0	0	0	2	0	0	1	1	2	0	0	0	0	2	0	1	12	2	6	5	1	3	3	0	4	0	0	2	6	4	0
205160	#N/A	#N/A	#N/A	9	0.444444	0	1	0.375	-0.343203	#N/A	#N/A	#N/A	#N/A	#N/A	#N/A	5	0	-0.160128	293	104	164	38	76	18	17	119	35	66	19	25	59	50	108	211	25	23	17	278	6	10	66	39	28	20	72	6	17	22	35
348304	#N/A	#N/A	#N/A	0	0	0.0514835	9	0.375	1.06066	32	0	0	#N/A	#N/A	#N/A	3	0.444444	-0.124394	60	67	64	26	54	15	20	23	42	40	101	53	60	136	86	89	31	14	20	11	38	48	17	261	1	81	34	13	22	6	27
586093	#N/A	#N/A	#N/A	#N/A	#N/A	#N/A	#N/A	#N/A	#N/A	#N/A	#N/A	#N/A	#N/A	#N/A	#N/A	#N/A	#N/A	#N/A	0	1	0	0	0	0	0	0	0	0	0	0	0	0	0	0	0	0	0	0	0	0	1	0	0	0	0	0	1	0	0
518033	#N/A	#N/A	#N/A	#N/A	#N/A	#N/A	#N/A	#N/A	#N/A	#N/A	#N/A	#N/A	#N/A	#N/A	#N/A	#N/A	#N/A	#N/A	0	0	0	0	0	0	0	0	0	0	0	0	0	0	0	0	0	1	0	0	0	0	0	0	0	0	0	0	0	0	0
258438	#N/A	#N/A	#N/A	#N/A	#N/A	#N/A	#N/A	#N/A	#N/A	#N/A	#N/A	#N/A	#N/A	#N/A	#N/A	#N/A	#N/A	#N/A	0	0	0	0	1	0	0	0	0	0	0	0	0	0	0	0	0	0	0	0	0	0	0	0	0	0	0	0	0	0	0
210262	#N/A	#N/A	#N/A	#N/A	#N/A	#N/A	#N/A	#N/A	#N/A	#N/A	#N/A	#N/A	#N/A	#N/A	#N/A	#N/A	#N/A	#N/A	0	0	0	0	0	0	0	0	0	1	0	0	0	0	0	0	0	1	0	0	0	0	0	0	0	0	0	0	0	0	0
270015	#N/A	#N/A	#N/A	#N/A	#N/A	#N/A	#N/A	#N/A	#N/A	#N/A	#N/A	#N/A	#N/A	#N/A	#N/A	#N/A	#N/A	#N/A	0	0	0	0	0	0	0	1	0	0	0	0	1	0	0	0	0	0	0	0	0	0	1	0	0	0	0	0	0	0	0
337379	7	0	0.345857	#N/A	#N/A	#N/A	17	0	0.5	#N/A	#N/A	#N/A	3	0	0	#N/A	#N/A	#N/A	19	0	11	4	0	22	0	0	0	0	0	0	0	0	0	0	17	52	11	142	23	28	85	45	7	0	0	0	0	0	3
498743	#N/A	#N/A	#N/A	#N/A	#N/A	#N/A	#N/A	#N/A	#N/A	#N/A	#N/A	#N/A	26	0	0	#N/A	#N/A	#N/A	0	1	0	0	0	0	0	0	0	0	0	0	0	0	1	0	2	1	0	2	0	0	0	1	0	0	0	0	1	0	1
188862	#N/A	#N/A	#N/A	#N/A	#N/A	#N/A	#N/A	#N/A	#N/A	#N/A	#N/A	#N/A	#N/A	#N/A	#N/A	#N/A	#N/A	#N/A	0	0	0	0	0	0	0	0	0	1	0	0	0	0	0	0	0	0	0	0	0	0	0	0	0	0	0	0	0	0	0
199643	#N/A	#N/A	#N/A	#N/A	#N/A	#N/A	#N/A	#N/A	#N/A	#N/A	#N/A	#N/A	#N/A	#N/A	#N/A	#N/A	#N/A	#N/A	0	0	0	0	0	0	0	0	0	0	0	0	0	0	0	0	0	0	0	0	0	0	0	0	0	0	0	0	0	0	0
167166	#N/A	#N/A	#N/A	#N/A	#N/A	#N/A	#N/A	#N/A	#N/A	#N/A	#N/A	#N/A	#N/A	#N/A	#N/A	#N/A	#N/A	#N/A	0	0	0	0	0	0	0	0	0	0	0	0	0	0	0	0	0	0	0	0	0	0	0	0	0	0	0	1	0	0	0
289208	#N/A	#N/A	#N/A	#N/A	#N/A	#N/A	#N/A	#N/A	#N/A	#N/A	#N/A	#N/A	#N/A	#N/A	#N/A	#N/A	#N/A	#N/A	0	0	0	0	0	0	0	0	0	1	0	0	0	0	0	0	0	0	0	0	1	0	0	0	0	0	0	0	0	0	0
193749	#N/A	#N/A	#N/A	#N/A	#N/A	#N/A	#N/A	#N/A	#N/A	#N/A	#N/A	#N/A	#N/A	#N/A	#N/A	#N/A	#N/A	#N/A	0	0	0	0	0	0	1	0	0	0	0	0	0	0	0	0	0	0	0	0	0	0	0	0	0	0	0	0	0	0	0
191098	#N/A	#N/A	#N/A	#N/A	#N/A	#N/A	#N/A	#N/A	#N/A	#N/A	#N/A	#N/A	#N/A	#N/A	#N/A	#N/A	#N/A	#N/A	0	0	0	0	0	0	0	0	0	0	0	0	0	0	0	0	0	0	0	1	0	0	0	0	0	0	0	0	0	0	0
4396655	#N/A	#N/A	#N/A	#N/A	#N/A	#N/A	#N/A	#N/A	#N/A	#N/A	#N/A	#N/A	#N/A	#N/A	#N/A	#N/A	#N/A	#N/A	0	0	0	0	0	0	0	0	0	0	0	0	0	0	0	0	0	0	0	0	0	0	0	0	0	0	0	0	0	0	1
4396656	#N/A	#N/A	#N/A	#N/A	#N/A	#N/A	#N/A	#N/A	#N/A	#N/A	#N/A	#N/A	9	0	-1.11417	#N/A	#N/A	#N/A	0	0	0	0	0	4	0	0	0	0	0	0	0	0	0	0	0	8	1	13	0	1	3	2	2	0	0	0	0	0	1
4338227	#N/A	#N/A	#N/A	#N/A	#N/A	#N/A	#N/A	#N/A	#N/A	#N/A	#N/A	#N/A	#N/A	#N/A	#N/A	#N/A	#N/A	#N/A	0	0	0	2	0	0	0	0	0	0	0	0	0	0	0	0	0	0	0	0	0	0	0	0	0	0	0	0	0	0	0
323061	#N/A	#N/A	#N/A	#N/A	#N/A	#N/A	#N/A	#N/A	#N/A	#N/A	#N/A	#N/A	#N/A	#N/A	#N/A	#N/A	#N/A	#N/A	1	0	0	0	1	0	0	0	0	0	0	0	0	0	0	0	0	0	0	0	0	0	1	0	0	0	0	1	0	0	1
270303	5	0	3.01109	34	0	0	15	0	0.904534	16	0	0	2	0	0.741702	3	0	1.18174	148	192	132	150	112	19	59	160	85	230	37	142	136	68	151	63	256	352	369	388	126	168	346	163	242	243	189	394	241	58	246
574102	#N/A	#N/A	#N/A	#N/A	#N/A	#N/A	#N/A	#N/A	#N/A	#N/A	#N/A	#N/A	#N/A	#N/A	#N/A	#N/A	#N/A	#N/A	0	0	0	0	0	0	0	0	0	0	0	0	0	0	0	1	0	0	0	0	0	0	0	0	0	0	0	0	0	0	0
537664	#N/A	#N/A	#N/A	#N/A	#N/A	#N/A	#N/A	#N/A	#N/A	#N/A	#N/A	#N/A	#N/A	#N/A	#N/A	#N/A	#N/A	#N/A	0	0	0	0	0	0	0	0	0	0	0	0	0	0	1	0	0	1	0	1	0	0	0	0	1	0	0	0	0	0	0
537661	#N/A	#N/A	#N/A	#N/A	#N/A	#N/A	#N/A	#N/A	#N/A	#N/A	#N/A	#N/A	#N/A	#N/A	#N/A	#N/A	#N/A	#N/A	0	0	0	0	0	0	0	0	0	0	0	0	0	0	0	0	0	0	0	0	0	0	2	0	0	0	0	0	0	0	1
309663	#N/A	#N/A	#N/A	#N/A	#N/A	#N/A	#N/A	#N/A	#N/A	#N/A	#N/A	#N/A	#N/A	#N/A	#N/A	#N/A	#N/A	#N/A	0	0	0	0	0	0	0	0	0	0	0	0	0	1	0	0	0	0	0	0	0	0	0	0	0	0	0	0	0	0	0
4348107	#N/A	#N/A	#N/A	#N/A	#N/A	#N/A	#N/A	#N/A	#N/A	#N/A	#N/A	#N/A	#N/A	#N/A	#N/A	#N/A	#N/A	#N/A	1	0	0	0	0	1	0	0	0	0	0	0	0	0	0	0	0	0	0	0	0	0	0	0	0	0	0	0	0	0	0
398255	#N/A	#N/A	#N/A	6	0	1.22474	#N/A	#N/A	#N/A	1	0	-0.171499	18	0	1.78885	5	0	0.26688	370	490	148	175	114	66	26	351	235	320	68	151	113	76	452	699	600	398	189	441	92	106	356	139	338	270	236	170	336	332	226
3563235	#N/A	#N/A	#N/A	4	0	0.481125	29	0	0	13	0	-0.57735	19	0.444444	0.0232307	4	0.375	-0.317982	10	10	7	7	17	3	3	7	4	2	11	7	8	6	25	18	6	3	1	3	0	4	3	0	2	7	5	2	4	1	4
2383341	#N/A	#N/A	#N/A	#N/A	#N/A	#N/A	#N/A	#N/A	#N/A	#N/A	#N/A	#N/A	#N/A	#N/A	#N/A	#N/A	#N/A	#N/A	0	0	0	0	0	0	0	2	0	0	0	0	0	0	0	0	0	0	0	0	0	0	1	0	0	0	0	0	0	0	0
276325	#N/A	#N/A	#N/A	#N/A	#N/A	#N/A	#N/A	#N/A	#N/A	#N/A	#N/A	#N/A	#N/A	#N/A	#N/A	#N/A	#N/A	#N/A	0	0	0	0	0	1	0	0	1	0	0	0	0	0	0	0	3	1	0	0	0	0	0	0	0	0	0	0	1	0	0
572476	#N/A	#N/A	#N/A	#N/A	#N/A	#N/A	#N/A	#N/A	#N/A	#N/A	#N/A	#N/A	#N/A	#N/A	#N/A	#N/A	#N/A	#N/A	0	0	0	0	0	0	0	1	0	0	0	0	0	0	1	0	0	2	0	0	0	1	1	0	0	0	0	0	0	0	0
379505	#N/A	#N/A	#N/A	#N/A	#N/A	#N/A	5	0.444444	-0.527382	21	0	-1	#N/A	#N/A	#N/A	#N/A	#N/A	#N/A	10	3	1	1	4	0	0	2	0	1	0	0	1	2	2	3	0	0	0	0	0	0	0	0	0	0	0	0	0	0	0
514257	#N/A	#N/A	#N/A	#N/A	#N/A	#N/A	#N/A	#N/A	#N/A	#N/A	#N/A	#N/A	#N/A	#N/A	#N/A	#N/A	#N/A	#N/A	0	0	0	0	0	1	0	0	0	3	0	0	0	0	0	0	0	0	0	0	0	0	0	0	0	0	0	0	0	0	0
1105328	29	0	0	12	0	-0.811107	#N/A	#N/A	#N/A	#N/A	#N/A	#N/A	#N/A	#N/A	#N/A	5	0	1.97491	261	119	61	120	183	39	94	236	643	73	27	102	110	86	204	135	542	627	133	360	124	223	344	86	483	110	72	32	248	128	198
418334	28	0	0	5	0.444444	0	#N/A	#N/A	#N/A	#N/A	#N/A	#N/A	10	0	-0.436648	#N/A	#N/A	#N/A	0	9	3	19	0	1	10	69	0	0	1	0	0	7	0	23	12	119	0	85	0	11	0	5	15	6	8	6	0	10	10
363887	#N/A	#N/A	#N/A	#N/A	#N/A	#N/A	#N/A	#N/A	#N/A	#N/A	#N/A	#N/A	#N/A	#N/A	#N/A	#N/A	#N/A	#N/A	0	0	0	0	0	0	0	0	0	0	0	0	0	1	0	0	0	0	0	0	0	0	0	0	0	0	0	0	0	0	0
265708	#N/A	#N/A	#N/A	#N/A	#N/A	#N/A	#N/A	#N/A	#N/A	#N/A	#N/A	#N/A	#N/A	#N/A	#N/A	#N/A	#N/A	#N/A	3	0	0	0	0	1	0	0	1	0	0	0	0	0	0	0	1	4	0	0	1	0	0	0	1	3	1	0	0	0	0
274317	#N/A	#N/A	#N/A	#N/A	#N/A	#N/A	#N/A	#N/A	#N/A	#N/A	#N/A	#N/A	#N/A	#N/A	#N/A	#N/A	#N/A	#N/A	0	0	0	1	0	0	0	0	0	0	0	0	0	0	0	0	0	0	0	0	0	0	0	0	0	0	0	0	0	0	0
363731	#N/A	#N/A	#N/A	8	0	0.379473	2	0	-1.15322	0	0	0.511992	#N/A	#N/A	#N/A	1	0	0.824045	6	39	144	8	0	0	0	0	1	45	17	35	0	16	25	170	0	0	0	1	0	0	24	1	0	0	1	0	46	7	91
274312	#N/A	#N/A	#N/A	#N/A	#N/A	#N/A	#N/A	#N/A	#N/A	#N/A	#N/A	#N/A	#N/A	#N/A	#N/A	#N/A	#N/A	#N/A	0	0	0	0	0	0	0	0	0	0	0	0	0	0	0	0	0	0	0	1	0	0	0	0	0	0	0	0	0	0	0
196733	#N/A	#N/A	#N/A	#N/A	#N/A	#N/A	#N/A	#N/A	#N/A	#N/A	#N/A	#N/A	#N/A	#N/A	#N/A	#N/A	#N/A	#N/A	0	0	0	0	1	0	0	0	0	0	0	0	0	0	0	1	0	0	0	0	0	0	0	0	0	0	0	0	0	0	0
4366391	#N/A	#N/A	#N/A	#N/A	#N/A	#N/A	#N/A	#N/A	#N/A	#N/A	#N/A	#N/A	#N/A	#N/A	#N/A	#N/A	#N/A	#N/A	0	0	0	1	0	0	0	1	1	0	0	0	0	0	0	0	0	0	0	0	0	0	0	0	1	0	0	0	0	1	0
3088282	#N/A	#N/A	#N/A	#N/A	#N/A	#N/A	#N/A	#N/A	#N/A	#N/A	#N/A	#N/A	#N/A	#N/A	#N/A	#N/A	#N/A	#N/A	0	0	0	0	0	0	0	0	0	0	0	0	0	0	0	0	0	0	0	0	1	0	0	0	0	0	0	0	0	0	0
175458	#N/A	#N/A	#N/A	11	0.375	1.04083	#N/A	#N/A	#N/A	#N/A	#N/A	#N/A	#N/A	#N/A	#N/A	5	0.32	0.26688	0	0	1	0	1	0	0	0	0	0	329	0	0	180	2244	1695	0	0	0	2	0	1	0	0	913	1	4	1	1494	793	1632
172339	#N/A	#N/A	#N/A	#N/A	#N/A	#N/A	#N/A	#N/A	#N/A	#N/A	#N/A	#N/A	#N/A	#N/A	#N/A	#N/A	#N/A	#N/A	0	0	0	0	0	0	0	0	0	0	0	0	0	1	0	0	0	0	0	0	0	0	0	0	0	0	0	0	0	0	0
269359	#N/A	#N/A	#N/A	#N/A	#N/A	#N/A	#N/A	#N/A	#N/A	#N/A	#N/A	#N/A	#N/A	#N/A	#N/A	#N/A	#N/A	#N/A	0	0	0	0	0	0	0	0	0	0	0	0	0	0	0	0	0	0	0	1	0	0	0	0	0	0	0	0	0	0	0
195185	#N/A	#N/A	#N/A	#N/A	#N/A	#N/A	#N/A	#N/A	#N/A	#N/A	#N/A	#N/A	#N/A	#N/A	#N/A	#N/A	#N/A	#N/A	0	0	0	0	0	0	0	0	0	0	0	0	0	0	0	0	0	0	0	1	0	0	0	0	0	0	0	0	0	0	0
268775	#N/A	#N/A	#N/A	#N/A	#N/A	#N/A	#N/A	#N/A	#N/A	#N/A	#N/A	#N/A	#N/A	#N/A	#N/A	#N/A	#N/A	#N/A	0	0	0	0	0	0	0	0	0	0	0	0	0	0	0	0	1	0	0	0	0	0	1	0	0	2	0	0	0	0	0
390497	6	0.666667	-1.04881	#N/A	#N/A	#N/A	#N/A	#N/A	#N/A	43	0	0	9	0	0.742781	#N/A	#N/A	#N/A	0	5	0	0	0	0	0	3	0	0	0	3	1	5	0	2	27	1	8	1	9	1	9	2	0	0	0	4	6	11	8
827689	2	0	-0.84634	#N/A	#N/A	#N/A	#N/A	#N/A	#N/A	#N/A	#N/A	#N/A	4	0	0.5547	#N/A	#N/A	#N/A	6	0	0	0	1	0	2	0	0	0	0	0	0	0	0	0	0	1	1	2	1	0	1	0	0	3	0	0	0	0	1
341448	#N/A	#N/A	#N/A	#N/A	#N/A	#N/A	#N/A	#N/A	#N/A	#N/A	#N/A	#N/A	#N/A	#N/A	#N/A	#N/A	#N/A	#N/A	0	0	0	0	0	0	0	0	0	0	0	0	0	0	0	0	0	0	0	0	0	0	0	0	0	0	0	1	0	0	0
535375	#N/A	#N/A	#N/A	#N/A	#N/A	#N/A	#N/A	#N/A	#N/A	#N/A	#N/A	#N/A	#N/A	#N/A	#N/A	#N/A	#N/A	#N/A	0	0	1	0	0	0	0	0	0	0	0	0	0	0	1	0	0	1	0	1	0	0	0	0	0	1	0	0	1	0	1
198119	#N/A	#N/A	#N/A	#N/A	#N/A	#N/A	#N/A	#N/A	#N/A	#N/A	#N/A	#N/A	#N/A	#N/A	#N/A	#N/A	#N/A	#N/A	0	0	1	0	0	0	0	0	0	0	0	0	0	0	0	0	0	0	0	0	0	0	0	0	0	0	0	0	0	1	0
274958	#N/A	#N/A	#N/A	#N/A	#N/A	#N/A	#N/A	#N/A	#N/A	#N/A	#N/A	#N/A	#N/A	#N/A	#N/A	#N/A	#N/A	#N/A	0	0	0	0	0	0	0	1	0	0	0	0	0	0	0	0	0	0	0	1	0	0	0	0	0	0	0	0	0	0	0
138013	#N/A	#N/A	#N/A	#N/A	#N/A	#N/A	#N/A	#N/A	#N/A	#N/A	#N/A	#N/A	#N/A	#N/A	#N/A	#N/A	#N/A	#N/A	0	0	0	0	0	0	0	0	0	0	0	0	0	0	0	0	0	0	0	0	0	0	0	0	0	0	0	0	0	1	0
331720	#N/A	#N/A	#N/A	#N/A	#N/A	#N/A	#N/A	#N/A	#N/A	0	0	1.36531	1	0	-0.461566	#N/A	#N/A	#N/A	254	1268	314	307	682	186	585	505	347	635	414	347	149	765	719	1313	426	304	415	1580	247	505	330	203	1128	801	412	206	225	121	49
208280	#N/A	#N/A	#N/A	#N/A	#N/A	#N/A	#N/A	#N/A	#N/A	#N/A	#N/A	#N/A	#N/A	#N/A	#N/A	#N/A	#N/A	#N/A	1	0	0	0	0	0	0	0	0	0	0	0	0	0	0	0	0	0	0	1	0	0	0	0	0	0	0	0	0	0	0
268487	#N/A	#N/A	#N/A	#N/A	#N/A	#N/A	#N/A	#N/A	#N/A	#N/A	#N/A	#N/A	6	0	0.345705	0	0	-0.130189	0	1	1	0	0	0	2	0	0	0	1	0	0	0	0	1	0	2	1	3	1	3	3	0	2	1	0	1	0	1	0
275974	#N/A	#N/A	#N/A	#N/A	#N/A	#N/A	#N/A	#N/A	#N/A	#N/A	#N/A	#N/A	5	0.444444	-0.598255	#N/A	#N/A	#N/A	0	1	0	0	5	0	0	0	1	0	0	0	0	1	0	0	6	0	1	15	0	0	2	0	0	0	5	0	5	0	0
211761	#N/A	#N/A	#N/A	2	0.5	-1.02859	#N/A	#N/A	#N/A	10	0	0	#N/A	#N/A	#N/A	#N/A	#N/A	#N/A	0	2	0	1	0	0	1	1	1	0	1	1	1	1	0	2	0	2	0	2	0	0	2	0	1	0	0	0	0	1	0
275970	#N/A	#N/A	#N/A	#N/A	#N/A	#N/A	#N/A	#N/A	#N/A	#N/A	#N/A	#N/A	#N/A	#N/A	#N/A	#N/A	#N/A	#N/A	0	0	0	0	0	0	0	0	0	0	0	0	0	0	0	0	0	0	0	0	0	0	0	1	0	0	0	0	0	0	0
4029632	4	0	-0.102463	4	0.625	-0.19245	6	0.277778	1.18427	0	0	0.511992	1	0.375	0.131876	11	0.666667	-1.04881	19	11	7	2	15	1	2	10	8	3	4	5	4	13	16	17	4	3	6	5	1	2	1	0	1	7	1	4	8	4	4
324567	#N/A	#N/A	#N/A	#N/A	#N/A	#N/A	#N/A	#N/A	#N/A	#N/A	#N/A	#N/A	#N/A	#N/A	#N/A	#N/A	#N/A	#N/A	0	0	0	1	0	0	0	0	0	0	0	0	0	0	0	0	0	0	0	0	0	0	0	0	0	0	0	0	0	0	0
1110312	0	0	-0.813489	#N/A	#N/A	#N/A	5	0	-0.238336	#N/A	#N/A	#N/A	26	0	0	2	0.375	-0.374088	1229	336	92	1848	644	1645	0	0	174	5764	2462	131	24	10	123	0	50	44	0	2	0	0	0	21	27	117	4	0	0	1	150
303414	7	0	0.345857	#N/A	#N/A	#N/A	0	0	0.188445	2	0	-0.248891	2	0	-1.03838	#N/A	#N/A	#N/A	22	0	31	0	6	26	0	36	24	50	4	113	0	108	9	0	254	77	40	116	16	3	74	21	0	5	21	15	85	26	31
264657	#N/A	#N/A	#N/A	#N/A	#N/A	#N/A	7	0	0.134466	3	0.5	-0.910752	#N/A	#N/A	#N/A	#N/A	#N/A	#N/A	1	0	0	1	3	0	1	1	0	1	0	2	0	0	2	2	0	0	0	1	1	0	0	0	0	1	0	0	0	0	0
275150	#N/A	#N/A	#N/A	#N/A	#N/A	#N/A	#N/A	#N/A	#N/A	#N/A	#N/A	#N/A	#N/A	#N/A	#N/A	#N/A	#N/A	#N/A	0	0	0	1	0	0	0	0	0	0	0	0	0	0	0	0	0	0	0	0	0	1	0	0	0	0	0	0	0	0	1
314644	#N/A	#N/A	#N/A	#N/A	#N/A	#N/A	#N/A	#N/A	#N/A	#N/A	#N/A	#N/A	#N/A	#N/A	#N/A	#N/A	#N/A	#N/A	0	0	0	0	0	0	0	0	0	0	0	0	0	0	0	1	0	0	0	0	0	0	0	0	0	0	0	0	0	0	0
176925	#N/A	#N/A	#N/A	#N/A	#N/A	#N/A	1	0.625	-0.849837	13	0	-1.73205	3	0	0	#N/A	#N/A	#N/A	3	10	13	4	5	1	0	22	0	0	10	0	3	5	0	48	0	7	2	0	0	4	26	4	0	0	0	0	0	0	0
632387	#N/A	#N/A	#N/A	#N/A	#N/A	#N/A	#N/A	#N/A	#N/A	#N/A	#N/A	#N/A	#N/A	#N/A	#N/A	#N/A	#N/A	#N/A	0	0	0	0	0	0	0	0	0	0	0	0	0	0	0	0	0	0	0	1	0	0	0	0	0	0	0	0	0	0	0
269775	#N/A	#N/A	#N/A	#N/A	#N/A	#N/A	2	0	0.590671	#N/A	#N/A	#N/A	16	0	1.82034	#N/A	#N/A	#N/A	4	6	0	2	0	0	4	0	0	0	0	0	0	0	0	0	1	0	0	0	1	2	0	4	0	0	4	2	0	0	0
275159	#N/A	#N/A	#N/A	#N/A	#N/A	#N/A	#N/A	#N/A	#N/A	#N/A	#N/A	#N/A	#N/A	#N/A	#N/A	#N/A	#N/A	#N/A	0	1	0	0	0	0	0	0	0	0	0	2	0	0	0	0	0	0	0	0	0	0	0	0	0	0	0	0	0	0	0
269996	1	0	-0.848875	6	0.56	1.22474	6	0	0.637683	9	0.444444	0	#N/A	#N/A	#N/A	5	0	-0.160128	6	3	3	4	1	0	0	2	1	1	1	3	1	0	4	3	6	1	3	2	0	2	0	5	3	0	4	0	2	3	5
263380	#N/A	#N/A	#N/A	#N/A	#N/A	#N/A	#N/A	#N/A	#N/A	#N/A	#N/A	#N/A	#N/A	#N/A	#N/A	19	0	0	0	0	0	0	2	4	0	0	8	2	0	0	0	1	0	0	0	5	30	0	0	0	0	1	0	2	1	13	4	0	0
273928	#N/A	#N/A	#N/A	#N/A	#N/A	#N/A	#N/A	#N/A	#N/A	#N/A	#N/A	#N/A	#N/A	#N/A	#N/A	#N/A	#N/A	#N/A	0	0	1	0	0	0	0	1	0	0	0	0	0	1	1	0	0	0	1	0	0	0	0	0	0	0	0	0	0	0	0
258995	#N/A	#N/A	#N/A	#N/A	#N/A	#N/A	#N/A	#N/A	#N/A	#N/A	#N/A	#N/A	0	0	0.0467821	#N/A	#N/A	#N/A	0	0	0	1	0	1	0	2	0	0	1	38	0	1	0	0	105	2	7	0	0	1	0	2	0	0	0	0	2	0	1
[truncated: 425 more rows]
[truncated: 4 more columns]
